# Supplementary material for: Phosphorylated MED1 links transcription recycling and cancer growth
Source: Nucleic Acids Res. 2022 Apr 8;50(8):4450–63. doi: 10.1093/nar/gkac246 (PMC9071494; doi:10.1093/nar/gkac246)
Supplement: gkac246_Supplemental_Files [file gkac246_supplemental_files.zip]

Archive with 3 entries (3 files):
- Final 030922_pMED1 manuscript Supplementary Materials.pdf
- Supplementary Table S1 title.docx
- Supplementary Table S1.xlsx
