# Supplementary material for: Phosphorylated MED1 links transcription recycling and cancer growth
Source: Nucleic Acids Res. 2022 Apr 8;50(8):4450–63. doi: 10.1093/nar/gkac246 (PMC9071494; doi:10.1093/nar/gkac246)
Supplement: gkac246_Supplemental_Files [file gkac246_supplemental_files.zip › Supplementary Table S1.xlsx]

## Sheet: PIC
Protein Group	Protein ID	Accession	-10lgP	Coverage (%)	Coverage (%) 293_p300_PIC	Area 293_p300_PIC	#Peptides	#Unique	#Spec 293_p300_PIC	PTM	Avg. Mass	Description
2	2	P78527|PRKDC_HUMAN	350.46	67	67	49200000000	355	353	824	Carbamidomethylation; Deamidation (NQ); Oxidation (M)	469093	DNA-dependent protein kinase catalytic subunit OS=Homo sapiens OX=9606 GN=PRKDC PE=1 SV=3
1	7	P09874|PARP1_HUMAN	327.79	78	78	125000000000	236	233	852	Carbamidomethylation; Deamidation (NQ); Oxidation (M)	113084	Poly [ADP-ribose] polymerase 1 OS=Homo sapiens OX=9606 GN=PARP1 PE=1 SV=4
3	3	Q9Y4A5|TRRAP_HUMAN	302.56	58	58	2160000000	175	175	257	Carbamidomethylation; Deamidation (NQ)	437603	Transformation/transcription domain-associated protein OS=Homo sapiens OX=9606 GN=TRRAP PE=1 SV=3
8	765	O14686|KMT2D_HUMAN	294.81	42	42	1120000000	145	142	219	Carbamidomethylation; Deamidation (NQ)	593399	Histone-lysine N-methyltransferase 2D OS=Homo sapiens OX=9606 GN=KMT2D PE=1 SV=2
5	20	Q12789|TF3C1_HUMAN	289.19	62	62	2970000000	131	130	226	Carbamidomethylation; Deamidation (NQ)	238873	General transcription factor 3C polypeptide 1 OS=Homo sapiens OX=9606 GN=GTF3C1 PE=1 SV=4
12	48	Q14676|MDC1_HUMAN	287.12	62	62	2320000000	94	94	198	Carbamidomethylation; Deamidation (NQ)	226664	Mediator of DNA damage checkpoint protein 1 OS=Homo sapiens OX=9606 GN=MDC1 PE=1 SV=3
11	110	Q5UIP0|RIF1_HUMAN	285.57	59	59	1690000000	110	110	200	Carbamidomethylation; Deamidation (NQ)	274464	Telomere-associated protein RIF1 OS=Homo sapiens OX=9606 GN=RIF1 PE=1 SV=2
4	26	Q14839|CHD4_HUMAN	283.23	60	60	2630000000	121	91	254	Carbamidomethylation; Deamidation (NQ); Oxidation (M)	218003	Chromodomain-helicase-DNA-binding protein 4 OS=Homo sapiens OX=9606 GN=CHD4 PE=1 SV=2
10	6	Q9HCK8|CHD8_HUMAN	282.89	55	55	2210000000	116	97	202	Carbamidomethylation; Deamidation (NQ); Oxidation (M)	290518	Chromodomain-helicase-DNA-binding protein 8 OS=Homo sapiens OX=9606 GN=CHD8 PE=1 SV=5
22	9777	P46821|MAP1B_HUMAN	276.61	54	54	1220000000	99	98	175	Carbamidomethylation; Deamidation (NQ)	270632	Microtubule-associated protein 1B OS=Homo sapiens OX=9606 GN=MAP1B PE=1 SV=2
27	2224	P35580|MYH10_HUMAN	274.84	56	56	885000000	110	88	160	Carbamidomethylation; Deamidation (NQ); Oxidation (M)	228997	Myosin-10 OS=Homo sapiens OX=9606 GN=MYH10 PE=1 SV=3
17	34	P26358|DNMT1_HUMAN	274.76	64	64	2330000000	101	101	182	Carbamidomethylation; Deamidation (NQ)	183164	DNA (cytosine-5)-methyltransferase 1 OS=Homo sapiens OX=9606 GN=DNMT1 PE=1 SV=2
14	262	P49916|DNLI3_HUMAN	271.83	65	65	5660000000	85	85	186	Carbamidomethylation; Deamidation (NQ)	112907	DNA ligase 3 OS=Homo sapiens OX=9606 GN=LIG3 PE=1 SV=2
33	52	Q14008|CKAP5_HUMAN	269.48	54	54	1570000000	102	102	149	Carbamidomethylation; Deamidation (NQ)	225493	Cytoskeleton-associated protein 5 OS=Homo sapiens OX=9606 GN=CKAP5 PE=1 SV=3
34	29	Q6P2Q9|PRP8_HUMAN	268.49	48	48	1310000000	95	94	149	Carbamidomethylation; Deamidation (NQ)	273599	Pre-mRNA-processing-splicing factor 8 OS=Homo sapiens OX=9606 GN=PRPF8 PE=1 SV=2
29	104	Q12830|BPTF_HUMAN	266.12	40	40	1010000000	104	102	152	Carbamidomethylation; Deamidation (NQ)	338262	Nucleosome-remodeling factor subunit BPTF OS=Homo sapiens OX=9606 GN=BPTF PE=1 SV=3
24	21	P46013|KI67_HUMAN	265.6	42	42	506000000	101	101	169	Carbamidomethylation; Deamidation (NQ)	358695	Proliferation marker protein Ki-67 OS=Homo sapiens OX=9606 GN=MKI67 PE=1 SV=2
28	17	Q9P2D1|CHD7_HUMAN	265.44	43	43	577000000	102	83	155	Carbamidomethylation; Deamidation (NQ)	335928	Chromodomain-helicase-DNA-binding protein 7 OS=Homo sapiens OX=9606 GN=CHD7 PE=1 SV=3
31	197	A6NHR9|SMHD1_HUMAN	264.75	54	54	1360000000	99	99	151	Carbamidomethylation; Deamidation (NQ)	226372	Structural maintenance of chromosomes flexible hinge domain-containing protein 1 OS=Homo sapiens OX=9606 GN=SMCHD1 PE=1 SV=2
41	32	O75643|U520_HUMAN	264.48	51	51	1290000000	95	95	136	Carbamidomethylation; Deamidation (NQ)	244505	U5 small nuclear ribonucleoprotein 200 kDa helicase OS=Homo sapiens OX=9606 GN=SNRNP200 PE=1 SV=2
43	78	P52701|MSH6_HUMAN	263.79	65	65	3240000000	84	84	136	Carbamidomethylation; Deamidation (NQ); Oxidation (M)	152785	DNA mismatch repair protein Msh6 OS=Homo sapiens OX=9606 GN=MSH6 PE=1 SV=2
30	195	P39880|CUX1_HUMAN	262.05	64	64	909000000	76	41	152	Carbamidomethylation; Deamidation (NQ); Oxidation (M)	164187	Homeobox protein cut-like 1 OS=Homo sapiens OX=9606 GN=CUX1 PE=1 SV=3
35	8	P51610|HCFC1_HUMAN	261.22	47	47	2440000000	70	69	146	Carbamidomethylation; Deamidation (NQ); Oxidation (M)	208730	Host cell factor 1 OS=Homo sapiens OX=9606 GN=HCFC1 PE=1 SV=2
54	430	Q8NFC6|BD1L1_HUMAN	260.29	40	40	417000000	89	89	118	Carbamidomethylation; Deamidation (NQ)	330467	Biorientation of chromosomes in cell division protein 1-like 1 OS=Homo sapiens OX=9606 GN=BOD1L1 PE=1 SV=2
48	14	Q96L91|EP400_HUMAN	259.38	46	46	653000000	87	87	131	Carbamidomethylation; Deamidation (NQ)	343487	E1A-binding protein p400 OS=Homo sapiens OX=9606 GN=EP400 PE=1 SV=4
47	10	Q9UQE7|SMC3_HUMAN	258.69	59	59	2510000000	78	78	132	Carbamidomethylation; Deamidation (NQ); Oxidation (M)	141541	Structural maintenance of chromosomes protein 3 OS=Homo sapiens OX=9606 GN=SMC3 PE=1 SV=2
44	15	Q96T58|MINT_HUMAN	258.6	38	38	502000000	98	98	135	Carbamidomethylation; Deamidation (NQ)	402251	Msx2-interacting protein OS=Homo sapiens OX=9606 GN=SPEN PE=1 SV=1
32	75	Q13428|TCOF_HUMAN	258.5	43	43	4040000000	77	77	150	Carbamidomethylation; Deamidation (NQ); Oxidation (M)	152105	Treacle protein OS=Homo sapiens OX=9606 GN=TCOF1 PE=1 SV=3
42	23	Q29RF7|PDS5A_HUMAN	258.49	58	58	1470000000	78	70	136	Carbamidomethylation; Deamidation (NQ)	150830	Sister chromatid cohesion protein PDS5 homolog A OS=Homo sapiens OX=9606 GN=PDS5A PE=1 SV=1
6	90	P68363|TBA1B_HUMAN	258.3	94	94	723000000	71	3	227	Carbamidomethylation; Deamidation (NQ); Oxidation (M)	50152	Tubulin alpha-1B chain OS=Homo sapiens OX=9606 GN=TUBA1B PE=1 SV=1
50	300	O14497|ARI1A_HUMAN	257.5	49	49	502000000	68	64	124	Carbamidomethylation; Deamidation (NQ)	242042	AT-rich interactive domain-containing protein 1A OS=Homo sapiens OX=9606 GN=ARID1A PE=1 SV=3
26	43	P78347|GTF2I_HUMAN	256.24	64	64	6130000000	63	58	164	Carbamidomethylation; Deamidation (NQ); Oxidation (M)	112416	General transcription factor II-I OS=Homo sapiens OX=9606 GN=GTF2I PE=1 SV=2
49	58	Q9NTI5|PDS5B_HUMAN	255.66	52	52	1130000000	77	69	125	Carbamidomethylation; Deamidation (NQ)	164666	Sister chromatid cohesion protein PDS5 homolog B OS=Homo sapiens OX=9606 GN=PDS5B PE=1 SV=1
52	138	O95239|KIF4A_HUMAN	255.31	65	65	1700000000	77	77	124	Carbamidomethylation; Deamidation (NQ)	139881	Chromosome-associated kinesin KIF4A OS=Homo sapiens OX=9606 GN=KIF4A PE=1 SV=3
39	238	Q9NU22|MDN1_HUMAN	252.6	30	30	302000000	112	112	138	Carbamidomethylation; Deamidation (NQ)	632827	Midasin OS=Homo sapiens OX=9606 GN=MDN1 PE=1 SV=2
21	123	Q9BQE3|TBA1C_HUMAN	251.62	94	94	96700000	65	4	176	Carbamidomethylation; Deamidation (NQ); Oxidation (M)	49895	Tubulin alpha-1C chain OS=Homo sapiens OX=9606 GN=TUBA1C PE=1 SV=1
46	13	Q12873|CHD3_HUMAN	251.15	53	53	395000000	86	52	134	Carbamidomethylation; Deamidation (NQ)	226590	Chromodomain-helicase-DNA-binding protein 3 OS=Homo sapiens OX=9606 GN=CHD3 PE=1 SV=3
9	46	P07437|TBB5_HUMAN	250.63	82	82	2860000000	58	6	217	Carbamidomethylation; Deamidation (NQ); Oxidation (M)	49671	Tubulin beta chain OS=Homo sapiens OX=9606 GN=TUBB PE=1 SV=2
37	251	Q14683|SMC1A_HUMAN	250.3	64	64	2610000000	91	91	142	Carbamidomethylation; Deamidation (NQ); Oxidation (M)	143233	Structural maintenance of chromosomes protein 1A OS=Homo sapiens OX=9606 GN=SMC1A PE=1 SV=2
63	150	Q92922|SMRC1_HUMAN	250.08	49	49	486000000	58	46	108	Carbamidomethylation; Deamidation (NQ); Oxidation (M)	122867	SWI/SNF complex subunit SMARCC1 OS=Homo sapiens OX=9606 GN=SMARCC1 PE=1 SV=3
57	16	Q15648|MED1_HUMAN	250.03	53	53	627000000	61	61	114	Carbamidomethylation; Deamidation (NQ)	168477	Mediator of RNA polymerase II transcription subunit 1 OS=Homo sapiens OX=9606 GN=MED1 PE=1 SV=4
67	4	Q6KC79|NIPBL_HUMAN	249.91	37	37	400000000	80	80	105	Carbamidomethylation; Deamidation (NQ)	316051	Nipped-B-like protein OS=Homo sapiens OX=9606 GN=NIPBL PE=1 SV=2
40	359	Q8NEZ4|KMT2C_HUMAN	248.11	37	37	253000000	103	100	136	Carbamidomethylation; Deamidation (NQ)	541376	Histone-lysine N-methyltransferase 2C OS=Homo sapiens OX=9606 GN=KMT2C PE=1 SV=3
66	504	P35579|MYH9_HUMAN	247.87	46	46	322000000	82	60	107	Carbamidomethylation; Deamidation (NQ)	226530	Myosin-9 OS=Homo sapiens OX=9606 GN=MYH9 PE=1 SV=4
20	51	P13010|XRCC5_HUMAN	247.78	70	70	8070000000	62	62	177	Carbamidomethylation; Deamidation (NQ); Oxidation (M)	82705	X-ray repair cross-complementing protein 5 OS=Homo sapiens OX=9606 GN=XRCC5 PE=1 SV=3
45	133	Q9NR30|DDX21_HUMAN	246.77	65	65	2470000000	64	58	135	Carbamidomethylation; Deamidation (NQ)	87344	Nucleolar RNA helicase 2 OS=Homo sapiens OX=9606 GN=DDX21 PE=1 SV=5
68	36	Q9BTC0|DIDO1_HUMAN	246.63	46	46	701000000	74	74	103	Carbamidomethylation; Deamidation (NQ)	243870	Death-inducer obliterator 1 OS=Homo sapiens OX=9606 GN=DIDO1 PE=1 SV=5
74	339	Q9UNY4|TTF2_HUMAN	242.57	57	57	923000000	62	62	97	Carbamidomethylation; Deamidation (NQ)	129588	Transcription termination factor 2 OS=Homo sapiens OX=9606 GN=TTF2 PE=1 SV=2
53	136	P50570|DYN2_HUMAN	242.43	75	75	1470000000	63	43	122	Carbamidomethylation; Deamidation (NQ)	98064	Dynamin-2 OS=Homo sapiens OX=9606 GN=DNM2 PE=1 SV=2
92	125	P42166|LAP2A_HUMAN	241.64	77	77	1600000000	42	33	90	Carbamidomethylation; Deamidation (NQ)	75492	Lamina-associated polypeptide 2 isoform alpha OS=Homo sapiens OX=9606 GN=TMPO PE=1 SV=2
87	3301	P21333|FLNA_HUMAN	241.41	37	37	256000000	69	66	90	Carbamidomethylation; Deamidation (NQ); Oxidation (M)	280737	Filamin-A OS=Homo sapiens OX=9606 GN=FLNA PE=1 SV=4
86	287	Q6W2J9|BCOR_HUMAN	241.11	52	52	326000000	62	62	91	Carbamidomethylation; Deamidation (NQ)	192187	BCL-6 corepressor OS=Homo sapiens OX=9606 GN=BCOR PE=1 SV=1
70	68	Q9NRL2|BAZ1A_HUMAN	239.91	44	44	796000000	59	59	99	Carbamidomethylation; Deamidation (NQ)	178702	Bromodomain adjacent to zinc finger domain protein 1A OS=Homo sapiens OX=9606 GN=BAZ1A PE=1 SV=2
18	391	O75475|PSIP1_HUMAN	239.58	67	67	5750000000	48	45	181	Carbamidomethylation; Deamidation (NQ); Oxidation (M)	60103	PC4 and SFRS1-interacting protein OS=Homo sapiens OX=9606 GN=PSIP1 PE=1 SV=1
58	72	Q8TAQ2|SMRC2_HUMAN	239.54	55	55	798000000	65	53	114	Carbamidomethylation; Deamidation (NQ); Oxidation (M)	132879	SWI/SNF complex subunit SMARCC2 OS=Homo sapiens OX=9606 GN=SMARCC2 PE=1 SV=1
76	1410	Q86UP3|ZFHX4_HUMAN	239.46	31	31	120000000	78	62	96	Carbamidomethylation; Deamidation (NQ)	393732	Zinc finger homeobox protein 4 OS=Homo sapiens OX=9606 GN=ZFHX4 PE=1 SV=1
93	45	Q9UQ35|SRRM2_HUMAN	239.09	29	29	590000000	59	59	89	Carbamidomethylation; Deamidation (NQ); Oxidation (M)	299616	Serine/arginine repetitive matrix protein 2 OS=Homo sapiens OX=9606 GN=SRRM2 PE=1 SV=2
16	11	P23246|SFPQ_HUMAN	238.87	56	56	8450000000	50	49	182	Carbamidomethylation; Deamidation (NQ); Oxidation (M)	76150	Splicing factor proline- and glutamine-rich OS=Homo sapiens OX=9606 GN=SFPQ PE=1 SV=2
171	261	Q6P4R8|NFRKB_HUMAN	238.54	56	56	304000000	48	48	63	Carbamidomethylation	139001	Nuclear factor related to kappa-B-binding protein OS=Homo sapiens OX=9606 GN=NFRKB PE=1 SV=2
105	35	O95602|RPA1_HUMAN	238.21	55	55	398000000	66	65	84	Carbamidomethylation; Deamidation (NQ)	194810	DNA-directed RNA polymerase I subunit RPA1 OS=Homo sapiens OX=9606 GN=POLR1A PE=1 SV=2
88	60	Q02880|TOP2B_HUMAN	237.95	45	45	353000000	65	49	90	Carbamidomethylation; Deamidation (NQ)	183266	DNA topoisomerase 2-beta OS=Homo sapiens OX=9606 GN=TOP2B PE=1 SV=3
104	27	Q86U86|PB1_HUMAN	237.83	40	40	499000000	61	61	85	Carbamidomethylation; Deamidation (NQ)	192946	Protein polybromo-1 OS=Homo sapiens OX=9606 GN=PBRM1 PE=1 SV=1
108	28	Q14980|NUMA1_HUMAN	237.7	42	42	246000000	64	64	83	Carbamidomethylation; Deamidation (NQ)	238257	Nuclear mitotic apparatus protein 1 OS=Homo sapiens OX=9606 GN=NUMA1 PE=1 SV=2
101	49	Q16531|DDB1_HUMAN	237.36	50	50	1410000000	56	56	87	Carbamidomethylation; Deamidation (NQ)	126968	DNA damage-binding protein 1 OS=Homo sapiens OX=9606 GN=DDB1 PE=1 SV=1
84	12	P46063|RECQ1_HUMAN	237.24	65	65	2500000000	49	47	93	Carbamidomethylation; Deamidation (NQ); Oxidation (M)	73457	ATP-dependent DNA helicase Q1 OS=Homo sapiens OX=9606 GN=RECQL PE=1 SV=3
65	114	Q96ST3|SIN3A_HUMAN	236.82	57	57	803000000	60	59	107	Carbamidomethylation; Deamidation (NQ)	145175	Paired amphipathic helix protein Sin3a OS=Homo sapiens OX=9606 GN=SIN3A PE=1 SV=2
25	116	P12956|XRCC6_HUMAN	235.86	69	69	7670000000	57	57	164	Carbamidomethylation; Deamidation (NQ); Oxidation (M)	69843	X-ray repair cross-complementing protein 6 OS=Homo sapiens OX=9606 GN=XRCC6 PE=1 SV=2
64	130	O60264|SMCA5_HUMAN	235.46	52	52	843000000	68	47	107	Carbamidomethylation; Deamidation (NQ)	121905	SWI/SNF-related matrix-associated actin-dependent regulator of chromatin subfamily A member 5 OS=Homo sapiens OX=9606 GN=SMARCA5 PE=1 SV=1
80	263	P27694|RFA1_HUMAN	235.37	68	68	2770000000	43	42	95	Carbamidomethylation; Deamidation (NQ); Oxidation (M)	68138	Replication protein A 70 kDa DNA-binding subunit OS=Homo sapiens OX=9606 GN=RPA1 PE=1 SV=2
136	97	Q8N3U4|STAG2_HUMAN	233.85	44	44	486000000	47	38	72	Carbamidomethylation; Deamidation (NQ)	141326	Cohesin subunit SA-2 OS=Homo sapiens OX=9606 GN=STAG2 PE=1 SV=3
77	55	Q9UKN8|TF3C4_HUMAN	233.64	71	71	1380000000	51	51	96	Carbamidomethylation; Deamidation (NQ)	91982	General transcription factor 3C polypeptide 4 OS=Homo sapiens OX=9606 GN=GTF3C4 PE=1 SV=2
115	185	P35251|RFC1_HUMAN	233.6	54	54	726000000	54	54	80	Carbamidomethylation; Deamidation (NQ)	128254	Replication factor C subunit 1 OS=Homo sapiens OX=9606 GN=RFC1 PE=1 SV=4
102	24	Q14527|HLTF_HUMAN	233.54	60	60	599000000	52	52	86	Carbamidomethylation; Deamidation (NQ)	113928	Helicase-like transcription factor OS=Homo sapiens OX=9606 GN=HLTF PE=1 SV=2
124	64	Q15029|U5S1_HUMAN	233.18	67	67	855000000	48	47	76	Carbamidomethylation	109436	116 kDa U5 small nuclear ribonucleoprotein component OS=Homo sapiens OX=9606 GN=EFTUD2 PE=1 SV=1
73	256	P52272|HNRPM_HUMAN	233.03	68	68	1760000000	52	51	97	Carbamidomethylation; Deamidation (NQ); Oxidation (M)	77516	Heterogeneous nuclear ribonucleoprotein M OS=Homo sapiens OX=9606 GN=HNRNPM PE=1 SV=3
107	98	P48634|PRC2A_HUMAN	232.74	36	36	295000000	55	50	83	Carbamidomethylation; Deamidation (NQ); Oxidation (M)	228861	Protein PRRC2A OS=Homo sapiens OX=9606 GN=PRRC2A PE=1 SV=3
91	100	Q9P258|RCC2_HUMAN	232.46	72	72	3050000000	38	38	90	Carbamidomethylation; Deamidation (NQ); Oxidation (M)	56085	Protein RCC2 OS=Homo sapiens OX=9606 GN=RCC2 PE=1 SV=2
75	866	Q09472|EP300_HUMAN	232.12	39	39	169000000	66	53	96	Carbamidomethylation; Deamidation (NQ); Oxidation (M)	264158	Histone acetyltransferase p300 OS=Homo sapiens OX=9606 GN=EP300 PE=1 SV=2
100	65	Q8N201|INT1_HUMAN	231.79	36	36	408000000	63	63	87	Carbamidomethylation; Deamidation (NQ); Oxidation (M)	244295	Integrator complex subunit 1 OS=Homo sapiens OX=9606 GN=INTS1 PE=1 SV=2
89	187	P11388|TOP2A_HUMAN	231.35	44	44	470000000	62	46	90	Carbamidomethylation; Deamidation (NQ)	174384	DNA topoisomerase 2-alpha OS=Homo sapiens OX=9606 GN=TOP2A PE=1 SV=3
120	18	Q92547|TOPB1_HUMAN	231.07	49	49	278000000	54	54	78	Carbamidomethylation; Deamidation (NQ)	170678	DNA topoisomerase 2-binding protein 1 OS=Homo sapiens OX=9606 GN=TOPBP1 PE=1 SV=3
119	275	Q9UMN6|KMT2B_HUMAN	230.18	32	32	220000000	58	57	78	Carbamidomethylation; Oxidation (M)	293513	Histone-lysine N-methyltransferase 2B OS=Homo sapiens OX=9606 GN=KMT2B PE=1 SV=1
90	47	Q8NE71|ABCF1_HUMAN	229.8	60	60	1530000000	48	47	90	Carbamidomethylation; Deamidation (NQ); Oxidation (M)	95926	ATP-binding cassette sub-family F member 1 OS=Homo sapiens OX=9606 GN=ABCF1 PE=1 SV=2
114	380	O15550|KDM6A_HUMAN	229	52	52	284000000	51	37	81	Carbamidomethylation; Deamidation (NQ)	154176	Lysine-specific demethylase 6A OS=Homo sapiens OX=9606 GN=KDM6A PE=1 SV=2
112	784	Q92793|CBP_HUMAN	228.83	31	31	172000000	55	42	82	Carbamidomethylation; Deamidation (NQ); Oxidation (M)	265348	CREB-binding protein OS=Homo sapiens OX=9606 GN=CREBBP PE=1 SV=3
82	174	Q09028|RBBP4_HUMAN	228.77	84	84	1260000000	43	26	94	Carbamidomethylation; Deamidation (NQ)	47656	Histone-binding protein RBBP4 OS=Homo sapiens OX=9606 GN=RBBP4 PE=1 SV=3
94	222	Q9BQG0|MBB1A_HUMAN	228.66	47	47	427000000	54	54	89	Carbamidomethylation; Deamidation (NQ)	148854	Myb-binding protein 1A OS=Homo sapiens OX=9606 GN=MYBBP1A PE=1 SV=2
109	42	P21675|TAF1_HUMAN	228.11	40	40	288000000	58	58	83	Carbamidomethylation; Deamidation (NQ)	212676	Transcription initiation factor TFIID subunit 1 OS=Homo sapiens OX=9606 GN=TAF1 PE=1 SV=2
78	122	P51532|SMCA4_HUMAN	227.9	36	36	480000000	55	33	96	Carbamidomethylation; Deamidation (NQ)	184644	Transcription activator BRG1 OS=Homo sapiens OX=9606 GN=SMARCA4 PE=1 SV=2
97	95	Q9Y6X9|MORC2_HUMAN	227.88	51	51	693000000	52	51	88	Carbamidomethylation; Deamidation (NQ); Oxidation (M)	117823	MORC family CW-type zinc finger protein 2 OS=Homo sapiens OX=9606 GN=MORC2 PE=1 SV=2
125	103	P43246|MSH2_HUMAN	227.86	56	56	2120000000	48	48	75	Carbamidomethylation; Deamidation (NQ)	104743	DNA mismatch repair protein Msh2 OS=Homo sapiens OX=9606 GN=MSH2 PE=1 SV=1
113	392	P15924|DESP_HUMAN	227.33	29	29	215000000	63	63	81	Carbamidomethylation	331774	Desmoplakin OS=Homo sapiens OX=9606 GN=DSP PE=1 SV=3
144	40	Q9Y5Q9|TF3C3_HUMAN	227.05	52	52	1000000000	42	42	69	Carbamidomethylation; Deamidation (NQ)	101272	General transcription factor 3C polypeptide 3 OS=Homo sapiens OX=9606 GN=GTF3C3 PE=1 SV=1
155	307	Q8N5C6|SRBD1_HUMAN	226.78	57	57	615000000	50	50	66	Carbamidomethylation; Deamidation (NQ)	111776	S1 RNA-binding domain-containing protein 1 OS=Homo sapiens OX=9606 GN=SRBD1 PE=1 SV=2
172	693	Q5SW79|CE170_HUMAN	226.41	41	41	188000000	46	45	62	Carbamidomethylation; Deamidation (NQ)	175292	Centrosomal protein of 170 kDa OS=Homo sapiens OX=9606 GN=CEP170 PE=1 SV=1
96	152	Q00839|HNRPU_HUMAN	226.29	50	50	3230000000	46	46	88	Carbamidomethylation; Deamidation (NQ); Oxidation (M)	90585	Heterogeneous nuclear ribonucleoprotein U OS=Homo sapiens OX=9606 GN=HNRNPU PE=1 SV=6
128	121	P24928|RPB1_HUMAN	224.73	41	41	283000000	58	58	74	Carbamidomethylation; Deamidation (NQ)	217174	DNA-directed RNA polymerase II subunit RPB1 OS=Homo sapiens OX=9606 GN=POLR2A PE=1 SV=2
56	134	O60885|BRD4_HUMAN	224.57	41	41	1140000000	46	37	118	Carbamidomethylation; Deamidation (NQ); Oxidation (M)	152218	Bromodomain-containing protein 4 OS=Homo sapiens OX=9606 GN=BRD4 PE=1 SV=2
170	713	Q96RK0|CIC_HUMAN	223.91	43	43	243000000	42	42	63	Carbamidomethylation; Deamidation (NQ)	163819	Protein capicua homolog OS=Homo sapiens OX=9606 GN=CIC PE=1 SV=2
164	66	Q08211|DHX9_HUMAN	223.78	49	49	535000000	46	46	64	Carbamidomethylation; Deamidation (NQ)	140958	ATP-dependent RNA helicase A OS=Homo sapiens OX=9606 GN=DHX9 PE=1 SV=4
129	91	O60244|MED14_HUMAN	223.55	44	44	512000000	50	50	74	Carbamidomethylation; Deamidation (NQ)	160606	Mediator of RNA polymerase II transcription subunit 14 OS=Homo sapiens OX=9606 GN=MED14 PE=1 SV=2
150	70	O75533|SF3B1_HUMAN	222.86	46	46	303000000	45	45	67	Carbamidomethylation; Deamidation (NQ)	145830	Splicing factor 3B subunit 1 OS=Homo sapiens OX=9606 GN=SF3B1 PE=1 SV=3
83	299	Q8WUA4|TF3C2_HUMAN	222.73	50	50	1280000000	40	39	93	Carbamidomethylation; Deamidation (NQ); Oxidation (M)	100680	General transcription factor 3C polypeptide 2 OS=Homo sapiens OX=9606 GN=GTF3C2 PE=1 SV=2
140	266	Q96T88|UHRF1_HUMAN	222.69	60	60	599000000	40	40	71	Carbamidomethylation; Deamidation (NQ)	89814	E3 ubiquitin-protein ligase UHRF1 OS=Homo sapiens OX=9606 GN=UHRF1 PE=1 SV=1
51	231	P11387|TOP1_HUMAN	222.51	51	51	4920000000	52	52	124	Carbamidomethylation; Deamidation (NQ)	90726	DNA topoisomerase 1 OS=Homo sapiens OX=9606 GN=TOP1 PE=1 SV=2
69	162	P25490|TYY1_HUMAN	221.75	52	52	1890000000	33	32	103	Carbamidomethylation; Deamidation (NQ)	44713	Transcriptional repressor protein YY1 OS=Homo sapiens OX=9606 GN=YY1 PE=1 SV=2
61	568	P08670|VIME_HUMAN	221.69	82	82	4990000000	46	42	109	Carbamidomethylation; Deamidation (NQ); Oxidation (M)	53652	Vimentin OS=Homo sapiens OX=9606 GN=VIM PE=1 SV=4
134	235	P0DMV8|HS71A_HUMAN	221.63	64	64	584000000	37	17	73	Carbamidomethylation; Deamidation (NQ)	70052	Heat shock 70 kDa protein 1A OS=Homo sapiens OX=9606 GN=HSPA1A PE=1 SV=1
134	236	P0DMV9|HS71B_HUMAN	221.63	64	64	584000000	37	17	73	Carbamidomethylation; Deamidation (NQ)	70052	Heat shock 70 kDa protein 1B OS=Homo sapiens OX=9606 GN=HSPA1B PE=1 SV=1
135	62	O60341|KDM1A_HUMAN	221.58	66	66	1090000000	42	42	72	Carbamidomethylation; Deamidation (NQ); Oxidation (M)	92903	Lysine-specific histone demethylase 1A OS=Homo sapiens OX=9606 GN=KDM1A PE=1 SV=2
98	335	Q16576|RBBP7_HUMAN	221.25	76	76	995000000	40	23	88	Carbamidomethylation; Deamidation (NQ)	47820	Histone-binding protein RBBP7 OS=Homo sapiens OX=9606 GN=RBBP7 PE=1 SV=1
95	482	Q13330|MTA1_HUMAN	220.93	71	71	823000000	43	35	88	Carbamidomethylation; Deamidation (NQ)	80786	Metastasis-associated protein MTA1 OS=Homo sapiens OX=9606 GN=MTA1 PE=1 SV=2
138	50	Q93074|MED12_HUMAN	220.7	38	38	258000000	58	57	71	Carbamidomethylation	243079	Mediator of RNA polymerase II transcription subunit 12 OS=Homo sapiens OX=9606 GN=MED12 PE=1 SV=4
71	69	P22626|ROA2_HUMAN	220.33	87	87	3170000000	38	30	98	Carbamidomethylation; Deamidation (NQ); Oxidation (M)	37430	Heterogeneous nuclear ribonucleoproteins A2/B1 OS=Homo sapiens OX=9606 GN=HNRNPA2B1 PE=1 SV=2
143	206	O95347|SMC2_HUMAN	219.54	45	45	265000000	47	47	69	Carbamidomethylation; Deamidation (NQ)	135656	Structural maintenance of chromosomes protein 2 OS=Homo sapiens OX=9606 GN=SMC2 PE=1 SV=2
191	99	Q9ULK4|MED23_HUMAN	219.52	37	37	356000000	43	43	58	Carbamidomethylation	156473	Mediator of RNA polymerase II transcription subunit 23 OS=Homo sapiens OX=9606 GN=MED23 PE=1 SV=2
99	350	P18887|XRCC1_HUMAN	219.44	50	50	2760000000	34	34	88	Carbamidomethylation; Deamidation (NQ)	69477	DNA repair protein XRCC1 OS=Homo sapiens OX=9606 GN=XRCC1 PE=1 SV=2
72	115	P60709|ACTB_HUMAN	219.41	71	71	2690000000	34	18	98	Carbamidomethylation; Deamidation (NQ); Oxidation (M)	41737	Actin cytoplasmic 1 OS=Homo sapiens OX=9606 GN=ACTB PE=1 SV=1
72	113	P63261|ACTG_HUMAN	219.41	71	71	2690000000	34	18	98	Carbamidomethylation; Deamidation (NQ); Oxidation (M)	41793	Actin cytoplasmic 2 OS=Homo sapiens OX=9606 GN=ACTG1 PE=1 SV=1
147	237	Q15393|SF3B3_HUMAN	219.3	42	42	614000000	41	41	68	Carbamidomethylation; Deamidation (NQ)	135577	Splicing factor 3B subunit 3 OS=Homo sapiens OX=9606 GN=SF3B3 PE=1 SV=4
189	271	Q5T5X7|BEND3_HUMAN	219.17	59	59	289000000	39	39	58	Carbamidomethylation; Deamidation (NQ)	94475	BEN domain-containing protein 3 OS=Homo sapiens OX=9606 GN=BEND3 PE=1 SV=1
173	239	Q7Z5K2|WAPL_HUMAN	219.08	46	46	270000000	41	41	62	Carbamidomethylation; Deamidation (NQ)	132945	Wings apart-like protein homolog OS=Homo sapiens OX=9606 GN=WAPL PE=1 SV=1
36	33	Q15233|NONO_HUMAN	218.97	69	69	7250000000	42	39	142	Carbamidomethylation; Deamidation (NQ); Oxidation (M)	54232	Non-POU domain-containing octamer-binding protein OS=Homo sapiens OX=9606 GN=NONO PE=1 SV=4
148	8728	O14654|IRS4_HUMAN	218.66	47	47	309000000	37	37	67	Carbamidomethylation; Deamidation (NQ)	133767	Insulin receptor substrate 4 OS=Homo sapiens OX=9606 GN=IRS4 PE=1 SV=1
182	555	Q96KM6|Z512B_HUMAN	218.37	49	49	353000000	37	37	59	Carbamidomethylation; Deamidation (NQ)	97264	Zinc finger protein 512B OS=Homo sapiens OX=9606 GN=ZNF512B PE=1 SV=1
227	394	P20585|MSH3_HUMAN	218.03	44	44	268000000	42	42	52	Carbamidomethylation; Deamidation (NQ)	127412	DNA mismatch repair protein Msh3 OS=Homo sapiens OX=9606 GN=MSH3 PE=1 SV=4
127	385	Q13263|TIF1B_HUMAN	218.01	76	76	724000000	42	42	74	Carbamidomethylation; Deamidation (NQ)	88550	Transcription intermediary factor 1-beta OS=Homo sapiens OX=9606 GN=TRIM28 PE=1 SV=5
142	88	Q92878|RAD50_HUMAN	217.42	44	44	367000000	55	54	69	Carbamidomethylation; Deamidation (NQ)	153892	DNA repair protein RAD50 OS=Homo sapiens OX=9606 GN=RAD50 PE=1 SV=1
163	421	Q6ZRS2|SRCAP_HUMAN	217.27	23	23	178000000	47	46	64	Carbamidomethylation; Deamidation (NQ)	343555	Helicase SRCAP OS=Homo sapiens OX=9606 GN=SRCAP PE=1 SV=3
118	257	Q8NI27|THOC2_HUMAN	216.51	38	38	364000000	49	49	79	Carbamidomethylation; Deamidation (NQ)	182774	THO complex subunit 2 OS=Homo sapiens OX=9606 GN=THOC2 PE=1 SV=2
174	109	Q9Y265|RUVB1_HUMAN	216.27	68	68	1760000000	31	30	62	Carbamidomethylation; Deamidation (NQ)	50228	RuvB-like 1 OS=Homo sapiens OX=9606 GN=RUVBL1 PE=1 SV=1
156	38	Q7L014|DDX46_HUMAN	216.21	46	46	429000000	43	42	66	Carbamidomethylation	117362	Probable ATP-dependent RNA helicase DDX46 OS=Homo sapiens OX=9606 GN=DDX46 PE=1 SV=2
131	569	O15047|SET1A_HUMAN	215.29	35	35	291000000	44	44	73	Carbamidomethylation; Deamidation (NQ)	186033	Histone-lysine N-methyltransferase SETD1A OS=Homo sapiens OX=9606 GN=SETD1A PE=1 SV=3
116	211	Q92841|DDX17_HUMAN	214.97	65	65	1400000000	47	35	80	Carbamidomethylation; Deamidation (NQ); Oxidation (M)	80273	Probable ATP-dependent RNA helicase DDX17 OS=Homo sapiens OX=9606 GN=DDX17 PE=1 SV=2
214	825	Q7Z7L1|SLN11_HUMAN	214.88	45	45	866000000	35	33	53	Carbamidomethylation; Deamidation (NQ)	102836	Schlafen family member 11 OS=Homo sapiens OX=9606 GN=SLFN11 PE=1 SV=2
130	147	Q99986|VRK1_HUMAN	214.45	65	65	1610000000	27	27	74	Carbamidomethylation; Deamidation (NQ); Oxidation (M)	45476	Serine/threonine-protein kinase VRK1 OS=Homo sapiens OX=9606 GN=VRK1 PE=1 SV=1
38	204	P09429|HMGB1_HUMAN	213.97	68	68	4380000000	35	19	139	Carbamidomethylation; Deamidation (NQ); Oxidation (M)	24894	High mobility group protein B1 OS=Homo sapiens OX=9606 GN=HMGB1 PE=1 SV=3
152	179	Q9ULM3|YETS2_HUMAN	213.92	53	53	175000000	44	44	66	Carbamidomethylation; Deamidation (NQ)	150781	YEATS domain-containing protein 2 OS=Homo sapiens OX=9606 GN=YEATS2 PE=1 SV=2
166	149	Q9Y230|RUVB2_HUMAN	213.63	70	70	1740000000	36	35	64	Carbamidomethylation; Deamidation (NQ); Oxidation (M)	51157	RuvB-like 2 OS=Homo sapiens OX=9606 GN=RUVBL2 PE=1 SV=3
175	481	Q3L8U1|CHD9_HUMAN	213.48	24	24	68600000	49	33	61	Carbamidomethylation; Deamidation (NQ)	326022	Chromodomain-helicase-DNA-binding protein 9 OS=Homo sapiens OX=9606 GN=CHD9 PE=1 SV=2
159	39	Q9BY77|PDIP3_HUMAN	213.11	68	68	720000000	28	28	66	Carbamidomethylation; Deamidation (NQ)	46089	Polymerase delta-interacting protein 3 OS=Homo sapiens OX=9606 GN=POLDIP3 PE=1 SV=2
141	320	O43663|PRC1_HUMAN	212.67	63	63	596000000	39	38	70	Carbamidomethylation; Deamidation (NQ)	71607	Protein regulator of cytokinesis 1 OS=Homo sapiens OX=9606 GN=PRC1 PE=1 SV=2
176	2879	Q96Q89|KI20B_HUMAN	212.63	32	32	146000000	48	48	60	Carbamidomethylation; Deamidation (NQ)	210628	Kinesin-like protein KIF20B OS=Homo sapiens OX=9606 GN=KIF20B PE=1 SV=3
137	293	P17844|DDX5_HUMAN	212.56	66	66	1610000000	40	27	72	Carbamidomethylation; Deamidation (NQ); Oxidation (M)	69148	Probable ATP-dependent RNA helicase DDX5 OS=Homo sapiens OX=9606 GN=DDX5 PE=1 SV=1
161	246	Q9H2P0|ADNP_HUMAN	212.1	52	52	235000000	43	43	65	Carbamidomethylation; Deamidation (NQ)	123563	Activity-dependent neuroprotector homeobox protein OS=Homo sapiens OX=9606 GN=ADNP PE=1 SV=1
126	745	Q15911|ZFHX3_HUMAN	211.69	21	21	93800000	58	42	74	Carbamidomethylation; Deamidation (NQ)	404422	Zinc finger homeobox protein 3 OS=Homo sapiens OX=9606 GN=ZFHX3 PE=1 SV=2
111	118	Q15059|BRD3_HUMAN	211.65	47	47	820000000	36	28	83	Carbamidomethylation; Oxidation (M)	79542	Bromodomain-containing protein 3 OS=Homo sapiens OX=9606 GN=BRD3 PE=1 SV=1
230	723	Q9Y6X8|ZHX2_HUMAN	211.65	54	54	293000000	37	36	52	Carbamidomethylation; Deamidation (NQ)	92307	Zinc fingers and homeoboxes protein 2 OS=Homo sapiens OX=9606 GN=ZHX2 PE=1 SV=1
167	111	O94906|PRP6_HUMAN	211.57	52	52	424000000	44	44	64	Carbamidomethylation; Deamidation (NQ)	106925	Pre-mRNA-processing factor 6 OS=Homo sapiens OX=9606 GN=PRPF6 PE=1 SV=1
220	489	P10244|MYBB_HUMAN	211.42	60	60	262000000	36	36	53	Carbamidomethylation; Deamidation (NQ)	78764	Myb-related protein B OS=Homo sapiens OX=9606 GN=MYBL2 PE=1 SV=1
154	120	P51531|SMCA2_HUMAN	211.33	30	30	78700000	44	23	66	Carbamidomethylation; Deamidation (NQ)	181278	Probable global transcription activator SNF2L2 OS=Homo sapiens OX=9606 GN=SMARCA2 PE=1 SV=2
132	86	O95785|WIZ_HUMAN	211.21	31	31	475000000	41	41	73	Carbamidomethylation; Deamidation (NQ)	178673	Protein Wiz OS=Homo sapiens OX=9606 GN=WIZ PE=1 SV=2
188	351	Q7Z460|CLAP1_HUMAN	211.21	37	37	101000000	46	42	58	Carbamidomethylation; Deamidation (NQ)	169450	CLIP-associating protein 1 OS=Homo sapiens OX=9606 GN=CLASP1 PE=1 SV=1
186	186	Q9ULG1|INO80_HUMAN	211.15	35	35	182000000	42	42	58	Carbamidomethylation; Deamidation (NQ)	176752	Chromatin-remodeling ATPase INO80 OS=Homo sapiens OX=9606 GN=INO80 PE=1 SV=2
146	84	P43243|MATR3_HUMAN	211.14	52	52	625000000	36	36	68	Carbamidomethylation; Deamidation (NQ)	94623	Matrin-3 OS=Homo sapiens OX=9606 GN=MATR3 PE=1 SV=2
208	137	O75448|MED24_HUMAN	210.99	49	49	294000000	36	36	55	Carbamidomethylation; Deamidation (NQ)	110305	Mediator of RNA polymerase II transcription subunit 24 OS=Homo sapiens OX=9606 GN=MED24 PE=1 SV=1
201	406	Q9UBW7|ZMYM2_HUMAN	210.92	44	44	242000000	42	42	56	Carbamidomethylation; Deamidation (NQ)	154910	Zinc finger MYM-type protein 2 OS=Homo sapiens OX=9606 GN=ZMYM2 PE=1 SV=1
257	163	Q68E01|INT3_HUMAN	210.9	43	43	260000000	35	35	47	Carbamidomethylation; Deamidation (NQ)	118070	Integrator complex subunit 3 OS=Homo sapiens OX=9606 GN=INTS3 PE=1 SV=1
157	480	Q9H0D6|XRN2_HUMAN	210.85	60	60	352000000	42	42	66	Carbamidomethylation; Deamidation (NQ)	108583	5'-3' exoribonuclease 2 OS=Homo sapiens OX=9606 GN=XRN2 PE=1 SV=1
184	59	Q86YP4|P66A_HUMAN	210.81	65	65	455000000	31	29	59	Carbamidomethylation; Deamidation (NQ)	68063	Transcriptional repressor p66-alpha OS=Homo sapiens OX=9606 GN=GATAD2A PE=1 SV=1
221	252	O00268|TAF4_HUMAN	210.76	39	39	400000000	33	33	52	Carbamidomethylation; Deamidation (NQ)	110114	Transcription initiation factor TFIID subunit 4 OS=Homo sapiens OX=9606 GN=TAF4 PE=1 SV=2
165	117	O14776|TCRG1_HUMAN	210.67	40	40	670000000	45	44	64	Carbamidomethylation	123901	Transcription elongation regulator 1 OS=Homo sapiens OX=9606 GN=TCERG1 PE=1 SV=2
312	153	P27695|APEX1_HUMAN	210.62	72	72	924000000	26	26	42	Carbamidomethylation	35555	DNA-(apurinic or apyrimidinic site) lyase OS=Homo sapiens OX=9606 GN=APEX1 PE=1 SV=2
199	233	Q9H2U1|DHX36_HUMAN	210.57	43	43	191000000	35	32	56	Carbamidomethylation	114760	ATP-dependent DNA/RNA helicase DHX36 OS=Homo sapiens OX=9606 GN=DHX36 PE=1 SV=2
153	366	P11142|HSP7C_HUMAN	210.54	57	57	654000000	36	22	66	Carbamidomethylation; Deamidation (NQ)	70898	Heat shock cognate 71 kDa protein OS=Homo sapiens OX=9606 GN=HSPA8 PE=1 SV=1
298	364	Q8N163|CCAR2_HUMAN	210.42	51	51	266000000	33	33	43	Carbamidomethylation; Deamidation (NQ)	102902	Cell cycle and apoptosis regulator protein 2 OS=Homo sapiens OX=9606 GN=CCAR2 PE=1 SV=2
185	112	Q15542|TAF5_HUMAN	210.29	57	57	365000000	31	31	59	Carbamidomethylation; Deamidation (NQ)	86830	Transcription initiation factor TFIID subunit 5 OS=Homo sapiens OX=9606 GN=TAF5 PE=1 SV=3
62	73	P09651|ROA1_HUMAN	210.03	68	68	1050000000	33	10	109	Carbamidomethylation; Deamidation (NQ); Oxidation (M)	38747	Heterogeneous nuclear ribonucleoprotein A1 OS=Homo sapiens OX=9606 GN=HNRNPA1 PE=1 SV=5
226	4349	Q9UHF7|TRPS1_HUMAN	209.91	40	40	124000000	35	35	52	Carbamidomethylation; Deamidation (NQ)	141521	Zinc finger transcription factor Trps1 OS=Homo sapiens OX=9606 GN=TRPS1 PE=1 SV=2
206	94	P48382|RFX5_HUMAN	209.63	65	65	417000000	36	35	55	Carbamidomethylation; Oxidation (M)	65323	DNA-binding protein RFX5 OS=Homo sapiens OX=9606 GN=RFX5 PE=1 SV=1
122	369	Q9Y5Q8|TF3C5_HUMAN	209.61	66	66	910000000	41	41	77	Carbamidomethylation; Deamidation (NQ)	59571	General transcription factor 3C polypeptide 5 OS=Homo sapiens OX=9606 GN=GTF3C5 PE=1 SV=2
190	720	Q9BSJ2|GCP2_HUMAN	209.32	58	58	281000000	39	39	58	Carbamidomethylation; Deamidation (NQ)	102534	Gamma-tubulin complex component 2 OS=Homo sapiens OX=9606 GN=TUBGCP2 PE=1 SV=2
180	14025	Q01826|SATB1_HUMAN	209.21	59	59	496000000	30	25	59	Carbamidomethylation; Deamidation (NQ); Oxidation (M)	85957	DNA-binding protein SATB1 OS=Homo sapiens OX=9606 GN=SATB1 PE=1 SV=1
103	161	P68104|EF1A1_HUMAN	209.11	62	62	1600000000	33	22	86	Carbamidomethylation; Deamidation (NQ); Oxidation (M)	50141	Elongation factor 1-alpha 1 OS=Homo sapiens OX=9606 GN=EEF1A1 PE=1 SV=1
162	580	O15014|ZN609_HUMAN	208.9	41	41	190000000	39	39	65	Carbamidomethylation; Deamidation (NQ)	151191	Zinc finger protein 609 OS=Homo sapiens OX=9606 GN=ZNF609 PE=1 SV=2
145	53	Q8TD26|CHD6_HUMAN	208.71	26	26	63000000	48	37	68	Carbamidomethylation; Deamidation (NQ)	305412	Chromodomain-helicase-DNA-binding protein 6 OS=Homo sapiens OX=9606 GN=CHD6 PE=1 SV=4
121	221	Q96QC0|PP1RA_HUMAN	208.48	44	44	780000000	40	39	77	Carbamidomethylation; Deamidation (NQ); Oxidation (M)	99058	Serine/threonine-protein phosphatase 1 regulatory subunit 10 OS=Homo sapiens OX=9606 GN=PPP1R10 PE=1 SV=1
194	101	P49848|TAF6_HUMAN	208.3	62	62	393000000	31	31	57	Carbamidomethylation	72668	Transcription initiation factor TFIID subunit 6 OS=Homo sapiens OX=9606 GN=TAF6 PE=1 SV=1
207	272	Q9NTJ3|SMC4_HUMAN	208.15	38	38	279000000	40	39	55	Carbamidomethylation; Deamidation (NQ)	147182	Structural maintenance of chromosomes protein 4 OS=Homo sapiens OX=9606 GN=SMC4 PE=1 SV=2
225	529	P42695|CNDD3_HUMAN	207.98	34	34	185000000	37	37	52	Carbamidomethylation; Deamidation (NQ); Oxidation (M)	168890	Condensin-2 complex subunit D3 OS=Homo sapiens OX=9606 GN=NCAPD3 PE=1 SV=2
283	241	P22670|RFX1_HUMAN	207.92	52	52	299000000	30	27	45	Carbamidomethylation; Deamidation (NQ); Oxidation (M)	104758	MHC class II regulatory factor RFX1 OS=Homo sapiens OX=9606 GN=RFX1 PE=1 SV=2
242	417	Q9BW19|KIFC1_HUMAN	207.82	57	57	414000000	36	35	50	Carbamidomethylation	73748	Kinesin-like protein KIFC1 OS=Homo sapiens OX=9606 GN=KIFC1 PE=1 SV=2
203	93	Q9UBD5|ORC3_HUMAN	207.46	48	48	1110000000	34	33	56	Carbamidomethylation; Deamidation (NQ)	82254	Origin recognition complex subunit 3 OS=Homo sapiens OX=9606 GN=ORC3 PE=1 SV=1
168	142	Q9UFC0|LRWD1_HUMAN	207.18	53	53	1020000000	28	28	64	Carbamidomethylation; Deamidation (NQ)	70861	Leucine-rich repeat and WD repeat-containing protein 1 OS=Homo sapiens OX=9606 GN=LRWD1 PE=1 SV=2
193	305	O60216|RAD21_HUMAN	207.08	54	54	473000000	30	30	58	Carbamidomethylation; Deamidation (NQ)	71690	Double-strand-break repair protein rad21 homolog OS=Homo sapiens OX=9606 GN=RAD21 PE=1 SV=2
305	207	Q9NVH2|INT7_HUMAN	207.05	45	45	168000000	30	30	42	Carbamidomethylation; Deamidation (NQ)	106834	Integrator complex subunit 7 OS=Homo sapiens OX=9606 GN=INTS7 PE=1 SV=1
198	318	Q14202|ZMYM3_HUMAN	206.97	41	41	208000000	37	36	56	Carbamidomethylation; Deamidation (NQ)	152379	Zinc finger MYM-type protein 3 OS=Homo sapiens OX=9606 GN=ZMYM3 PE=1 SV=2
262	361	P54198|HIRA_HUMAN	206.94	48	48	248000000	37	37	47	Carbamidomethylation; Deamidation (NQ)	111835	Protein HIRA OS=Homo sapiens OX=9606 GN=HIRA PE=1 SV=2
169	148	O43390|HNRPR_HUMAN	206.9	58	58	564000000	30	22	64	Carbamidomethylation; Deamidation (NQ)	70943	Heterogeneous nuclear ribonucleoprotein R OS=Homo sapiens OX=9606 GN=HNRNPR PE=1 SV=1
183	250	P35269|T2FA_HUMAN	206.8	43	43	534000000	33	33	59	Deamidation (NQ)	58241	General transcription factor IIF subunit 1 OS=Homo sapiens OX=9606 GN=GTF2F1 PE=1 SV=2
117	397	Q12800|TFCP2_HUMAN	206.65	60	60	851000000	34	23	80	Carbamidomethylation; Deamidation (NQ)	57256	Alpha-globin transcription factor CP2 OS=Homo sapiens OX=9606 GN=TFCP2 PE=1 SV=2
192	188	Q13547|HDAC1_HUMAN	206.56	63	63	546000000	33	21	58	Carbamidomethylation; Oxidation (M)	55103	Histone deacetylase 1 OS=Homo sapiens OX=9606 GN=HDAC1 PE=1 SV=1
249	802	P25440|BRD2_HUMAN	206.35	51	51	225000000	30	25	48	Carbamidomethylation; Deamidation (NQ); Oxidation (M)	88061	Bromodomain-containing protein 2 OS=Homo sapiens OX=9606 GN=BRD2 PE=1 SV=2
106	259	O94776|MTA2_HUMAN	206.03	69	69	1010000000	44	38	84	Carbamidomethylation; Deamidation (NQ)	75023	Metastasis-associated protein MTA2 OS=Homo sapiens OX=9606 GN=MTA2 PE=1 SV=1
297	415	Q2KHR3|QSER1_HUMAN	205.64	33	33	98000000	36	35	43	Carbamidomethylation; Deamidation (NQ)	189971	Glutamine and serine-rich protein 1 OS=Homo sapiens OX=9606 GN=QSER1 PE=1 SV=3
210	154	Q01831|XPC_HUMAN	205.63	42	42	289000000	33	33	55	Carbamidomethylation; Deamidation (NQ)	105953	DNA repair protein complementing XP-C cells OS=Homo sapiens OX=9606 GN=XPC PE=1 SV=4
217	761	Q6ZW49|PAXI1_HUMAN	205.57	42	42	299000000	34	34	53	Carbamidomethylation; Deamidation (NQ)	121341	PAX-interacting protein 1 OS=Homo sapiens OX=9606 GN=PAXIP1 PE=1 SV=2
123	178	P14866|HNRPL_HUMAN	205.44	61	61	1120000000	30	29	76	Carbamidomethylation; Deamidation (NQ); Oxidation (M)	64133	Heterogeneous nuclear ribonucleoprotein L OS=Homo sapiens OX=9606 GN=HNRNPL PE=1 SV=2
55	363	P26583|HMGB2_HUMAN	205.27	64	64	13000000000	36	30	118	Carbamidomethylation; Deamidation (NQ); Oxidation (M)	24034	High mobility group protein B2 OS=Homo sapiens OX=9606 GN=HMGB2 PE=1 SV=2
204	3355	Q92618|ZN516_HUMAN	205.24	45	45	101000000	39	38	55	Carbamidomethylation; Deamidation (NQ)	124289	Zinc finger protein 516 OS=Homo sapiens OX=9606 GN=ZNF516 PE=1 SV=1
264	201	Q8N1G0|ZN687_HUMAN	205.13	42	42	135000000	36	35	46	Carbamidomethylation; Deamidation (NQ)	129529	Zinc finger protein 687 OS=Homo sapiens OX=9606 GN=ZNF687 PE=1 SV=1
178	108	Q8IWS0|PHF6_HUMAN	204.8	70	70	878000000	26	26	60	Carbamidomethylation; Deamidation (NQ)	41290	PHD finger protein 6 OS=Homo sapiens OX=9606 GN=PHF6 PE=1 SV=1
196	663	Q9ULW0|TPX2_HUMAN	204.41	55	55	302000000	40	39	57	Carbamidomethylation; Deamidation (NQ)	85653	Targeting protein for Xklp2 OS=Homo sapiens OX=9606 GN=TPX2 PE=1 SV=2
213	1835	Q96N67|DOCK7_HUMAN	204.11	30	30	87000000	45	39	53	Carbamidomethylation; Deamidation (NQ)	242558	Dedicator of cytokinesis protein 7 OS=Homo sapiens OX=9606 GN=DOCK7 PE=1 SV=4
158	309	P56270|MAZ_HUMAN	203.66	62	62	1600000000	29	28	66	Carbamidomethylation; Deamidation (NQ); Oxidation (M)	48608	Myc-associated zinc finger protein OS=Homo sapiens OX=9606 GN=MAZ PE=1 SV=1
231	9578	Q9UPW6|SATB2_HUMAN	203.37	52	52	458000000	32	27	52	Carbamidomethylation; Deamidation (NQ)	82555	DNA-binding protein SATB2 OS=Homo sapiens OX=9606 GN=SATB2 PE=1 SV=2
251	1338	Q86UE8|TLK2_HUMAN	203.35	41	41	153000000	30	24	48	Carbamidomethylation; Deamidation (NQ)	87661	Serine/threonine-protein kinase tousled-like 2 OS=Homo sapiens OX=9606 GN=TLK2 PE=1 SV=2
329	9	Q99459|CDC5L_HUMAN	203.29	54	54	125000000	28	28	40	Carbamidomethylation; Deamidation (NQ)	92251	Cell division cycle 5-like protein OS=Homo sapiens OX=9606 GN=CDC5L PE=1 SV=2
239	463	Q9Y6J0|CABIN_HUMAN	202.91	29	29	97900000	40	40	50	Carbamidomethylation	246349	Calcineurin-binding protein cabin-1 OS=Homo sapiens OX=9606 GN=CABIN1 PE=1 SV=1
216	278	Q9UKV3|ACINU_HUMAN	202.61	40	40	248000000	39	39	53	Carbamidomethylation; Deamidation (NQ)	151861	Apoptotic chromatin condensation inducer in the nucleus OS=Homo sapiens OX=9606 GN=ACIN1 PE=1 SV=2
252	144	Q13435|SF3B2_HUMAN	202.55	55	55	238000000	33	33	48	Carbamidomethylation; Deamidation (NQ)	100228	Splicing factor 3B subunit 2 OS=Homo sapiens OX=9606 GN=SF3B2 PE=1 SV=2
266	326	Q13416|ORC2_HUMAN	202.31	56	56	760000000	29	29	46	Carbamidomethylation; Deamidation (NQ)	65972	Origin recognition complex subunit 2 OS=Homo sapiens OX=9606 GN=ORC2 PE=1 SV=2
269	408	Q9ULU4|PKCB1_HUMAN	202.29	39	39	185000000	32	32	46	Carbamidomethylation; Deamidation (NQ)	131692	Protein kinase C-binding protein 1 OS=Homo sapiens OX=9606 GN=ZMYND8 PE=1 SV=2
284	449	Q96T60|PNKP_HUMAN	201.82	70	70	813000000	28	28	45	Carbamidomethylation; Deamidation (NQ); Oxidation (M)	57076	Bifunctional polynucleotide phosphatase/kinase OS=Homo sapiens OX=9606 GN=PNKP PE=1 SV=1
110	102	Q9BUF5|TBB6_HUMAN	201.67	59	59	6950000	35	4	83	Carbamidomethylation; Deamidation (NQ); Oxidation (M)	49857	Tubulin beta-6 chain OS=Homo sapiens OX=9606 GN=TUBB6 PE=1 SV=1
276	281	Q9NVI1|FANCI_HUMAN	201.66	35	35	133000000	35	35	46	Carbamidomethylation	149323	Fanconi anemia group I protein OS=Homo sapiens OX=9606 GN=FANCI PE=1 SV=4
234	71	Q03164|KMT2A_HUMAN	201.24	16	16	55700000	40	39	51	Carbamidomethylation; Deamidation (NQ)	431768	Histone-lysine N-methyltransferase 2A OS=Homo sapiens OX=9606 GN=KMT2A PE=1 SV=5
254	347	O43913|ORC5_HUMAN	201.16	62	62	814000000	28	28	48	Carbamidomethylation; Deamidation (NQ)	50283	Origin recognition complex subunit 5 OS=Homo sapiens OX=9606 GN=ORC5 PE=1 SV=1
321	4527	Q9ULD9|ZN608_HUMAN	200.98	33	33	85200000	33	33	40	Carbamidomethylation; Deamidation (NQ)	162208	Zinc finger protein 608 OS=Homo sapiens OX=9606 GN=ZNF608 PE=1 SV=4
246	44	P30876|RPB2_HUMAN	200.81	39	39	191000000	35	35	49	Carbamidomethylation	133896	DNA-directed RNA polymerase II subunit RPB2 OS=Homo sapiens OX=9606 GN=POLR2B PE=1 SV=1
285	135	P85037|FOXK1_HUMAN	200.55	57	57	177000000	29	26	44	Carbamidomethylation; Deamidation (NQ)	75457	Forkhead box protein K1 OS=Homo sapiens OX=9606 GN=FOXK1 PE=1 SV=1
364	460	P40938|RFC3_HUMAN	200.4	70	70	537000000	23	23	37	Carbamidomethylation; Deamidation (NQ)	40556	Replication factor C subunit 3 OS=Homo sapiens OX=9606 GN=RFC3 PE=1 SV=2
177	796	P28370|SMCA1_HUMAN	200.3	38	38	132000000	45	26	60	Carbamidomethylation	122605	Probable global transcription activator SNF2L1 OS=Homo sapiens OX=9606 GN=SMARCA1 PE=1 SV=2
232	495	Q6P1X5|TAF2_HUMAN	200.18	40	40	219000000	37	37	52	Carbamidomethylation; Deamidation (NQ)	136971	Transcription initiation factor TFIID subunit 2 OS=Homo sapiens OX=9606 GN=TAF2 PE=1 SV=3
346	253	Q9BZK7|TBL1R_HUMAN	200.17	60	60	187000000	24	16	38	Carbamidomethylation; Deamidation (NQ)	55595	F-box-like/WD repeat-containing protein TBL1XR1 OS=Homo sapiens OX=9606 GN=TBL1XR1 PE=1 SV=1
342	512	Q76L83|ASXL2_HUMAN	199.92	30	30	83800000	28	26	38	Carbamidomethylation; Deamidation (NQ)	153819	Putative Polycomb group protein ASXL2 OS=Homo sapiens OX=9606 GN=ASXL2 PE=1 SV=1
299	230	Q9Y2W1|TR150_HUMAN	199.9	33	33	229000000	32	31	43	Deamidation (NQ)	108666	Thyroid hormone receptor-associated protein 3 OS=Homo sapiens OX=9606 GN=THRAP3 PE=1 SV=2
219	56	P49756|RBM25_HUMAN	199.83	38	38	219000000	33	32	53	Carbamidomethylation; Deamidation (NQ)	100186	RNA-binding protein 25 OS=Homo sapiens OX=9606 GN=RBM25 PE=1 SV=3
200	19	Q68CP9|ARID2_HUMAN	199.77	34	34	191000000	38	38	56	Carbamidomethylation; Deamidation (NQ)	197390	AT-rich interactive domain-containing protein 2 OS=Homo sapiens OX=9606 GN=ARID2 PE=1 SV=2
307	140	P19447|ERCC3_HUMAN	199.75	58	58	294000000	33	33	42	Carbamidomethylation	89278	General transcription and DNA repair factor IIH helicase subunit XPB OS=Homo sapiens OX=9606 GN=ERCC3 PE=1 SV=1
222	288	Q14669|TRIPC_HUMAN	199.64	28	28	123000000	40	40	52	Carbamidomethylation; Deamidation (NQ)	220432	E3 ubiquitin-protein ligase TRIP12 OS=Homo sapiens OX=9606 GN=TRIP12 PE=1 SV=1
238	327	Q92769|HDAC2_HUMAN	199.56	57	57	702000000	25	13	51	Carbamidomethylation; Deamidation (NQ); Oxidation (M)	55364	Histone deacetylase 2 OS=Homo sapiens OX=9606 GN=HDAC2 PE=1 SV=2
248	1433	Q8IVW6|ARI3B_HUMAN	199.43	70	70	349000000	33	32	49	Carbamidomethylation; Deamidation (NQ)	60637	AT-rich interactive domain-containing protein 3B OS=Homo sapiens OX=9606 GN=ARID3B PE=1 SV=2
243	2213	O15090|ZN536_HUMAN	199.26	36	36	77900000	33	29	49	Carbamidomethylation; Deamidation (NQ)	141417	Zinc finger protein 536 OS=Homo sapiens OX=9606 GN=ZNF536 PE=1 SV=3
265	157	Q92797|SYMPK_HUMAN	199.03	41	41	141000000	36	36	46	Carbamidomethylation	141148	Symplekin OS=Homo sapiens OX=9606 GN=SYMPK PE=1 SV=2
345	160	P41091|IF2G_HUMAN	199	58	58	503000000	24	24	38	Carbamidomethylation; Deamidation (NQ)	51110	Eukaryotic translation initiation factor 2 subunit 3 OS=Homo sapiens OX=9606 GN=EIF2S3 PE=1 SV=3
253	22	Q8IZL8|PELP1_HUMAN	198.92	35	35	132000000	25	25	48	Carbamidomethylation; Deamidation (NQ)	119700	Proline- glutamic acid- and leucine-rich protein 1 OS=Homo sapiens OX=9606 GN=PELP1 PE=1 SV=2
319	226	Q99661|KIF2C_HUMAN	198.79	49	49	368000000	27	24	41	Carbamidomethylation; Deamidation (NQ)	81313	Kinesin-like protein KIF2C OS=Homo sapiens OX=9606 GN=KIF2C PE=1 SV=2
318	128	Q10570|CPSF1_HUMAN	198.76	33	33	98400000	33	33	41	Carbamidomethylation; Deamidation (NQ)	160883	Cleavage and polyadenylation specificity factor subunit 1 OS=Homo sapiens OX=9606 GN=CPSF1 PE=1 SV=2
267	409	O75122|CLAP2_HUMAN	198.61	35	35	98600000	35	31	46	Carbamidomethylation; Deamidation (NQ)	141063	CLIP-associating protein 2 OS=Homo sapiens OX=9606 GN=CLASP2 PE=1 SV=3
282	172	Q14157|UBP2L_HUMAN	198.17	43	43	200000000	26	26	45	Carbamidomethylation; Deamidation (NQ)	114534	Ubiquitin-associated protein 2-like OS=Homo sapiens OX=9606 GN=UBAP2L PE=1 SV=2
235	470	Q9Y520|PRC2C_HUMAN	197.97	21	21	84800000	38	35	51	Carbamidomethylation; Deamidation (NQ)	316911	Protein PRRC2C OS=Homo sapiens OX=9606 GN=PRRC2C PE=1 SV=4
245	407	P26599|PTBP1_HUMAN	197.84	63	63	772000000	21	19	49	Carbamidomethylation; Deamidation (NQ); Oxidation (M)	57221	Polypyrimidine tract-binding protein 1 OS=Homo sapiens OX=9606 GN=PTBP1 PE=1 SV=1
377	349	Q02241|KIF23_HUMAN	197.81	44	44	162000000	29	29	35	Carbamidomethylation; Deamidation (NQ)	110059	Kinesin-like protein KIF23 OS=Homo sapiens OX=9606 GN=KIF23 PE=1 SV=3
316	324	P54132|BLM_HUMAN	197.71	33	33	87100000	33	31	41	Carbamidomethylation; Deamidation (NQ)	159000	Bloom syndrome protein OS=Homo sapiens OX=9606 GN=BLM PE=1 SV=1
272	501	Q96HW7|INT4_HUMAN	197.3	43	43	152000000	32	32	46	Carbamidomethylation; Deamidation (NQ)	108171	Integrator complex subunit 4 OS=Homo sapiens OX=9606 GN=INTS4 PE=1 SV=2
286	155	Q6ZU65|UBN2_HUMAN	197.07	36	36	121000000	34	34	44	Carbamidomethylation; Deamidation (NQ)	146088	Ubinuclein-2 OS=Homo sapiens OX=9606 GN=UBN2 PE=1 SV=2
355	402	Q15554|TERF2_HUMAN	196.87	55	55	282000000	23	23	37	Carbamidomethylation; Deamidation (NQ)	59594	Telomeric repeat-binding factor 2 OS=Homo sapiens OX=9606 GN=TERF2 PE=1 SV=3
376	96	Q6MZP7|LIN54_HUMAN	196.79	51	51	169000000	25	25	35	Carbamidomethylation	79494	Protein lin-54 homolog OS=Homo sapiens OX=9606 GN=LIN54 PE=1 SV=3
353	357	Q92974|ARHG2_HUMAN	196.61	35	35	211000000	28	28	37	Carbamidomethylation; Deamidation (NQ)	111543	Rho guanine nucleotide exchange factor 2 OS=Homo sapiens OX=9606 GN=ARHGEF2 PE=1 SV=4
218	173	O43143|DHX15_HUMAN	196.49	44	44	326000000	32	31	53	Carbamidomethylation; Oxidation (M)	90933	Pre-mRNA-splicing factor ATP-dependent RNA helicase DHX15 OS=Homo sapiens OX=9606 GN=DHX15 PE=1 SV=2
240	341	O60506|HNRPQ_HUMAN	196.39	52	52	304000000	27	19	50	Carbamidomethylation; Deamidation (NQ)	69603	Heterogeneous nuclear ribonucleoprotein Q OS=Homo sapiens OX=9606 GN=SYNCRIP PE=1 SV=2
256	129	O75376|NCOR1_HUMAN	196.17	21	21	77400000	37	36	47	Carbamidomethylation; Deamidation (NQ)	270207	Nuclear receptor corepressor 1 OS=Homo sapiens OX=9606 GN=NCOR1 PE=1 SV=2
437	249	Q96DI7|SNR40_HUMAN	196.14	73	73	247000000	18	18	31	Carbamidomethylation; Deamidation (NQ)	39311	U5 small nuclear ribonucleoprotein 40 kDa protein OS=Homo sapiens OX=9606 GN=SNRNP40 PE=1 SV=1
215	273	Q12906|ILF3_HUMAN	195.97	51	51	322000000	31	27	53	Carbamidomethylation; Deamidation (NQ); Oxidation (M)	95339	Interleukin enhancer-binding factor 3 OS=Homo sapiens OX=9606 GN=ILF3 PE=1 SV=3
315	573	O15294|OGT1_HUMAN	195.95	35	35	140000000	31	31	41	Carbamidomethylation; Deamidation (NQ)	116924	UDP-N-acetylglucosamine--peptide N-acetylglucosaminyltransferase 110 kDa subunit OS=Homo sapiens OX=9606 GN=OGT PE=1 SV=3
333	1080	Q9H6S0|YTDC2_HUMAN	195.71	31	31	96000000	32	31	39	Carbamidomethylation; Deamidation (NQ)	160248	3'-5' RNA helicase YTHDC2 OS=Homo sapiens OX=9606 GN=YTHDC2 PE=1 SV=2
314	610	P11586|C1TC_HUMAN	195.46	50	50	193000000	38	37	41	Carbamidomethylation; Deamidation (NQ)	101559	C-1-tetrahydrofolate synthase cytoplasmic OS=Homo sapiens OX=9606 GN=MTHFD1 PE=1 SV=3
79	822	Q86V81|THOC4_HUMAN	195.41	52	52	7010000000	25	25	96	Deamidation (NQ); Oxidation (M)	26888	THO complex subunit 4 OS=Homo sapiens OX=9606 GN=ALYREF PE=1 SV=3
336	2106	P12755|SKI_HUMAN	195.25	49	49	185000000	28	28	39	Carbamidomethylation; Deamidation (NQ)	80005	Ski oncogene OS=Homo sapiens OX=9606 GN=SKI PE=1 SV=1
197	668	Q9UEG4|ZN629_HUMAN	195.21	54	54	156000000	32	28	57	Carbamidomethylation; Deamidation (NQ)	96620	Zinc finger protein 629 OS=Homo sapiens OX=9606 GN=ZNF629 PE=1 SV=2
233	935	Q9UHD8|SEPT9_HUMAN	195.12	64	64	326000000	33	32	52	Carbamidomethylation; Deamidation (NQ)	65402	Septin-9 OS=Homo sapiens OX=9606 GN=SEPT9 PE=1 SV=2
289	225	Q96GM5|SMRD1_HUMAN	195.07	63	63	207000000	25	21	44	Carbamidomethylation; Deamidation (NQ)	58233	SWI/SNF-related matrix-associated actin-dependent regulator of chromatin subfamily D member 1 OS=Homo sapiens OX=9606 GN=SMARCD1 PE=1 SV=2
261	310	Q7Z6E9|RBBP6_HUMAN	194.89	22	22	99200000	33	33	47	Carbamidomethylation; Deamidation (NQ)	201563	E3 ubiquitin-protein ligase RBBP6 OS=Homo sapiens OX=9606 GN=RBBP6 PE=1 SV=1
211	82	Q92616|GCN1_HUMAN	194.65	21	21	96000000	43	43	54	Carbamidomethylation; Deamidation (NQ)	292756	eIF-2-alpha kinase activator GCN1 OS=Homo sapiens OX=9606 GN=GCN1 PE=1 SV=6
291	196	Q6PJG2|EMSA1_HUMAN	194.53	43	43	140000000	28	28	44	Carbamidomethylation; Deamidation (NQ)	114989	ELM2 and SANT domain-containing protein 1 OS=Homo sapiens OX=9606 GN=ELMSAN1 PE=1 SV=2
395	468	Q9H4I2|ZHX3_HUMAN	194.48	49	49	126000000	29	28	34	Carbamidomethylation; Deamidation (NQ)	104658	Zinc fingers and homeoboxes protein 3 OS=Homo sapiens OX=9606 GN=ZHX3 PE=1 SV=3
308	1583	P08727|K1C19_HUMAN	194.45	80	80	220000000	30	22	42	Deamidation (NQ)	44106	Keratin type I cytoskeletal 19 OS=Homo sapiens OX=9606 GN=KRT19 PE=1 SV=4
311	377	Q9UMS4|PRP19_HUMAN	194.02	72	72	438000000	22	22	42	Carbamidomethylation; Deamidation (NQ); Oxidation (M)	55181	Pre-mRNA-processing factor 19 OS=Homo sapiens OX=9606 GN=PRPF19 PE=1 SV=1
400	223	Q9ULL5|PRR12_HUMAN	193.91	35	35	154000000	25	24	33	Carbamidomethylation	129991	Proline-rich protein 12 OS=Homo sapiens OX=9606 GN=PRR12 PE=1 SV=2
247	64296	P04637|P53_HUMAN	193.71	63	63	384000000	23	23	49	Carbamidomethylation; Deamidation (NQ)	43653	Cellular tumor antigen p53 OS=Homo sapiens OX=9606 GN=TP53 PE=1 SV=4
317	248	Q15424|SAFB1_HUMAN	193.68	33	33	93500000	27	15	41	Carbamidomethylation; Deamidation (NQ)	102642	Scaffold attachment factor B1 OS=Homo sapiens OX=9606 GN=SAFB PE=1 SV=4
270	448	Q9NYF8|BCLF1_HUMAN	193.47	37	37	269000000	30	29	46	Carbamidomethylation	106122	Bcl-2-associated transcription factor 1 OS=Homo sapiens OX=9606 GN=BCLAF1 PE=1 SV=2
296	41	Q8WXI9|P66B_HUMAN	193.47	52	52	488000000	23	21	43	Carbamidomethylation	65261	Transcriptional repressor p66-beta OS=Homo sapiens OX=9606 GN=GATAD2B PE=1 SV=1
322	5364	Q15154|PCM1_HUMAN	193.4	25	25	98200000	34	34	40	Carbamidomethylation; Deamidation (NQ)	228542	Pericentriolar material 1 protein OS=Homo sapiens OX=9606 GN=PCM1 PE=1 SV=5
396	419	P35249|RFC4_HUMAN	193.37	64	64	569000000	22	22	34	Carbamidomethylation; Deamidation (NQ)	39682	Replication factor C subunit 4 OS=Homo sapiens OX=9606 GN=RFC4 PE=1 SV=2
277	141	Q8NFW8|NEUA_HUMAN	193.34	65	65	698000000	28	28	46	Carbamidomethylation; Deamidation (NQ)	48379	N-acylneuraminate cytidylyltransferase OS=Homo sapiens OX=9606 GN=CMAS PE=1 SV=2
209	294	O00571|DDX3X_HUMAN	193.02	55	55	386000000	34	31	55	Carbamidomethylation; Oxidation (M)	73244	ATP-dependent RNA helicase DDX3X OS=Homo sapiens OX=9606 GN=DDX3X PE=1 SV=3
434	199	Q12788|TBL3_HUMAN	192.9	44	44	97200000	23	23	31	Carbamidomethylation	89035	Transducin beta-like protein 3 OS=Homo sapiens OX=9606 GN=TBL3 PE=1 SV=2
241	54	P49711|CTCF_HUMAN	192.82	48	48	242000000	31	31	50	Carbamidomethylation; Deamidation (NQ)	82785	Transcriptional repressor CTCF OS=Homo sapiens OX=9606 GN=CTCF PE=1 SV=1
263	316	Q15291|RBBP5_HUMAN	192.25	56	56	448000000	25	25	47	Carbamidomethylation; Deamidation (NQ); Oxidation (M)	59153	Retinoblastoma-binding protein 5 OS=Homo sapiens OX=9606 GN=RBBP5 PE=1 SV=2
303	303	Q9H9B1|EHMT1_HUMAN	192.22	35	35	81800000	29	29	42	Carbamidomethylation; Deamidation (NQ)	141466	Histone-lysine N-methyltransferase EHMT1 OS=Homo sapiens OX=9606 GN=EHMT1 PE=1 SV=4
347	420	P11021|BIP_HUMAN	191.97	49	49	217000000	24	22	38	Carbamidomethylation	72333	Endoplasmic reticulum chaperone BiP OS=Homo sapiens OX=9606 GN=HSPA5 PE=1 SV=2
327	428	P18583|SON_HUMAN	191.84	19	19	112000000	28	28	40	Carbamidomethylation; Deamidation (NQ)	263827	Protein SON OS=Homo sapiens OX=9606 GN=SON PE=1 SV=4
323	329	Q5VZL5|ZMYM4_HUMAN	191.67	26	26	106000000	29	27	40	Carbamidomethylation; Deamidation (NQ)	172787	Zinc finger MYM-type protein 4 OS=Homo sapiens OX=9606 GN=ZMYM4 PE=1 SV=1
223	472	Q01167|FOXK2_HUMAN	191.55	63	63	317000000	27	25	52	Carbamidomethylation; Deamidation (NQ)	69062	Forkhead box protein K2 OS=Homo sapiens OX=9606 GN=FOXK2 PE=1 SV=3
340	750	Q9ULV4|COR1C_HUMAN	191.53	49	49	587000000	25	23	39	Carbamidomethylation; Deamidation (NQ)	53249	Coronin-1C OS=Homo sapiens OX=9606 GN=CORO1C PE=1 SV=1
326	515	Q8WXF1|PSPC1_HUMAN	191.23	55	55	737000000	26	24	40	Deamidation (NQ)	58744	Paraspeckle component 1 OS=Homo sapiens OX=9606 GN=PSPC1 PE=1 SV=1
278	198	Q969G3|SMCE1_HUMAN	190.88	68	68	393000000	22	22	46	Deamidation (NQ)	46649	SWI/SNF-related matrix-associated actin-dependent regulator of chromatin subfamily E member 1 OS=Homo sapiens OX=9606 GN=SMARCE1 PE=1 SV=2
139	229	P35659|DEK_HUMAN	190.87	46	46	4420000000	30	29	71	Carbamidomethylation; Deamidation (NQ); Oxidation (M)	42674	Protein DEK OS=Homo sapiens OX=9606 GN=DEK PE=1 SV=1
304	63	Q92576|PHF3_HUMAN	190.8	25	25	84700000	34	34	42	Carbamidomethylation; Deamidation (NQ)	229479	PHD finger protein 3 OS=Homo sapiens OX=9606 GN=PHF3 PE=1 SV=3
280	446	P27816|MAP4_HUMAN	190.8	40	40	276000000	33	33	45	Carbamidomethylation; Deamidation (NQ)	121005	Microtubule-associated protein 4 OS=Homo sapiens OX=9606 GN=MAP4 PE=1 SV=3
338	461	P40692|MLH1_HUMAN	190.76	51	51	103000000	28	28	39	Carbamidomethylation	84601	DNA mismatch repair protein Mlh1 OS=Homo sapiens OX=9606 GN=MLH1 PE=1 SV=1
212	539	Q16630|CPSF6_HUMAN	190.31	31	31	2390000000	22	22	54	Carbamidomethylation; Oxidation (M)	59210	Cleavage and polyadenylation specificity factor subunit 6 OS=Homo sapiens OX=9606 GN=CPSF6 PE=1 SV=2
287	462	Q69YN4|VIR_HUMAN	190.24	25	25	98700000	33	33	44	Carbamidomethylation; Deamidation (NQ)	202023	Protein virilizer homolog OS=Homo sapiens OX=9606 GN=VIRMA PE=1 SV=2
259	683	Q86UK7|ZN598_HUMAN	190.19	48	48	125000000	32	32	47	Carbamidomethylation; Deamidation (NQ)	98637	E3 ubiquitin-protein ligase ZNF598 OS=Homo sapiens OX=9606 GN=ZNF598 PE=1 SV=1
268	613	Q14684|RRP1B_HUMAN	190.03	55	55	271000000	27	27	46	Carbamidomethylation; Deamidation (NQ)	84428	Ribosomal RNA processing protein 1 homolog B OS=Homo sapiens OX=9606 GN=RRP1B PE=1 SV=3
260	429	Q92466|DDB2_HUMAN	189.65	59	59	517000000	18	18	47	Carbamidomethylation; Deamidation (NQ)	47864	DNA damage-binding protein 2 OS=Homo sapiens OX=9606 GN=DDB2 PE=1 SV=1
450	524	P04264|K2C1_HUMAN	189.65	50	50	153000000	25	17	30	Carbamidomethylation	66039	Keratin type II cytoskeletal 1 OS=Homo sapiens OX=9606 GN=KRT1 PE=1 SV=6
306	87	P42285|MTREX_HUMAN	189.51	38	38	144000000	31	31	42	Carbamidomethylation; Deamidation (NQ)	117805	Exosome RNA helicase MTR4 OS=Homo sapiens OX=9606 GN=MTREX PE=1 SV=3
330	165	O00139|KIF2A_HUMAN	189.3	45	45	452000000	27	22	40	Carbamidomethylation; Deamidation (NQ)	79955	Kinesin-like protein KIF2A OS=Homo sapiens OX=9606 GN=KIF2A PE=1 SV=3
416	521	P11940|PABP1_HUMAN	189.26	47	47	136000000	27	17	32	Carbamidomethylation	70671	Polyadenylate-binding protein 1 OS=Homo sapiens OX=9606 GN=PABPC1 PE=1 SV=2
300	686	Q6P6C2|ALKB5_HUMAN	189.14	69	69	633000000	23	23	43	Carbamidomethylation; Deamidation (NQ)	44256	RNA demethylase ALKBH5 OS=Homo sapiens OX=9606 GN=ALKBH5 PE=1 SV=2
389	932	Q9BTC8|MTA3_HUMAN	188.76	55	55	113000000	26	17	35	Carbamidomethylation; Deamidation (NQ)	67504	Metastasis-associated protein MTA3 OS=Homo sapiens OX=9606 GN=MTA3 PE=1 SV=2
293	698	Q13151|ROA0_HUMAN	188.74	72	72	808000000	22	20	44	Carbamidomethylation; Deamidation (NQ)	30841	Heterogeneous nuclear ribonucleoprotein A0 OS=Homo sapiens OX=9606 GN=HNRNPA0 PE=1 SV=1
325	776	P06400|RB_HUMAN	188.65	36	36	268000000	29	29	40	Carbamidomethylation; Deamidation (NQ)	106159	Retinoblastoma-associated protein OS=Homo sapiens OX=9606 GN=RB1 PE=1 SV=2
237	290	Q8IYB3|SRRM1_HUMAN	188.56	31	31	728000000	24	24	51	Deamidation (NQ)	102335	Serine/arginine repetitive matrix protein 1 OS=Homo sapiens OX=9606 GN=SRRM1 PE=1 SV=2
281	477	P22087|FBRL_HUMAN	188.51	58	58	784000000	22	18	45	Carbamidomethylation; Deamidation (NQ)	33784	rRNA 2'-O-methyltransferase fibrillarin OS=Homo sapiens OX=9606 GN=FBL PE=1 SV=2
202	244	Q12857|NFIA_HUMAN	188.42	67	67	341000000	24	18	56	Carbamidomethylation; Deamidation (NQ)	55944	Nuclear factor 1 A-type OS=Homo sapiens OX=9606 GN=NFIA PE=1 SV=2
149	486	O15347|HMGB3_HUMAN	188.41	62	62	3730000000	24	23	67	Carbamidomethylation; Deamidation (NQ); Oxidation (M)	22980	High mobility group protein B3 OS=Homo sapiens OX=9606 GN=HMGB3 PE=1 SV=4
341	381	P18074|ERCC2_HUMAN	188.3	40	40	205000000	26	26	39	Carbamidomethylation; Deamidation (NQ)	86909	General transcription and DNA repair factor IIH helicase subunit XPD OS=Homo sapiens OX=9606 GN=ERCC2 PE=1 SV=1
383	260	Q9UKY1|ZHX1_HUMAN	188.25	35	35	160000000	25	24	35	Carbamidomethylation; Deamidation (NQ)	98098	Zinc fingers and homeoboxes protein 1 OS=Homo sapiens OX=9606 GN=ZHX1 PE=1 SV=1
343	411	Q8IX12|CCAR1_HUMAN	187.3	28	28	193000000	27	27	38	Carbamidomethylation	132821	Cell division cycle and apoptosis regulator protein 1 OS=Homo sapiens OX=9606 GN=CCAR1 PE=1 SV=2
332	216	O96019|ACL6A_HUMAN	187.15	54	54	962000000	18	18	40	Carbamidomethylation; Deamidation (NQ); Oxidation (M)	47461	Actin-like protein 6A OS=Homo sapiens OX=9606 GN=ACTL6A PE=1 SV=1
309	616	P05787|K2C8_HUMAN	186.94	60	60	579000000	31	23	42		53704	Keratin type II cytoskeletal 8 OS=Homo sapiens OX=9606 GN=KRT8 PE=1 SV=7
294	57	Q8IWI9|MGAP_HUMAN	186.78	17	17	44200000	36	36	43	Carbamidomethylation; Deamidation (NQ)	331836	MAX gene-associated protein OS=Homo sapiens OX=9606 GN=MGA PE=1 SV=3
366	630	Q71F56|MD13L_HUMAN	186.75	21	21	60200000	29	28	36	Carbamidomethylation; Deamidation (NQ)	242599	Mediator of RNA polymerase II transcription subunit 13-like OS=Homo sapiens OX=9606 GN=MED13L PE=1 SV=1
370	33673	Q9P0K7|RAI14_HUMAN	186.74	38	38	94600000	28	28	36	Carbamidomethylation; Deamidation (NQ)	110041	Ankycorbin OS=Homo sapiens OX=9606 GN=RAI14 PE=1 SV=2
320	627	Q06330|SUH_HUMAN	186.54	52	52	618000000	25	24	41	Carbamidomethylation	55637	Recombining binding protein suppressor of hairless OS=Homo sapiens OX=9606 GN=RBPJ PE=1 SV=3
501	171	P62136|PP1A_HUMAN	186.54	65	65	67500000	18	4	28	Carbamidomethylation	37512	Serine/threonine-protein phosphatase PP1-alpha catalytic subunit OS=Homo sapiens OX=9606 GN=PPP1CA PE=1 SV=1
359	980	O00178|GTPB1_HUMAN	186.5	57	57	237000000	24	24	37	Carbamidomethylation; Deamidation (NQ)	72454	GTP-binding protein 1 OS=Homo sapiens OX=9606 GN=GTPBP1 PE=1 SV=3
244	751	Q8NC51|PAIRB_HUMAN	185.73	57	57	347000000	24	24	49	Carbamidomethylation; Deamidation (NQ)	44965	Plasminogen activator inhibitor 1 RNA-binding protein OS=Homo sapiens OX=9606 GN=SERBP1 PE=1 SV=2
313	1089	Q8IU81|I2BP1_HUMAN	185.6	60	60	154000000	27	27	41	Carbamidomethylation; Deamidation (NQ)	61688	Interferon regulatory factor 2-binding protein 1 OS=Homo sapiens OX=9606 GN=IRF2BP1 PE=1 SV=1
335	526	Q96QE3|ATAD5_HUMAN	185.5	24	24	87600000	37	37	39	Carbamidomethylation; Deamidation (NQ)	207569	ATPase family AAA domain-containing protein 5 OS=Homo sapiens OX=9606 GN=ATAD5 PE=1 SV=4
354	297	Q14151|SAFB2_HUMAN	185.41	31	31	23300000	26	14	37	Carbamidomethylation; Deamidation (NQ)	107474	Scaffold attachment factor B2 OS=Homo sapiens OX=9606 GN=SAFB2 PE=1 SV=1
302	151	Q9UHV7|MED13_HUMAN	185.4	21	21	85600000	31	30	42	Carbamidomethylation	239295	Mediator of RNA polymerase II transcription subunit 13 OS=Homo sapiens OX=9606 GN=MED13 PE=1 SV=3
410	243	P31943|HNRH1_HUMAN	185.27	47	47	153000000	17	11	33	Carbamidomethylation; Deamidation (NQ)	49229	Heterogeneous nuclear ribonucleoprotein H OS=Homo sapiens OX=9606 GN=HNRNPH1 PE=1 SV=4
273	213	Q9BUQ8|DDX23_HUMAN	184.99	41	41	234000000	30	30	46	Carbamidomethylation; Deamidation (NQ)	95583	Probable ATP-dependent RNA helicase DDX23 OS=Homo sapiens OX=9606 GN=DDX23 PE=1 SV=3
369	887	Q99856|ARI3A_HUMAN	184.89	47	47	84600000	20	19	36	Deamidation (NQ)	62889	AT-rich interactive domain-containing protein 3A OS=Homo sapiens OX=9606 GN=ARID3A PE=1 SV=2
411	427	Q6UXN9|WDR82_HUMAN	184.74	62	62	469000000	20	20	33	Carbamidomethylation; Deamidation (NQ)	35079	WD repeat-containing protein 82 OS=Homo sapiens OX=9606 GN=WDR82 PE=1 SV=1
271	340	P26368|U2AF2_HUMAN	184.73	57	57	1130000000	20	20	46	Carbamidomethylation; Deamidation (NQ); Oxidation (M)	53501	Splicing factor U2AF 65 kDa subunit OS=Homo sapiens OX=9606 GN=U2AF2 PE=1 SV=4
403	527	Q9UHB7|AFF4_HUMAN	184.7	31	31	81700000	25	25	33	Carbamidomethylation; Deamidation (NQ)	127459	AF4/FMR2 family member 4 OS=Homo sapiens OX=9606 GN=AFF4 PE=1 SV=1
274	352	Q9NZI7|UBIP1_HUMAN	184.34	46	46	335000000	26	19	46	Carbamidomethylation; Deamidation (NQ)	60491	Upstream-binding protein 1 OS=Homo sapiens OX=9606 GN=UBP1 PE=1 SV=1
374	209	Q96KQ7|EHMT2_HUMAN	183.95	29	29	155000000	26	26	35	Carbamidomethylation; Deamidation (NQ)	132370	Histone-lysine N-methyltransferase EHMT2 OS=Homo sapiens OX=9606 GN=EHMT2 PE=1 SV=3
337	7654	Q9UI36|DACH1_HUMAN	183.89	28	28	406000000	23	23	39	Carbamidomethylation; Deamidation (NQ)	78562	Dachshund homolog 1 OS=Homo sapiens OX=9606 GN=DACH1 PE=1 SV=4
443	286	Q9H0E9|BRD8_HUMAN	183.74	27	27	136000000	24	24	30	Carbamidomethylation	135336	Bromodomain-containing protein 8 OS=Homo sapiens OX=9606 GN=BRD8 PE=1 SV=2
348	1257	P26196|DDX6_HUMAN	183.7	56	56	154000000	20	20	38	Carbamidomethylation; Deamidation (NQ)	54417	Probable ATP-dependent RNA helicase DDX6 OS=Homo sapiens OX=9606 GN=DDX6 PE=1 SV=2
397	566	O15446|RPA34_HUMAN	183.69	60	60	396000000	17	17	34	Carbamidomethylation; Deamidation (NQ)	54986	DNA-directed RNA polymerase I subunit RPA34 OS=Homo sapiens OX=9606 GN=CD3EAP PE=1 SV=1
301	348	P61964|WDR5_HUMAN	183.62	70	70	745000000	22	22	43	Carbamidomethylation; Deamidation (NQ)	36589	WD repeat-containing protein 5 OS=Homo sapiens OX=9606 GN=WDR5 PE=1 SV=1
381	143	Q8IY67|RAVR1_HUMAN	183.43	50	50	215000000	16	16	35	Carbamidomethylation; Deamidation (NQ)	63877	Ribonucleoprotein PTB-binding 1 OS=Homo sapiens OX=9606 GN=RAVER1 PE=1 SV=1
435	228	Q2TAY7|SMU1_HUMAN	183.11	45	45	452000000	16	16	31	Carbamidomethylation	57544	WD40 repeat-containing protein SMU1 OS=Homo sapiens OX=9606 GN=SMU1 PE=1 SV=2
352	289	Q9Y2X0|MED16_HUMAN	183.05	39	39	167000000	27	27	37	Carbamidomethylation	96793	Mediator of RNA polymerase II transcription subunit 16 OS=Homo sapiens OX=9606 GN=MED16 PE=1 SV=2
473	21056	O14617|AP3D1_HUMAN	183.03	29	29	56200000	24	24	29	Carbamidomethylation; Deamidation (NQ)	130158	AP-3 complex subunit delta-1 OS=Homo sapiens OX=9606 GN=AP3D1 PE=1 SV=1
502	184	P36873|PP1G_HUMAN	182.92	64	64	28000000	17	3	28	Carbamidomethylation	36984	Serine/threonine-protein phosphatase PP1-gamma catalytic subunit OS=Homo sapiens OX=9606 GN=PPP1CC PE=1 SV=1
349	500	Q96P11|NSUN5_HUMAN	182.89	68	68	236000000	23	16	38	Carbamidomethylation	46692	Probable 28S rRNA (cytosine-C(5))-methyltransferase OS=Homo sapiens OX=9606 GN=NSUN5 PE=1 SV=2
535	146	P18754|RCC1_HUMAN	182.65	62	62	123000000	16	16	26	Carbamidomethylation	44969	Regulator of chromosome condensation OS=Homo sapiens OX=9606 GN=RCC1 PE=1 SV=1
290	454	P17480|UBF1_HUMAN	182.65	38	38	486000000	27	27	44	Carbamidomethylation; Deamidation (NQ)	89406	Nucleolar transcription factor 1 OS=Homo sapiens OX=9606 GN=UBTF PE=1 SV=1
379	597	P16989|YBOX3_HUMAN	182.2	58	58	174000000	19	13	35	Deamidation (NQ)	40090	Y-box-binding protein 3 OS=Homo sapiens OX=9606 GN=YBX3 PE=1 SV=4
446	444	Q9H9Y6|RPA2_HUMAN	182.14	27	27	244000000	27	27	30	Carbamidomethylation	128229	DNA-directed RNA polymerase I subunit RPA2 OS=Homo sapiens OX=9606 GN=POLR1B PE=1 SV=2
229	312	P51991|ROA3_HUMAN	182.1	41	41	596000000	22	18	52	Carbamidomethylation; Deamidation (NQ); Oxidation (M)	39595	Heterogeneous nuclear ribonucleoprotein A3 OS=Homo sapiens OX=9606 GN=HNRNPA3 PE=1 SV=2
385	169	P40937|RFC5_HUMAN	182.06	66	66	473000000	19	19	35	Carbamidomethylation	38497	Replication factor C subunit 5 OS=Homo sapiens OX=9606 GN=RFC5 PE=1 SV=1
391	579	Q8WY36|BBX_HUMAN	182.02	39	39	162000000	25	25	34	Carbamidomethylation	105130	HMG box transcription factor BBX OS=Homo sapiens OX=9606 GN=BBX PE=1 SV=1
449	298	P28702|RXRB_HUMAN	181.92	49	49	79300000	21	15	30	Carbamidomethylation; Deamidation (NQ)	56922	Retinoic acid receptor RXR-beta OS=Homo sapiens OX=9606 GN=RXRB PE=1 SV=2
482	182	O43290|SNUT1_HUMAN	181.84	43	43	94900000	24	24	28	Carbamidomethylation; Deamidation (NQ)	90255	U4/U6.U5 tri-snRNP-associated protein 1 OS=Homo sapiens OX=9606 GN=SART1 PE=1 SV=1
409	909	Q8WVV9|HNRLL_HUMAN	181.83	60	60	101000000	21	20	33	Carbamidomethylation; Deamidation (NQ)	60083	Heterogeneous nuclear ribonucleoprotein L-like OS=Homo sapiens OX=9606 GN=HNRNPLL PE=1 SV=1
507	678	Q9NXV6|CARF_HUMAN	181.75	57	57	89100000	23	23	27	Carbamidomethylation; Deamidation (NQ)	61125	CDKN2A-interacting protein OS=Homo sapiens OX=9606 GN=CDKN2AIP PE=1 SV=3
358	193	Q92925|SMRD2_HUMAN	181.65	52	52	169000000	22	19	37	Carbamidomethylation; Deamidation (NQ)	58921	SWI/SNF-related matrix-associated actin-dependent regulator of chromatin subfamily D member 2 OS=Homo sapiens OX=9606 GN=SMARCD2 PE=1 SV=3
236	505	Q9UBL3|ASH2L_HUMAN	181.59	47	47	523000000	27	27	51	Carbamidomethylation; Deamidation (NQ); Oxidation (M)	68723	Set1/Ash2 histone methyltransferase complex subunit ASH2 OS=Homo sapiens OX=9606 GN=ASH2L PE=1 SV=1
451	611	Q9NYB0|TE2IP_HUMAN	181.51	59	59	188000000	22	22	30	Carbamidomethylation; Deamidation (NQ)	44260	Telomeric repeat-binding factor 2-interacting protein 1 OS=Homo sapiens OX=9606 GN=TERF2IP PE=1 SV=1
433	1595	Q16181|SEPT7_HUMAN	181.39	55	55	132000000	23	21	31	Carbamidomethylation; Deamidation (NQ)	50680	Septin-7 OS=Homo sapiens OX=9606 GN=SEPT7 PE=1 SV=2
361	343	Q53GS9|SNUT2_HUMAN	181.33	49	49	198000000	22	22	37	Carbamidomethylation; Deamidation (NQ)	65381	U4/U6.U5 tri-snRNP-associated protein 2 OS=Homo sapiens OX=9606 GN=USP39 PE=1 SV=2
539	336	Q4LE39|ARI4B_HUMAN	181.26	24	24	55600000	24	24	26	Carbamidomethylation	147809	AT-rich interactive domain-containing protein 4B OS=Homo sapiens OX=9606 GN=ARID4B PE=1 SV=2
408	189	Q9UNX4|WDR3_HUMAN	181.21	35	35	63000000	23	23	33	Carbamidomethylation; Deamidation (NQ)	106099	WD repeat-containing protein 3 OS=Homo sapiens OX=9606 GN=WDR3 PE=1 SV=1
427	492	Q9NRZ9|HELLS_HUMAN	181.06	40	40	105000000	28	28	31	Carbamidomethylation; Deamidation (NQ); Oxidation (M)	97074	Lymphoid-specific helicase OS=Homo sapiens OX=9606 GN=HELLS PE=1 SV=1
479	1147	P06746|DPOLB_HUMAN	180.91	64	64	455000000	21	21	29	Carbamidomethylation	38178	DNA polymerase beta OS=Homo sapiens OX=9606 GN=POLB PE=1 SV=3
344	1100	Q86XI2|CNDG2_HUMAN	180.74	34	34	134000000	30	30	38	Carbamidomethylation	130960	Condensin-2 complex subunit G2 OS=Homo sapiens OX=9606 GN=NCAPG2 PE=1 SV=1
356	190	Q13535|ATR_HUMAN	180.6	16	16	41600000	33	33	37	Carbamidomethylation; Deamidation (NQ)	301365	Serine/threonine-protein kinase ATR OS=Homo sapiens OX=9606 GN=ATR PE=1 SV=3
187	603	P38159|RBMX_HUMAN	180.56	54	54	635000000	28	9	58	Deamidation (NQ); Oxidation (M)	42332	RNA-binding motif protein X chromosome OS=Homo sapiens OX=9606 GN=RBMX PE=1 SV=3
452	442	O75152|ZC11A_HUMAN	180.56	39	39	145000000	26	26	30	Carbamidomethylation	89131	Zinc finger CCCH domain-containing protein 11A OS=Homo sapiens OX=9606 GN=ZC3H11A PE=1 SV=3
255	331	Q14686|NCOA6_HUMAN	180.45	20	20	171000000	25	25	47	Carbamidomethylation; Deamidation (NQ)	219144	Nuclear receptor coactivator 6 OS=Homo sapiens OX=9606 GN=NCOA6 PE=1 SV=3
288	443	Q12948|FOXC1_HUMAN	180.44	71	71	196000000	20	19	44	Carbamidomethylation; Deamidation (NQ)	56789	Forkhead box protein C1 OS=Homo sapiens OX=9606 GN=FOXC1 PE=1 SV=3
258	344	P08047|SP1_HUMAN	180.38	46	46	344000000	23	23	47	Carbamidomethylation; Deamidation (NQ)	80693	Transcription factor Sp1 OS=Homo sapiens OX=9606 GN=SP1 PE=1 SV=3
151	418	P07910|HNRPC_HUMAN	180.14	69	69	2330000000	28	27	67	Carbamidomethylation; Deamidation (NQ)	33670	Heterogeneous nuclear ribonucleoproteins C1/C2 OS=Homo sapiens OX=9606 GN=HNRNPC PE=1 SV=4
292	208	Q15459|SF3A1_HUMAN	180.13	41	41	191000000	26	26	44	Carbamidomethylation; Deamidation (NQ)	88886	Splicing factor 3A subunit 1 OS=Homo sapiens OX=9606 GN=SF3A1 PE=1 SV=1
524	542	P13984|T2FB_HUMAN	179.94	71	71	406000000	19	19	27	Carbamidomethylation	28380	General transcription factor IIF subunit 2 OS=Homo sapiens OX=9606 GN=GTF2F2 PE=1 SV=2
503	592	Q9UPP1|PHF8_HUMAN	179.9	29	29	85900000	22	21	27	Carbamidomethylation; Deamidation (NQ)	117864	Histone lysine demethylase PHF8 OS=Homo sapiens OX=9606 GN=PHF8 PE=1 SV=3
406	11263	O75132|ZBED4_HUMAN	179.87	34	34	67600000	27	27	33	Carbamidomethylation; Deamidation (NQ)	130322	Zinc finger BED domain-containing protein 4 OS=Homo sapiens OX=9606 GN=ZBED4 PE=1 SV=2
428	730	Q7Z5L9|I2BP2_HUMAN	179.85	62	62	117000000	22	19	31	Carbamidomethylation; Deamidation (NQ)	61025	Interferon regulatory factor 2-binding protein 2 OS=Homo sapiens OX=9606 GN=IRF2BP2 PE=1 SV=2
432	860	P05198|IF2A_HUMAN	179.84	66	66	395000000	22	22	31	Carbamidomethylation; Deamidation (NQ)	36112	Eukaryotic translation initiation factor 2 subunit 1 OS=Homo sapiens OX=9606 GN=EIF2S1 PE=1 SV=3
295	1844	O15027|SC16A_HUMAN	179.8	20	20	46500000	27	27	43	Carbamidomethylation; Deamidation (NQ)	251891	Protein transport protein Sec16A OS=Homo sapiens OX=9606 GN=SEC16A PE=1 SV=4
440	874	Q8IWZ3|ANKH1_HUMAN	179.77	14	14	28400000	27	17	30	Carbamidomethylation	269455	Ankyrin repeat and KH domain-containing protein 1 OS=Homo sapiens OX=9606 GN=ANKHD1 PE=1 SV=1
417	551	P40425|PBX2_HUMAN	179.71	54	54	110000000	16	9	32	Carbamidomethylation; Deamidation (NQ)	45881	Pre-B-cell leukemia transcription factor 2 OS=Homo sapiens OX=9606 GN=PBX2 PE=1 SV=2
468	390	P32780|TF2H1_HUMAN	179.64	48	48	134000000	18	18	29	Carbamidomethylation; Deamidation (NQ)	62032	General transcription factor IIH subunit 1 OS=Homo sapiens OX=9606 GN=GTF2H1 PE=1 SV=1
537	818	Q5TKA1|LIN9_HUMAN	179.6	49	49	170000000	19	19	26	Carbamidomethylation; Deamidation (NQ)	61946	Protein lin-9 homolog OS=Homo sapiens OX=9606 GN=LIN9 PE=1 SV=1
324	687	Q8NHM5|KDM2B_HUMAN	179.6	28	28	105000000	31	29	40	Carbamidomethylation	152614	Lysine-specific demethylase 2B OS=Homo sapiens OX=9606 GN=KDM2B PE=1 SV=1
375	609	Q7Z589|EMSY_HUMAN	179.55	36	36	65800000	29	29	35	Carbamidomethylation; Deamidation (NQ)	141467	BRCA2-interacting transcriptional repressor EMSY OS=Homo sapiens OX=9606 GN=EMSY PE=1 SV=2
367	388	Q96T37|RBM15_HUMAN	179.49	37	37	207000000	28	27	36	Deamidation (NQ)	107188	RNA-binding protein 15 OS=Homo sapiens OX=9606 GN=RBM15 PE=1 SV=2
438	764	P36578|RL4_HUMAN	179.43	46	46	374000000	21	21	31	Carbamidomethylation; Deamidation (NQ)	47697	60S ribosomal protein L4 OS=Homo sapiens OX=9606 GN=RPL4 PE=1 SV=5
328	1345	O96013|PAK4_HUMAN	179.2	42	42	265000000	21	21	40	Carbamidomethylation; Deamidation (NQ)	64072	Serine/threonine-protein kinase PAK 4 OS=Homo sapiens OX=9606 GN=PAK4 PE=1 SV=1
384	479	Q14103|HNRPD_HUMAN	179.19	52	52	606000000	20	18	35	Carbamidomethylation; Deamidation (NQ)	38434	Heterogeneous nuclear ribonucleoprotein D0 OS=Homo sapiens OX=9606 GN=HNRNPD PE=1 SV=1
407	315	Q9NVM9|INT13_HUMAN	179.16	43	43	122000000	25	25	33	Carbamidomethylation	80225	Integrator complex subunit 13 OS=Homo sapiens OX=9606 GN=INTS13 PE=1 SV=2
357	522	Q5T8P6|RBM26_HUMAN	178.93	26	26	193000000	30	28	37	Carbamidomethylation	113597	RNA-binding protein 26 OS=Homo sapiens OX=9606 GN=RBM26 PE=1 SV=3
386	425	Q9H0H5|RGAP1_HUMAN	178.88	47	47	188000000	24	24	35	Carbamidomethylation; Deamidation (NQ)	71027	Rac GTPase-activating protein 1 OS=Homo sapiens OX=9606 GN=RACGAP1 PE=1 SV=1
550	1923	P27448|MARK3_HUMAN	178.76	36	36	31300000	20	13	25	Carbamidomethylation; Deamidation (NQ)	84428	MAP/microtubule affinity-regulating kinase 3 OS=Homo sapiens OX=9606 GN=MARK3 PE=1 SV=5
390	516	Q9NQW6|ANLN_HUMAN	178.7	29	29	75900000	28	28	34	Carbamidomethylation; Deamidation (NQ)	124199	Anillin OS=Homo sapiens OX=9606 GN=ANLN PE=1 SV=2
350	437	Q9NVC6|MED17_HUMAN	178.67	53	53	246000000	26	26	38	Carbamidomethylation	72890	Mediator of RNA polymerase II transcription subunit 17 OS=Homo sapiens OX=9606 GN=MED17 PE=1 SV=2
419	382	P20042|IF2B_HUMAN	178.67	70	70	313000000	20	20	32	Carbamidomethylation; Deamidation (NQ)	38388	Eukaryotic translation initiation factor 2 subunit 2 OS=Homo sapiens OX=9606 GN=EIF2S2 PE=1 SV=2
448	311	Q13123|RED_HUMAN	178.6	52	52	229000000	25	25	30	Carbamidomethylation	65602	Protein Red OS=Homo sapiens OX=9606 GN=IK PE=1 SV=3
490	176	O95365|ZBT7A_HUMAN	178.57	39	39	162000000	16	16	28	Carbamidomethylation; Deamidation (NQ)	61439	Zinc finger and BTB domain-containing protein 7A OS=Homo sapiens OX=9606 GN=ZBTB7A PE=1 SV=1
641	696	P39023|RL3_HUMAN	178.33	39	39	381000000	15	15	22	Carbamidomethylation; Deamidation (NQ)	46109	60S ribosomal protein L3 OS=Homo sapiens OX=9606 GN=RPL3 PE=1 SV=2
545	373	Q9UGU5|HMGX4_HUMAN	178.32	41	41	117000000	15	15	26	Carbamidomethylation; Deamidation (NQ)	65712	HMG domain-containing protein 4 OS=Homo sapiens OX=9606 GN=HMGXB4 PE=1 SV=2
540	578	P35250|RFC2_HUMAN	178.29	59	59	432000000	18	18	26	Carbamidomethylation	39157	Replication factor C subunit 2 OS=Homo sapiens OX=9606 GN=RFC2 PE=1 SV=3
363	254	Q9P2N5|RBM27_HUMAN	178.01	26	26	103000000	25	23	37	Carbamidomethylation; Deamidation (NQ)	118718	RNA-binding protein 27 OS=Homo sapiens OX=9606 GN=RBM27 PE=1 SV=2
596	158	Q12905|ILF2_HUMAN	177.98	56	56	299000000	15	15	24	Carbamidomethylation; Deamidation (NQ)	43062	Interleukin enhancer-binding factor 2 OS=Homo sapiens OX=9606 GN=ILF2 PE=1 SV=2
430	1335	Q9BX63|FANCJ_HUMAN	177.92	26	26	50900000	25	25	31	Carbamidomethylation	140867	Fanconi anemia group J protein OS=Homo sapiens OX=9606 GN=BRIP1 PE=1 SV=2
522	543	P24468|COT2_HUMAN	177.62	61	61	84600000	18	8	27	Carbamidomethylation; Deamidation (NQ)	45571	COUP transcription factor 2 OS=Homo sapiens OX=9606 GN=NR2F2 PE=1 SV=1
228	476	P67809|YBOX1_HUMAN	177.5	62	62	326000000	18	12	52	Deamidation (NQ)	35924	Nuclease-sensitive element-binding protein 1 OS=Homo sapiens OX=9606 GN=YBX1 PE=1 SV=3
515	338	Q96FV9|THOC1_HUMAN	177.45	42	42	136000000	24	24	27	Carbamidomethylation	75666	THO complex subunit 1 OS=Homo sapiens OX=9606 GN=THOC1 PE=1 SV=1
339	676	Q8ND56|LS14A_HUMAN	177.14	56	56	413000000	21	20	39	Carbamidomethylation; Deamidation (NQ)	50530	Protein LSM14 homolog A OS=Homo sapiens OX=9606 GN=LSM14A PE=1 SV=3
365	159	O14981|BTAF1_HUMAN	176.98	24	24	68800000	30	30	36	Carbamidomethylation; Deamidation (NQ)	206886	TATA-binding protein-associated factor 172 OS=Homo sapiens OX=9606 GN=BTAF1 PE=1 SV=2
456	269	Q9NYV4|CDK12_HUMAN	176.89	23	23	35700000	23	18	30	Carbamidomethylation; Deamidation (NQ)	164154	Cyclin-dependent kinase 12 OS=Homo sapiens OX=9606 GN=CDK12 PE=1 SV=2
447	355	Q9UHX1|PUF60_HUMAN	176.87	50	50	219000000	17	17	30	Carbamidomethylation	59876	Poly(U)-binding-splicing factor PUF60 OS=Homo sapiens OX=9606 GN=PUF60 PE=1 SV=1
380	929	Q9UKI8|TLK1_HUMAN	176.76	40	40	96800000	21	15	35	Carbamidomethylation; Deamidation (NQ)	86700	Serine/threonine-protein kinase tousled-like 1 OS=Homo sapiens OX=9606 GN=TLK1 PE=1 SV=2
471	8503	Q6WCQ1|MPRIP_HUMAN	176.63	29	29	48500000	20	20	29	Carbamidomethylation	116533	Myosin phosphatase Rho-interacting protein OS=Homo sapiens OX=9606 GN=MPRIP PE=1 SV=3
331	220	Q96JM3|CHAP1_HUMAN	176.49	52	52	105000000	28	28	40	Carbamidomethylation; Deamidation (NQ)	89099	Chromosome alignment-maintaining phosphoprotein 1 OS=Homo sapiens OX=9606 GN=CHAMP1 PE=1 SV=2
392	205	Q9H981|ARP8_HUMAN	176.26	44	44	199000000	23	23	34	Carbamidomethylation; Deamidation (NQ)	70484	Actin-related protein 8 OS=Homo sapiens OX=9606 GN=ACTR8 PE=1 SV=2
676	1006	Q9HBE1|PATZ1_HUMAN	176.18	38	38	63400000	18	18	21	Carbamidomethylation; Deamidation (NQ)	74060	POZ- AT hook- and zinc finger-containing protein 1 OS=Homo sapiens OX=9606 GN=PATZ1 PE=1 SV=1
431	666	Q5T200|ZC3HD_HUMAN	176.13	18	18	68800000	26	26	31	Carbamidomethylation	196635	Zinc finger CCCH domain-containing protein 13 OS=Homo sapiens OX=9606 GN=ZC3H13 PE=1 SV=1
483	372	P17858|PFKAL_HUMAN	176.07	35	35	52400000	21	16	28	Carbamidomethylation; Deamidation (NQ)	85018	ATP-dependent 6-phosphofructokinase liver type OS=Homo sapiens OX=9606 GN=PFKL PE=1 SV=6
368	670	O95232|LC7L3_HUMAN	175.53	44	44	266000000	20	19	36	Carbamidomethylation; Deamidation (NQ)	51466	Luc7-like protein 3 OS=Homo sapiens OX=9606 GN=LUC7L3 PE=1 SV=2
445	737	Q9BUJ2|HNRL1_HUMAN	175.46	33	33	147000000	20	20	30	Carbamidomethylation; Deamidation (NQ)	95739	Heterogeneous nuclear ribonucleoprotein U-like protein 1 OS=Homo sapiens OX=9606 GN=HNRNPUL1 PE=1 SV=2
413	702	Q6PKG0|LARP1_HUMAN	175.02	32	32	48000000	25	21	32	Carbamidomethylation; Deamidation (NQ)	123510	La-related protein 1 OS=Homo sapiens OX=9606 GN=LARP1 PE=1 SV=2
401	753	Q9Y2X9|ZN281_HUMAN	174.84	40	40	62200000	23	23	33	Carbamidomethylation	96915	Zinc finger protein 281 OS=Homo sapiens OX=9606 GN=ZNF281 PE=1 SV=1
556	588	Q9H0H0|INT2_HUMAN	174.79	24	24	106000000	20	20	25	Carbamidomethylation; Deamidation (NQ)	134323	Integrator complex subunit 2 OS=Homo sapiens OX=9606 GN=INTS2 PE=1 SV=2
656	210	P62140|PP1B_HUMAN	174.64	56	56	46800000	14	4	22	Carbamidomethylation; Deamidation (NQ)	37187	Serine/threonine-protein phosphatase PP1-beta catalytic subunit OS=Homo sapiens OX=9606 GN=PPP1CB PE=1 SV=3
387	464	P61978|HNRPK_HUMAN	174.47	56	56	905000000	20	20	35	Carbamidomethylation; Deamidation (NQ)	50976	Heterogeneous nuclear ribonucleoprotein K OS=Homo sapiens OX=9606 GN=HNRNPK PE=1 SV=1
454	274	O94842|TOX4_HUMAN	174.4	41	41	274000000	19	14	30	Carbamidomethylation; Deamidation (NQ)	66195	TOX high mobility group box family member 4 OS=Homo sapiens OX=9606 GN=TOX4 PE=1 SV=1
624	772	O43929|ORC4_HUMAN	174.38	51	51	299000000	17	17	23	Carbamidomethylation; Deamidation (NQ)	50377	Origin recognition complex subunit 4 OS=Homo sapiens OX=9606 GN=ORC4 PE=1 SV=2
570	76	Q9UQR1|ZN148_HUMAN	174.03	43	43	61000000	20	19	25	Carbamidomethylation; Deamidation (NQ)	88976	Zinc finger protein 148 OS=Homo sapiens OX=9606 GN=ZNF148 PE=1 SV=2
562	496	Q9UKL0|RCOR1_HUMAN	173.93	55	55	167000000	17	14	25	Carbamidomethylation; Deamidation (NQ)	53327	REST corepressor 1 OS=Homo sapiens OX=9606 GN=RCOR1 PE=1 SV=2
415	511	P08651|NFIC_HUMAN	173.85	52	52	216000000	21	18	32	Carbamidomethylation	55675	Nuclear factor 1 C-type OS=Homo sapiens OX=9606 GN=NFIC PE=1 SV=2
351	798	Q9GZS1|RPA49_HUMAN	173.71	58	58	294000000	20	20	38	Carbamidomethylation; Deamidation (NQ)	47260	DNA-directed RNA polymerase I subunit RPA49 OS=Homo sapiens OX=9606 GN=POLR1E PE=1 SV=3
707	600	Q9UJX3|APC7_HUMAN	173.56	42	42	80300000	17	17	20	Carbamidomethylation; Deamidation (NQ)	66856	Anaphase-promoting complex subunit 7 OS=Homo sapiens OX=9606 GN=ANAPC7 PE=1 SV=4
607	400	P23258|TBG1_HUMAN	173.3	53	53	205000000	17	17	23	Carbamidomethylation	51170	Tubulin gamma-1 chain OS=Homo sapiens OX=9606 GN=TUBG1 PE=1 SV=2
568	145	O60907|TBL1X_HUMAN	173.27	42	42	31700000	16	8	25	Carbamidomethylation; Deamidation (NQ)	62496	F-box-like/WD repeat-containing protein TBL1X OS=Homo sapiens OX=9606 GN=TBL1X PE=1 SV=3
538	183	P35527|K1C9_HUMAN	173.22	44	44	88300000	19	18	26	Deamidation (NQ)	62064	Keratin type I cytoskeletal 9 OS=Homo sapiens OX=9606 GN=KRT9 PE=1 SV=3
492	574	Q8NI36|WDR36_HUMAN	173.21	28	28	63500000	19	19	28	Carbamidomethylation; Deamidation (NQ)	105322	WD repeat-containing protein 36 OS=Homo sapiens OX=9606 GN=WDR36 PE=1 SV=1
578	270	Q15723|ELF2_HUMAN	172.79	44	44	80200000	16	15	25	Carbamidomethylation; Deamidation (NQ)	63967	ETS-related transcription factor Elf-2 OS=Homo sapiens OX=9606 GN=ELF2 PE=1 SV=2
398	650	Q01844|EWS_HUMAN	172.34	21	21	610000000	14	14	34	Carbamidomethylation; Deamidation (NQ)	68478	RNA-binding protein EWS OS=Homo sapiens OX=9606 GN=EWSR1 PE=1 SV=1
362	1249	Q9H5H4|ZN768_HUMAN	172.29	48	48	113000000	24	19	37	Carbamidomethylation; Deamidation (NQ)	60229	Zinc finger protein 768 OS=Homo sapiens OX=9606 GN=ZNF768 PE=1 SV=2
654	528	Q8IXM2|BAP18_HUMAN	172.24	80	80	474000000	12	12	22	Carbamidomethylation	17900	Chromatin complexes subunit BAP18 OS=Homo sapiens OX=9606 GN=BAP18 PE=1 SV=1
499	413	Q92785|REQU_HUMAN	172.23	65	65	130000000	15	15	28	Carbamidomethylation; Deamidation (NQ)	44156	Zinc finger protein ubi-d4 OS=Homo sapiens OX=9606 GN=DPF2 PE=1 SV=2
554	773	Q01813|PFKAP_HUMAN	172.08	32	32	44200000	20	16	25	Carbamidomethylation; Deamidation (NQ)	85596	ATP-dependent 6-phosphofructokinase platelet type OS=Homo sapiens OX=9606 GN=PFKP PE=1 SV=2
378	1026	O75362|ZN217_HUMAN	172.08	35	35	57000000	23	22	35	Carbamidomethylation; Deamidation (NQ)	115272	Zinc finger protein 217 OS=Homo sapiens OX=9606 GN=ZNF217 PE=1 SV=1
179	581	P53999|TCP4_HUMAN	172.05	62	62	5210000000	17	17	60	Deamidation (NQ); Oxidation (M)	14395	Activated RNA polymerase II transcriptional coactivator p15 OS=Homo sapiens OX=9606 GN=SUB1 PE=1 SV=3
511	549	Q6P9B9|INT5_HUMAN	172.01	28	28	105000000	21	20	27	Carbamidomethylation; Deamidation (NQ)	107995	Integrator complex subunit 5 OS=Homo sapiens OX=9606 GN=INTS5 PE=1 SV=1
615	15760	O15075|DCLK1_HUMAN	171.8	38	38	87100000	20	19	23	Carbamidomethylation; Deamidation (NQ)	82224	Serine/threonine-protein kinase DCLK1 OS=Homo sapiens OX=9606 GN=DCLK1 PE=1 SV=2
412	291	Q9NWH9|SLTM_HUMAN	171.75	25	25	64400000	26	26	32	Deamidation (NQ)	117149	SAFB-like transcription modulator OS=Homo sapiens OX=9606 GN=SLTM PE=1 SV=2
382	317	Q14498|RBM39_HUMAN	171.66	49	49	300000000	21	18	35	Carbamidomethylation; Deamidation (NQ); Oxidation (M)	59380	RNA-binding protein 39 OS=Homo sapiens OX=9606 GN=RBM39 PE=1 SV=2
487	757	Q96PK6|RBM14_HUMAN	171.63	42	42	218000000	21	21	28	Carbamidomethylation; Deamidation (NQ)	69492	RNA-binding protein 14 OS=Homo sapiens OX=9606 GN=RBM14 PE=1 SV=2
588	434	P30153|2AAA_HUMAN	171.55	37	37	112000000	19	16	24	Carbamidomethylation	65309	Serine/threonine-protein phosphatase 2A 65 kDa regulatory subunit A alpha isoform OS=Homo sapiens OX=9606 GN=PPP2R1A PE=1 SV=4
498	371	Q9UBU8|MO4L1_HUMAN	171.15	53	53	179000000	14	11	28	Carbamidomethylation; Deamidation (NQ)	41474	Mortality factor 4-like protein 1 OS=Homo sapiens OX=9606 GN=MORF4L1 PE=1 SV=2
388	483	O43684|BUB3_HUMAN	171.1	77	77	513000000	20	20	35	Carbamidomethylation; Deamidation (NQ); Oxidation (M)	37155	Mitotic checkpoint protein BUB3 OS=Homo sapiens OX=9606 GN=BUB3 PE=1 SV=1
572	615	P53350|PLK1_HUMAN	171.02	45	45	140000000	21	21	25	Carbamidomethylation; Deamidation (NQ)	68255	Serine/threonine-protein kinase PLK1 OS=Homo sapiens OX=9606 GN=PLK1 PE=1 SV=1
334	387	Q14241|ELOA1_HUMAN	170.98	45	45	205000000	27	27	39	Carbamidomethylation; Deamidation (NQ)	89909	Elongin-A OS=Homo sapiens OX=9606 GN=ELOA PE=1 SV=2
509	599	O95104|SFR15_HUMAN	170.92	27	27	117000000	17	15	27	Carbamidomethylation; Deamidation (NQ)	125869	Splicing factor arginine/serine-rich 15 OS=Homo sapiens OX=9606 GN=SCAF4 PE=1 SV=3
480	1	P49792|RBP2_HUMAN	170.89	12	12	31700000	28	28	28	Carbamidomethylation; Deamidation (NQ)	358201	E3 SUMO-protein ligase RanBP2 OS=Homo sapiens OX=9606 GN=RANBP2 PE=1 SV=2
472	794	Q9Y6V7|DDX49_HUMAN	170.87	54	54	248000000	20	19	29	Carbamidomethylation; Deamidation (NQ); Oxidation (M)	54226	Probable ATP-dependent RNA helicase DDX49 OS=Homo sapiens OX=9606 GN=DDX49 PE=1 SV=1
697	567	Q9H0G5|NSRP1_HUMAN	170.81	36	36	64300000	16	16	20	Carbamidomethylation	66390	Nuclear speckle splicing regulatory protein 1 OS=Homo sapiens OX=9606 GN=NSRP1 PE=1 SV=1
393	792	P42167|LAP2B_HUMAN	170.75	54	54	22800000	16	7	34	Carbamidomethylation; Deamidation (NQ)	50670	Lamina-associated polypeptide 2 isoforms beta/gamma OS=Homo sapiens OX=9606 GN=TMPO PE=1 SV=2
599	1616	Q8NFD5|ARI1B_HUMAN	170.64	11	11	14700000	16	12	23	Carbamidomethylation	236121	AT-rich interactive domain-containing protein 1B OS=Homo sapiens OX=9606 GN=ARID1B PE=1 SV=2
608	726	Q9Y6J9|TAF6L_HUMAN	170.41	43	43	95000000	20	20	23	Carbamidomethylation	67814	TAF6-like RNA polymerase II p300/CBP-associated factor-associated factor 65 kDa subunit 6L OS=Homo sapiens OX=9606 GN=TAF6L PE=1 SV=1
495	490	Q9UL03|INT6_HUMAN	170.07	38	38	115000000	24	24	28	Carbamidomethylation; Deamidation (NQ)	100390	Integrator complex subunit 6 OS=Homo sapiens OX=9606 GN=INTS6 PE=1 SV=1
504	531	Q8IVH2|FOXP4_HUMAN	169.81	39	39	37300000	15	13	27	Carbamidomethylation; Deamidation (NQ)	73488	Forkhead box protein P4 OS=Homo sapiens OX=9606 GN=FOXP4 PE=1 SV=1
743	282	P49116|NR2C2_HUMAN	169.6	40	40	93400000	17	17	19	Carbamidomethylation	65415	Nuclear receptor subfamily 2 group C member 2 OS=Homo sapiens OX=9606 GN=NR2C2 PE=1 SV=1
706	536	P63244|RACK1_HUMAN	169.54	56	56	162000000	11	11	20	Carbamidomethylation; Deamidation (NQ)	35077	Receptor of activated protein C kinase 1 OS=Homo sapiens OX=9606 GN=RACK1 PE=1 SV=3
614	191	Q9NPI1|BRD7_HUMAN	169.54	40	40	70300000	17	17	23	Carbamidomethylation; Deamidation (NQ)	74139	Bromodomain-containing protein 7 OS=Homo sapiens OX=9606 GN=BRD7 PE=1 SV=1
484	167	P49959|MRE11_HUMAN	169.51	34	34	142000000	19	19	28	Carbamidomethylation	80593	Double-strand break repair protein MRE11 OS=Homo sapiens OX=9606 GN=MRE11 PE=1 SV=3
394	328	P39748|FEN1_HUMAN	169.48	44	44	570000000	15	15	34	Carbamidomethylation; Deamidation (NQ)	42593	Flap endonuclease 1 OS=Homo sapiens OX=9606 GN=FEN1 PE=1 SV=1
493	645	Q9H334|FOXP1_HUMAN	169.3	39	39	55100000	15	13	28	Carbamidomethylation; Deamidation (NQ)	75317	Forkhead box protein P1 OS=Homo sapiens OX=9606 GN=FOXP1 PE=1 SV=1
500	614	O00712|NFIB_HUMAN	169.16	63	63	200000000	19	16	28	Carbamidomethylation; Deamidation (NQ)	47442	Nuclear factor 1 B-type OS=Homo sapiens OX=9606 GN=NFIB PE=1 SV=2
424	1096	Q6UB99|ANR11_HUMAN	168.94	17	17	55600000	25	25	31	Carbamidomethylation	297911	Ankyrin repeat domain-containing protein 11 OS=Homo sapiens OX=9606 GN=ANKRD11 PE=1 SV=3
625	593	P52597|HNRPF_HUMAN	168.75	45	45	108000000	14	12	23	Carbamidomethylation; Deamidation (NQ)	45672	Heterogeneous nuclear ribonucleoprotein F OS=Homo sapiens OX=9606 GN=HNRNPF PE=1 SV=3
558	74	Q9P2I0|CPSF2_HUMAN	168.6	36	36	44200000	18	18	25	Carbamidomethylation; Deamidation (NQ)	88487	Cleavage and polyadenylation specificity factor subunit 2 OS=Homo sapiens OX=9606 GN=CPSF2 PE=1 SV=2
488	3672	Q63HK5|TSH3_HUMAN	168.55	29	29	37700000	20	19	28	Carbamidomethylation	118566	Teashirt homolog 3 OS=Homo sapiens OX=9606 GN=TSHZ3 PE=1 SV=2
486	80	Q14966|ZN638_HUMAN	168.36	17	17	27500000	22	22	28	Carbamidomethylation	220623	Zinc finger protein 638 OS=Homo sapiens OX=9606 GN=ZNF638 PE=1 SV=2
506	277	O94913|PCF11_HUMAN	168.28	22	22	71800000	22	22	27	Carbamidomethylation; Deamidation (NQ)	173050	Pre-mRNA cleavage complex 2 protein Pcf11 OS=Homo sapiens OX=9606 GN=PCF11 PE=1 SV=3
372	473	Q9Y383|LC7L2_HUMAN	168.27	42	42	337000000	19	12	36	Carbamidomethylation; Deamidation (NQ)	46514	Putative RNA-binding protein Luc7-like 2 OS=Homo sapiens OX=9606 GN=LUC7L2 PE=1 SV=2
422	1091	Q9UFW8|CGBP1_HUMAN	168.24	74	74	611000000	17	17	32	Carbamidomethylation; Deamidation (NQ)	18820	CGG triplet repeat-binding protein 1 OS=Homo sapiens OX=9606 GN=CGGBP1 PE=1 SV=2
485	991	Q9UGN5|PARP2_HUMAN	168.22	42	42	107000000	19	17	28	Carbamidomethylation; Deamidation (NQ)	66206	Poly [ADP-ribose] polymerase 2 OS=Homo sapiens OX=9606 GN=PARP2 PE=1 SV=2
592	313	O43660|PLRG1_HUMAN	168.19	52	52	58100000	17	17	24	Carbamidomethylation; Deamidation (NQ)	57194	Pleiotropic regulator 1 OS=Homo sapiens OX=9606 GN=PLRG1 PE=1 SV=1
360	849	O43809|CPSF5_HUMAN	168.13	67	67	2460000000	15	15	37	Carbamidomethylation; Deamidation (NQ)	26227	Cleavage and polyadenylation specificity factor subunit 5 OS=Homo sapiens OX=9606 GN=NUDT21 PE=1 SV=1
652	1760	Q9UQ80|PA2G4_HUMAN	168.1	53	53	124000000	18	18	22	Carbamidomethylation	43787	Proliferation-associated protein 2G4 OS=Homo sapiens OX=9606 GN=PA2G4 PE=1 SV=3
497	869	Q5VTL8|PR38B_HUMAN	168	36	36	284000000	20	20	28	Carbamidomethylation; Deamidation (NQ)	64468	Pre-mRNA-splicing factor 38B OS=Homo sapiens OX=9606 GN=PRPF38B PE=1 SV=1
621	1579	O60315|ZEB2_HUMAN	167.85	27	27	28500000	19	16	23	Carbamidomethylation; Deamidation (NQ)	136447	Zinc finger E-box-binding homeobox 2 OS=Homo sapiens OX=9606 GN=ZEB2 PE=1 SV=1
436	507	Q92560|BAP1_HUMAN	167.74	44	44	117000000	21	21	31	Carbamidomethylation; Deamidation (NQ)	80362	Ubiquitin carboxyl-terminal hydrolase BAP1 OS=Homo sapiens OX=9606 GN=BAP1 PE=1 SV=2
681	1038	P68400|CSK21_HUMAN	167.7	52	52	78600000	17	16	21	Carbamidomethylation; Deamidation (NQ)	45144	Casein kinase II subunit alpha OS=Homo sapiens OX=9606 GN=CSNK2A1 PE=1 SV=1
442	697	O75150|BRE1B_HUMAN	167.65	32	32	54700000	22	19	30	Carbamidomethylation; Deamidation (NQ)	113678	E3 ubiquitin-protein ligase BRE1B OS=Homo sapiens OX=9606 GN=RNF40 PE=1 SV=5
439	763	Q9P0U4|CXXC1_HUMAN	167.63	43	43	138000000	23	23	31	Carbamidomethylation; Deamidation (NQ)	75712	CXXC-type zinc finger protein 1 OS=Homo sapiens OX=9606 GN=CXXC1 PE=1 SV=2
404	323	O15042|SR140_HUMAN	167.47	31	31	114000000	25	25	33	Carbamidomethylation	118292	U2 snRNP-associated SURP motif-containing protein OS=Homo sapiens OX=9606 GN=U2SURP PE=1 SV=2
525	532	Q12824|SNF5_HUMAN	167.45	50	50	229000000	15	15	27	Carbamidomethylation; Deamidation (NQ)	44141	SWI/SNF-related matrix-associated actin-dependent regulator of chromatin subfamily B member 1 OS=Homo sapiens OX=9606 GN=SMARCB1 PE=1 SV=2
532	64297	Q6NSI4|RADX_HUMAN	167.39	29	29	94400000	20	20	26	Carbamidomethylation	97554	RPA-related protein RADX OS=Homo sapiens OX=9606 GN=RADX PE=1 SV=2
516	517	P40424|PBX1_HUMAN	167.3	49	49	58300000	17	5	27	Carbamidomethylation; Deamidation (NQ)	46626	Pre-B-cell leukemia transcription factor 1 OS=Homo sapiens OX=9606 GN=PBX1 PE=1 SV=1
421	218	Q9NVR2|INT10_HUMAN	167.12	33	33	136000000	20	20	32	Carbamidomethylation; Deamidation (NQ)	82236	Integrator complex subunit 10 OS=Homo sapiens OX=9606 GN=INTS10 PE=1 SV=2
523	667	P31689|DNJA1_HUMAN	167.09	58	58	172000000	18	18	27	Carbamidomethylation; Deamidation (NQ)	44868	DnaJ homolog subfamily A member 1 OS=Homo sapiens OX=9606 GN=DNAJA1 PE=1 SV=2
462	412	Q86VM9|ZCH18_HUMAN	166.95	29	29	50300000	20	20	29	Carbamidomethylation; Deamidation (NQ)	106379	Zinc finger CCCH domain-containing protein 18 OS=Homo sapiens OX=9606 GN=ZC3H18 PE=1 SV=2
224	494	Q15652|JHD2C_HUMAN	166.77	19	19	56500000	32	32	52	Carbamidomethylation; Deamidation (NQ)	284523	Probable JmjC domain-containing histone demethylation protein 2C OS=Homo sapiens OX=9606 GN=JMJD1C PE=1 SV=2
673	562	Q9H0S4|DDX47_HUMAN	166.77	44	44	135000000	17	16	21	Carbamidomethylation	50647	Probable ATP-dependent RNA helicase DDX47 OS=Homo sapiens OX=9606 GN=DDX47 PE=1 SV=1
469	258	O75400|PR40A_HUMAN	166.54	25	25	141000000	21	20	29	Carbamidomethylation; Deamidation (NQ)	108805	Pre-mRNA-processing factor 40 homolog A OS=Homo sapiens OX=9606 GN=PRPF40A PE=1 SV=2
458	540	P29372|3MG_HUMAN	166.52	60	60	774000000	15	15	30	Carbamidomethylation; Deamidation (NQ)	32869	DNA-3-methyladenine glycosylase OS=Homo sapiens OX=9606 GN=MPG PE=1 SV=3
552	752	Q92908|GATA6_HUMAN	166.41	40	40	135000000	14	13	25	Carbamidomethylation; Deamidation (NQ); Oxidation (M)	60033	Transcription factor GATA-6 OS=Homo sapiens OX=9606 GN=GATA6 PE=1 SV=2
665	1502	Q9NZI8|IF2B1_HUMAN	166.31	37	37	94600000	17	15	21	Carbamidomethylation; Deamidation (NQ)	63481	Insulin-like growth factor 2 mRNA-binding protein 1 OS=Homo sapiens OX=9606 GN=IGF2BP1 PE=1 SV=2
420	647	P15927|RFA2_HUMAN	166.3	67	67	825000000	15	15	32	Carbamidomethylation; Deamidation (NQ); Oxidation (M)	29247	Replication protein A 32 kDa subunit OS=Homo sapiens OX=9606 GN=RPA2 PE=1 SV=1
744	677	Q86W42|THOC6_HUMAN	166.2	60	60	64100000	15	15	19	Carbamidomethylation; Deamidation (NQ)	37535	THO complex subunit 6 homolog OS=Homo sapiens OX=9606 GN=THOC6 PE=1 SV=1
564	651	Q15014|MO4L2_HUMAN	166.19	66	66	117000000	16	13	25	Carbamidomethylation; Deamidation (NQ)	32308	Mortality factor 4-like protein 2 OS=Homo sapiens OX=9606 GN=MORF4L2 PE=1 SV=1
466	79	Q01780|EXOSX_HUMAN	166.03	38	38	79800000	24	24	29	Carbamidomethylation; Deamidation (NQ)	100831	Exosome component 10 OS=Homo sapiens OX=9606 GN=EXOSC10 PE=1 SV=2
644	484	P38919|IF4A3_HUMAN	166.02	42	42	219000000	16	15	22	Carbamidomethylation	46871	Eukaryotic initiation factor 4A-III OS=Homo sapiens OX=9606 GN=EIF4A3 PE=1 SV=4
414	245	Q9ULJ3|ZBT21_HUMAN	165.72	29	29	42300000	21	20	32	Carbamidomethylation; Deamidation (NQ)	118870	Zinc finger and BTB domain-containing protein 21 OS=Homo sapiens OX=9606 GN=ZBTB21 PE=1 SV=2
250	736	Q96E39|RMXL1_HUMAN	165.51	45	45	21800000	21	3	48	Carbamidomethylation; Deamidation (NQ); Oxidation (M)	42142	RNA binding motif protein X-linked-like-1 OS=Homo sapiens OX=9606 GN=RBMXL1 PE=1 SV=1
477	513	P30260|CDC27_HUMAN	165.48	37	37	81600000	19	19	29	Carbamidomethylation; Deamidation (NQ)	91867	Cell division cycle protein 27 homolog OS=Homo sapiens OX=9606 GN=CDC27 PE=1 SV=2
623	447	O75528|TADA3_HUMAN	165.36	47	47	112000000	16	16	23	Carbamidomethylation	48902	Transcriptional adapter 3 OS=Homo sapiens OX=9606 GN=TADA3 PE=1 SV=1
510	181	Q9H0A0|NAT10_HUMAN	165.26	27	27	46400000	21	21	27	Carbamidomethylation	115730	RNA cytidine acetyltransferase OS=Homo sapiens OX=9606 GN=NAT10 PE=1 SV=2
512	692	Q9NPF5|DMAP1_HUMAN	165.16	43	43	197000000	17	17	27		52993	DNA methyltransferase 1-associated protein 1 OS=Homo sapiens OX=9606 GN=DMAP1 PE=1 SV=1
310	638	Q8N684|CPSF7_HUMAN	165.05	37	37	544000000	18	18	42	Carbamidomethylation; Deamidation (NQ)	52050	Cleavage and polyadenylation specificity factor subunit 7 OS=Homo sapiens OX=9606 GN=CPSF7 PE=1 SV=1
666	1365	Q969J2|ZKSC4_HUMAN	165	41	41	23000000	15	12	21	Carbamidomethylation; Deamidation (NQ)	61579	Zinc finger protein with KRAB and SCAN domains 4 OS=Homo sapiens OX=9606 GN=ZKSCAN4 PE=1 SV=1
601	267	Q96BD5|PF21A_HUMAN	164.99	38	38	89800000	17	17	23	Carbamidomethylation; Deamidation (NQ)	74854	PHD finger protein 21A OS=Homo sapiens OX=9606 GN=PHF21A PE=1 SV=1
580	485	Q9NXF1|TEX10_HUMAN	164.98	27	27	67300000	18	18	24	Carbamidomethylation	105674	Testis-expressed protein 10 OS=Homo sapiens OX=9606 GN=TEX10 PE=1 SV=2
508	684	Q9UKJ3|GPTC8_HUMAN	164.78	16	16	27700000	17	17	27	Carbamidomethylation; Deamidation (NQ)	164197	G patch domain-containing protein 8 OS=Homo sapiens OX=9606 GN=GPATCH8 PE=1 SV=2
581	1582	Q9P2R6|RERE_HUMAN	164.77	18	18	48000000	18	17	24	Carbamidomethylation; Deamidation (NQ)	172423	Arginine-glutamic acid dipeptide repeats protein OS=Homo sapiens OX=9606 GN=RERE PE=1 SV=2
567	379	Q2KHR2|RFX7_HUMAN	164.75	26	26	35500000	22	21	25	Carbamidomethylation; Deamidation (NQ)	146895	DNA-binding protein RFX7 OS=Homo sapiens OX=9606 GN=RFX7 PE=1 SV=1
546	949	O14979|HNRDL_HUMAN	164.65	44	44	138000000	18	16	26	Carbamidomethylation	46438	Heterogeneous nuclear ribonucleoprotein D-like OS=Homo sapiens OX=9606 GN=HNRNPDL PE=1 SV=3
423	2753	Q66K74|MAP1S_HUMAN	164.36	29	29	80300000	20	20	31	Carbamidomethylation; Deamidation (NQ); Oxidation (M)	112211	Microtubule-associated protein 1S OS=Homo sapiens OX=9606 GN=MAP1S PE=1 SV=2
573	6583	O60870|KIN17_HUMAN	164.35	41	41	140000000	15	15	25	Carbamidomethylation; Deamidation (NQ)	45374	DNA/RNA-binding protein KIN17 OS=Homo sapiens OX=9606 GN=KIN PE=1 SV=2
426	2043	Q9UPW5|CBPC1_HUMAN	164.22	28	28	72800000	26	25	31	Carbamidomethylation; Deamidation (NQ)	138448	Cytosolic carboxypeptidase 1 OS=Homo sapiens OX=9606 GN=AGTPBP1 PE=1 SV=3
803	3030	Q14257|RCN2_HUMAN	164.22	46	46	114000000	13	13	17		36876	Reticulocalbin-2 OS=Homo sapiens OX=9606 GN=RCN2 PE=1 SV=1
527	1144	Q14204|DYHC1_HUMAN	164.19	8	8	23300000	26	26	26	Carbamidomethylation	532412	Cytoplasmic dynein 1 heavy chain 1 OS=Homo sapiens OX=9606 GN=DYNC1H1 PE=1 SV=5
569	845	Q16594|TAF9_HUMAN	164.18	77	77	49400000	18	12	25	Carbamidomethylation	28974	Transcription initiation factor TFIID subunit 9 OS=Homo sapiens OX=9606 GN=TAF9 PE=1 SV=1
205	1056	Q14978|NOLC1_HUMAN	164.16	23	23	490000000	23	23	55	Deamidation (NQ)	73603	Nucleolar and coiled-body phosphoprotein 1 OS=Homo sapiens OX=9606 GN=NOLC1 PE=1 SV=2
429	642	Q15269|PWP2_HUMAN	163.95	30	30	73000000	21	21	31	Carbamidomethylation	102452	Periodic tryptophan protein 2 homolog OS=Homo sapiens OX=9606 GN=PWP2 PE=2 SV=2
457	132	Q09161|NCBP1_HUMAN	163.87	35	35	68800000	19	19	30	Carbamidomethylation	91839	Nuclear cap-binding protein subunit 1 OS=Homo sapiens OX=9606 GN=NCBP1 PE=1 SV=1
629	564	Q68DK7|MSL1_HUMAN	163.83	46	46	73000000	16	16	22	Carbamidomethylation	67129	Male-specific lethal 1 homolog OS=Homo sapiens OX=9606 GN=MSL1 PE=1 SV=3
542	432	P06493|CDK1_HUMAN	163.78	62	62	191000000	16	14	26	Deamidation (NQ)	34095	Cyclin-dependent kinase 1 OS=Homo sapiens OX=9606 GN=CDK1 PE=1 SV=3
513	5515	Q9NSC2|SALL1_HUMAN	163.76	27	27	86400000	23	22	27	Carbamidomethylation; Deamidation (NQ)	140405	Sal-like protein 1 OS=Homo sapiens OX=9606 GN=SALL1 PE=1 SV=2
633	119	Q9H9F9|ARP5_HUMAN	163.64	41	41	77200000	15	15	22	Carbamidomethylation	68298	Actin-related protein 5 OS=Homo sapiens OX=9606 GN=ACTR5 PE=1 SV=2
655	923	O75529|TAF5L_HUMAN	163.62	39	39	191000000	15	15	22	Carbamidomethylation; Deamidation (NQ)	66155	TAF5-like RNA polymerase II p300/CBP-associated factor-associated factor 65 kDa subunit 5L OS=Homo sapiens OX=9606 GN=TAF5L PE=1 SV=1
591	739	Q15717|ELAV1_HUMAN	163.59	43	43	342000000	13	13	24	Deamidation (NQ)	36092	ELAV-like protein 1 OS=Homo sapiens OX=9606 GN=ELAVL1 PE=1 SV=2
489	1350	Q9BQ39|DDX50_HUMAN	163.45	35	35	41000000	21	15	28	Carbamidomethylation; Deamidation (NQ)	82565	ATP-dependent RNA helicase DDX50 OS=Homo sapiens OX=9606 GN=DDX50 PE=1 SV=1
589	2306	Q15019|SEPT2_HUMAN	163.4	63	63	130000000	18	16	24	Carbamidomethylation	41487	Septin-2 OS=Homo sapiens OX=9606 GN=SEPT2 PE=1 SV=1
634	383	P18615|NELFE_HUMAN	163.33	62	62	86100000	17	17	22	Carbamidomethylation; Deamidation (NQ)	43240	Negative elongation factor E OS=Homo sapiens OX=9606 GN=NELFE PE=1 SV=3
464	1262	Q05193|DYN1_HUMAN	163.31	30	30	18400000	23	11	29	Carbamidomethylation; Deamidation (NQ)	97408	Dynamin-1 OS=Homo sapiens OX=9606 GN=DNM1 PE=1 SV=2
402	706	O60231|DHX16_HUMAN	163.24	27	27	72200000	23	22	33	Carbamidomethylation; Deamidation (NQ)	119263	Pre-mRNA-splicing factor ATP-dependent RNA helicase DHX16 OS=Homo sapiens OX=9606 GN=DHX16 PE=1 SV=2
579	537	Q12874|SF3A3_HUMAN	163.18	42	42	111000000	19	19	25	Carbamidomethylation	58849	Splicing factor 3A subunit 3 OS=Homo sapiens OX=9606 GN=SF3A3 PE=1 SV=1
662	450	P05783|K1C18_HUMAN	163.13	43	43	245000000	16	14	21		48058	Keratin type I cytoskeletal 18 OS=Homo sapiens OX=9606 GN=KRT18 PE=1 SV=2
566	553	Q13769|THOC5_HUMAN	162.99	38	38	50800000	20	20	25	Carbamidomethylation	78508	THO complex subunit 5 homolog OS=Homo sapiens OX=9606 GN=THOC5 PE=1 SV=2
465	1537	Q86Y91|KI18B_HUMAN	162.69	33	33	54700000	21	20	29	Carbamidomethylation; Deamidation (NQ)	94223	Kinesin-like protein KIF18B OS=Homo sapiens OX=9606 GN=KIF18B PE=1 SV=3
768	131	Q14974|IMB1_HUMAN	162.37	25	25	59400000	15	15	18	Carbamidomethylation; Deamidation (NQ)	97170	Importin subunit beta-1 OS=Homo sapiens OX=9606 GN=KPNB1 PE=1 SV=2
585	701	Q5VTR2|BRE1A_HUMAN	162.31	30	30	30200000	20	17	24	Carbamidomethylation; Deamidation (NQ)	113662	E3 ubiquitin-protein ligase BRE1A OS=Homo sapiens OX=9606 GN=RNF20 PE=1 SV=2
541	325	O00567|NOP56_HUMAN	162.3	45	45	52300000	18	18	26	Carbamidomethylation; Deamidation (NQ)	66050	Nucleolar protein 56 OS=Homo sapiens OX=9606 GN=NOP56 PE=1 SV=4
626	345	O43172|PRP4_HUMAN	162.02	45	45	58300000	17	17	23	Carbamidomethylation; Deamidation (NQ)	58449	U4/U6 small nuclear ribonucleoprotein Prp4 OS=Homo sapiens OX=9606 GN=PRPF4 PE=1 SV=2
531	1376	O00716|E2F3_HUMAN	161.78	42	42	96800000	18	18	26	Carbamidomethylation; Deamidation (NQ)	49162	Transcription factor E2F3 OS=Homo sapiens OX=9606 GN=E2F3 PE=1 SV=1
526	1120	Q7Z2E3|APTX_HUMAN	161.72	51	51	317000000	16	16	27	Carbamidomethylation	40740	Aprataxin OS=Homo sapiens OX=9606 GN=APTX PE=1 SV=2
529	2412	Q86V48|LUZP1_HUMAN	161.57	27	27	31800000	21	21	26	Carbamidomethylation; Deamidation (NQ)	120275	Leucine zipper protein 1 OS=Homo sapiens OX=9606 GN=LUZP1 PE=1 SV=2
399	403	Q9Y618|NCOR2_HUMAN	161.51	19	19	44700000	26	25	33	Carbamidomethylation; Deamidation (NQ)	273654	Nuclear receptor corepressor 2 OS=Homo sapiens OX=9606 GN=NCOR2 PE=1 SV=3
659	960	Q92585|MAML1_HUMAN	161.33	37	37	31100000	17	17	21	Carbamidomethylation; Deamidation (NQ)	108054	Mastermind-like protein 1 OS=Homo sapiens OX=9606 GN=MAML1 PE=1 SV=3
786	816	Q14186|TFDP1_HUMAN	161.2	58	58	105000000	12	12	17	Carbamidomethylation; Deamidation (NQ)	45071	Transcription factor Dp-1 OS=Homo sapiens OX=9606 GN=TFDP1 PE=1 SV=1
645	1463	Q96JM7|LMBL3_HUMAN	161.14	34	34	80900000	19	19	22	Carbamidomethylation	88337	Lethal(3)malignant brain tumor-like protein 3 OS=Homo sapiens OX=9606 GN=L3MBTL3 PE=1 SV=2
405	292	Q9C0J8|WDR33_HUMAN	161.12	30	30	55900000	26	26	33	Carbamidomethylation; Deamidation (NQ)	145891	pre-mRNA 3' end processing protein WDR33 OS=Homo sapiens OX=9606 GN=WDR33 PE=1 SV=2
638	455	Q13472|TOP3A_HUMAN	161.09	24	24	45900000	18	18	22	Carbamidomethylation; Deamidation (NQ)	112372	DNA topoisomerase 3-alpha OS=Homo sapiens OX=9606 GN=TOP3A PE=1 SV=1
461	768	Q15637|SF01_HUMAN	160.96	24	24	277000000	12	12	30	Carbamidomethylation; Deamidation (NQ)	68330	Splicing factor 1 OS=Homo sapiens OX=9606 GN=SF1 PE=1 SV=4
606	870	Q9NV88|INT9_HUMAN	160.9	34	34	87200000	15	15	23	Carbamidomethylation	73815	Integrator complex subunit 9 OS=Homo sapiens OX=9606 GN=INTS9 PE=1 SV=2
275	619	P68032|ACTC_HUMAN	160.75	49	49	923000000	19	4	46	Deamidation (NQ); Oxidation (M)	42019	Actin alpha cardiac muscle 1 OS=Homo sapiens OX=9606 GN=ACTC1 PE=1 SV=1
664	756	Q12968|NFAC3_HUMAN	160.7	27	27	33300000	19	16	21	Carbamidomethylation	115594	Nuclear factor of activated T-cells cytoplasmic 3 OS=Homo sapiens OX=9606 GN=NFATC3 PE=1 SV=1
748	440	P05388|RLA0_HUMAN	160.58	52	52	150000000	11	11	19	Carbamidomethylation; Deamidation (NQ)	34274	60S acidic ribosomal protein P0 OS=Homo sapiens OX=9606 GN=RPLP0 PE=1 SV=1
559	395	P10589|COT1_HUMAN	160.56	54	54	17300000	16	6	25	Carbamidomethylation; Deamidation (NQ)	46156	COUP transcription factor 1 OS=Homo sapiens OX=9606 GN=NR2F1 PE=1 SV=1
494	709	P62701|RS4X_HUMAN	160.5	60	60	355000000	17	17	28	Carbamidomethylation; Deamidation (NQ)	29598	40S ribosomal protein S4 X isoform OS=Homo sapiens OX=9606 GN=RPS4X PE=1 SV=2
616	280	Q13838|DX39B_HUMAN	160.44	45	45	34400000	15	5	23	Carbamidomethylation	48991	Spliceosome RNA helicase DDX39B OS=Homo sapiens OX=9606 GN=DDX39B PE=1 SV=1
563	375	Q9Y6D9|MD1L1_HUMAN	160.31	31	31	48200000	18	18	25	Carbamidomethylation; Oxidation (M)	83067	Mitotic spindle assembly checkpoint protein MAD1 OS=Homo sapiens OX=9606 GN=MAD1L1 PE=1 SV=2
631	1732	Q9P1Y5|CAMP3_HUMAN	160.22	25	25	28100000	19	19	22	Carbamidomethylation; Deamidation (NQ)	134750	Calmodulin-regulated spectrin-associated protein 3 OS=Homo sapiens OX=9606 GN=CAMSAP3 PE=1 SV=2
561	710	Q8WXX5|DNJC9_HUMAN	160.19	62	62	212000000	18	18	25	Carbamidomethylation	29910	DnaJ homolog subfamily C member 9 OS=Homo sapiens OX=9606 GN=DNAJC9 PE=1 SV=1
647	4310	O95644|NFAC1_HUMAN	159.81	25	25	37200000	18	15	22	Carbamidomethylation	101243	Nuclear factor of activated T-cells cytoplasmic 1 OS=Homo sapiens OX=9606 GN=NFATC1 PE=1 SV=3
827	587	Q99496|RING2_HUMAN	159.6	53	53	53900000	12	10	16	Carbamidomethylation; Deamidation (NQ)	37655	E3 ubiquitin-protein ligase RING2 OS=Homo sapiens OX=9606 GN=RNF2 PE=1 SV=1
518	590	O76021|RL1D1_HUMAN	159.51	33	33	153000000	19	19	27	Carbamidomethylation	54973	Ribosomal L1 domain-containing protein 1 OS=Homo sapiens OX=9606 GN=RSL1D1 PE=1 SV=3
521	358	Q15365|PCBP1_HUMAN	159.45	69	69	125000000	16	12	27	Carbamidomethylation; Deamidation (NQ)	37498	Poly(rC)-binding protein 1 OS=Homo sapiens OX=9606 GN=PCBP1 PE=1 SV=2
470	632	Q8IWX8|CHERP_HUMAN	159.31	45	45	105000000	19	19	29	Carbamidomethylation; Deamidation (NQ)	103702	Calcium homeostasis endoplasmic reticulum protein OS=Homo sapiens OX=9606 GN=CHERP PE=1 SV=3
491	641	P35637|FUS_HUMAN	159.3	25	25	575000000	12	10	28	Carbamidomethylation; Deamidation (NQ)	53426	RNA-binding protein FUS OS=Homo sapiens OX=9606 GN=FUS PE=1 SV=1
724	285	O60934|NBN_HUMAN	159.19	30	30	51400000	16	16	19	Carbamidomethylation	84959	Nibrin OS=Homo sapiens OX=9606 GN=NBN PE=1 SV=1
455	2995	Q9NVA2|SEP11_HUMAN	159.13	49	49	64900000	19	9	30	Carbamidomethylation	49398	Septin-11 OS=Homo sapiens OX=9606 GN=SEPT11 PE=1 SV=3
660	431	P55265|DSRAD_HUMAN	159.05	19	19	48000000	18	18	21	Carbamidomethylation; Deamidation (NQ)	136066	Double-stranded RNA-specific adenosine deaminase OS=Homo sapiens OX=9606 GN=ADAR PE=1 SV=4
612	572	O60884|DNJA2_HUMAN	158.97	52	52	99600000	17	17	23	Carbamidomethylation; Deamidation (NQ)	45746	DnaJ homolog subfamily A member 2 OS=Homo sapiens OX=9606 GN=DNAJA2 PE=1 SV=1
549	705	O75179|ANR17_HUMAN	158.89	12	12	10100000	21	11	25	Carbamidomethylation; Deamidation (NQ)	274256	Ankyrin repeat domain-containing protein 17 OS=Homo sapiens OX=9606 GN=ANKRD17 PE=1 SV=3
565	807	P78549|NTH_HUMAN	158.7	65	65	226000000	13	13	25	Carbamidomethylation; Deamidation (NQ)	34390	Endonuclease III-like protein 1 OS=Homo sapiens OX=9606 GN=NTHL1 PE=1 SV=2
576	643	Q15776|ZKSC8_HUMAN	158.48	42	42	36000000	17	13	25	Carbamidomethylation; Deamidation (NQ)	65816	Zinc finger protein with KRAB and SCAN domains 8 OS=Homo sapiens OX=9606 GN=ZKSCAN8 PE=1 SV=2
669	1061	Q9H2F5|EPC1_HUMAN	158.47	30	30	34100000	16	15	21	Carbamidomethylation; Deamidation (NQ)	93463	Enhancer of polycomb homolog 1 OS=Homo sapiens OX=9606 GN=EPC1 PE=1 SV=1
764	518	Q92499|DDX1_HUMAN	158.3	30	30	33400000	15	15	18	Carbamidomethylation	82432	ATP-dependent RNA helicase DDX1 OS=Homo sapiens OX=9606 GN=DDX1 PE=1 SV=2
725	659	Q06587|RING1_HUMAN	158.14	38	38	90600000	11	9	19	Carbamidomethylation	42429	E3 ubiquitin-protein ligase RING1 OS=Homo sapiens OX=9606 GN=RING1 PE=1 SV=2
889	510	Q6UN15|FIP1_HUMAN	158.02	29	29	119000000	12	12	15	Deamidation (NQ)	66526	Pre-mRNA 3'-end-processing factor FIP1 OS=Homo sapiens OX=9606 GN=FIP1L1 PE=1 SV=1
671	862	Q9BVP2|GNL3_HUMAN	157.81	33	33	49700000	15	14	21	Carbamidomethylation; Deamidation (NQ)	61993	Guanine nucleotide-binding protein-like 3 OS=Homo sapiens OX=9606 GN=GNL3 PE=1 SV=2
460	1059	P23284|PPIB_HUMAN	157.74	55	55	579000000	14	14	30	Carbamidomethylation; Deamidation (NQ)	23743	Peptidyl-prolyl cis-trans isomerase B OS=Homo sapiens OX=9606 GN=PPIB PE=1 SV=2
551	808	Q9H0E3|SP130_HUMAN	157.63	30	30	114000000	18	18	25	Carbamidomethylation; Deamidation (NQ); Oxidation (M)	110324	Histone deacetylase complex subunit SAP130 OS=Homo sapiens OX=9606 GN=SAP130 PE=1 SV=1
733	637	Q13310|PABP4_HUMAN	157.57	30	30	26700000	19	9	19	Carbamidomethylation	70783	Polyadenylate-binding protein 4 OS=Homo sapiens OX=9606 GN=PABPC4 PE=1 SV=1
674	242	Q5VWQ0|RSBN1_HUMAN	157.5	32	32	48600000	18	17	21	Carbamidomethylation; Deamidation (NQ)	90072	Lysine-specific demethylase 9 OS=Homo sapiens OX=9606 GN=RSBN1 PE=1 SV=2
622	9657	Q05682|CALD1_HUMAN	157.45	27	27	62900000	16	16	23	Deamidation (NQ)	93231	Caldesmon OS=Homo sapiens OX=9606 GN=CALD1 PE=1 SV=3
613	561	Q75QN2|INT8_HUMAN	157.42	23	23	119000000	19	19	23	Carbamidomethylation	113088	Integrator complex subunit 8 OS=Homo sapiens OX=9606 GN=INTS8 PE=1 SV=1
772	604	P31942|HNRH3_HUMAN	157.35	54	54	99600000	12	11	18	Carbamidomethylation	36926	Heterogeneous nuclear ribonucleoprotein H3 OS=Homo sapiens OX=9606 GN=HNRNPH3 PE=1 SV=2
597	175	Q6DD87|ZN787_HUMAN	157.29	52	52	83300000	15	15	24	Carbamidomethylation; Deamidation (NQ); Oxidation (M)	40428	Zinc finger protein 787 OS=Homo sapiens OX=9606 GN=ZNF787 PE=1 SV=4
679	617	Q8IXH7|NELFD_HUMAN	157.25	45	45	80800000	18	18	21	Carbamidomethylation; Deamidation (NQ)	66247	Negative elongation factor C/D OS=Homo sapiens OX=9606 GN=NELFCD PE=1 SV=2
474	353	Q9NPJ6|MED4_HUMAN	157.18	70	70	242000000	15	15	29	Carbamidomethylation; Deamidation (NQ)	29745	Mediator of RNA polymerase II transcription subunit 4 OS=Homo sapiens OX=9606 GN=MED4 PE=1 SV=1
693	365	Q9BXW9|FACD2_HUMAN	156.99	14	14	23700000	16	16	20	Carbamidomethylation	164128	Fanconi anemia group D2 protein OS=Homo sapiens OX=9606 GN=FANCD2 PE=1 SV=2
514	1629	Q13485|SMAD4_HUMAN	156.92	34	34	85500000	14	14	27	Carbamidomethylation; Deamidation (NQ)	60439	Mothers against decapentaplegic homolog 4 OS=Homo sapiens OX=9606 GN=SMAD4 PE=1 SV=1
765	215	O60563|CCNT1_HUMAN	156.91	26	26	48400000	12	12	18	Carbamidomethylation	80685	Cyclin-T1 OS=Homo sapiens OX=9606 GN=CCNT1 PE=1 SV=1
587	901	Q96CW5|GCP3_HUMAN	156.87	29	29	47900000	20	20	24	Carbamidomethylation; Deamidation (NQ)	103571	Gamma-tubulin complex component 3 OS=Homo sapiens OX=9606 GN=TUBGCP3 PE=1 SV=2
755	1123	O96028|NSD2_HUMAN	156.81	16	16	57200000	15	15	18	Carbamidomethylation; Deamidation (NQ)	152258	Histone-lysine N-methyltransferase NSD2 OS=Homo sapiens OX=9606 GN=NSD2 PE=1 SV=1
639	227	Q8NEM7|SP20H_HUMAN	156.7	28	28	63800000	15	15	22	Carbamidomethylation; Deamidation (NQ)	85789	Transcription factor SPT20 homolog OS=Homo sapiens OX=9606 GN=SUPT20H PE=1 SV=2
548	833	Q92979|NEP1_HUMAN	156.7	71	71	253000000	14	14	26	Carbamidomethylation; Deamidation (NQ)	26720	Ribosomal RNA small subunit methyltransferase NEP1 OS=Homo sapiens OX=9606 GN=EMG1 PE=1 SV=4
870	591	Q13112|CAF1B_HUMAN	156.52	42	42	48800000	13	13	15	Carbamidomethylation; Deamidation (NQ)	61493	Chromatin assembly factor 1 subunit B OS=Homo sapiens OX=9606 GN=CHAF1B PE=1 SV=1
582	200	Q13619|CUL4A_HUMAN	156.52	37	37	28800000	21	15	24	Carbamidomethylation	87680	Cullin-4A OS=Homo sapiens OX=9606 GN=CUL4A PE=1 SV=3
600	623	Q92830|KAT2A_HUMAN	156.4	25	25	86000000	20	18	23	Carbamidomethylation	93926	Histone acetyltransferase KAT2A OS=Homo sapiens OX=9606 GN=KAT2A PE=1 SV=3
653	800	O14965|AURKA_HUMAN	156.35	53	53	90900000	17	16	22	Carbamidomethylation; Deamidation (NQ)	45809	Aurora kinase A OS=Homo sapiens OX=9606 GN=AURKA PE=1 SV=2
441	719	Q8TEQ6|GEMI5_HUMAN	156.3	22	22	39200000	22	22	30	Carbamidomethylation; Deamidation (NQ)	168589	Gem-associated protein 5 OS=Homo sapiens OX=9606 GN=GEMIN5 PE=1 SV=3
505	837	Q9NPG3|UBN1_HUMAN	156.25	27	27	45400000	20	20	27	Carbamidomethylation	121520	Ubinuclein-1 OS=Homo sapiens OX=9606 GN=UBN1 PE=1 SV=2
668	203	Q13523|PRP4B_HUMAN	156.25	19	19	75700000	16	16	21	Carbamidomethylation; Deamidation (NQ)	116987	Serine/threonine-protein kinase PRP4 homolog OS=Homo sapiens OX=9606 GN=PRPF4B PE=1 SV=3
791	962	Q14938|NFIX_HUMAN	156.2	36	36	27500000	12	8	17	Carbamidomethylation; Deamidation (NQ)	55098	Nuclear factor 1 X-type OS=Homo sapiens OX=9606 GN=NFIX PE=1 SV=2
717	1200	P31260|HXA10_HUMAN	156.13	51	51	71900000	13	12	20	Carbamidomethylation; Deamidation (NQ)	42414	Homeobox protein Hox-A10 OS=Homo sapiens OX=9606 GN=HOXA10 PE=1 SV=3
530	2132	Q9NZM4|BICRA_HUMAN	156.05	20	20	43100000	16	16	26	Carbamidomethylation; Deamidation (NQ)	158490	BRD4-interacting chromatin-remodeling complex-associated protein OS=Homo sapiens OX=9606 GN=BICRA PE=1 SV=2
831	691	Q15007|FL2D_HUMAN	155.79	52	52	100000000	14	14	16	Deamidation (NQ)	44244	Pre-mRNA-splicing regulator WTAP OS=Homo sapiens OX=9606 GN=WTAP PE=1 SV=2
560	534	Q9NZC9|SMAL1_HUMAN	155.69	27	27	67700000	21	21	25	Carbamidomethylation; Deamidation (NQ)	105938	SWI/SNF-related matrix-associated actin-dependent regulator of chromatin subfamily A-like protein 1 OS=Homo sapiens OX=9606 GN=SMARCAL1 PE=1 SV=1
463	445	Q5VUA4|ZN318_HUMAN	155.67	18	18	45000000	24	24	29	Carbamidomethylation; Deamidation (NQ)	251110	Zinc finger protein 318 OS=Homo sapiens OX=9606 GN=ZNF318 PE=1 SV=2
730	741	Q9P2K3|RCOR3_HUMAN	155.61	36	36	32800000	13	10	19	Deamidation (NQ)	55581	REST corepressor 3 OS=Homo sapiens OX=9606 GN=RCOR3 PE=1 SV=2
751	1141	O75182|SIN3B_HUMAN	155.51	16	16	24400000	16	15	18	Carbamidomethylation	133066	Paired amphipathic helix protein Sin3b OS=Homo sapiens OX=9606 GN=SIN3B PE=1 SV=2
590	781	Q5TA45|INT11_HUMAN	155.46	46	46	97700000	20	20	24	Carbamidomethylation; Deamidation (NQ)	67663	Integrator complex subunit 11 OS=Homo sapiens OX=9606 GN=INTS11 PE=1 SV=2
543	721	Q15366|PCBP2_HUMAN	155.45	59	59	155000000	13	8	26	Carbamidomethylation; Deamidation (NQ)	38580	Poly(rC)-binding protein 2 OS=Homo sapiens OX=9606 GN=PCBP2 PE=1 SV=1
453	649	Q6PJT7|ZC3HE_HUMAN	155.23	30	30	51900000	17	17	30	Carbamidomethylation	82876	Zinc finger CCCH domain-containing protein 14 OS=Homo sapiens OX=9606 GN=ZC3H14 PE=1 SV=1
630	994	Q9UDY2|ZO2_HUMAN	155.13	21	21	18800000	18	18	22	Carbamidomethylation	133958	Tight junction protein ZO-2 OS=Homo sapiens OX=9606 GN=TJP2 PE=1 SV=2
536	192	Q9NUA8|ZBT40_HUMAN	155.07	27	27	36700000	23	23	26	Carbamidomethylation; Deamidation (NQ)	138118	Zinc finger and BTB domain-containing protein 40 OS=Homo sapiens OX=9606 GN=ZBTB40 PE=1 SV=4
832	1108	Q86U70|LDB1_HUMAN	155.06	47	47	72500000	11	11	16	Carbamidomethylation	46533	LIM domain-binding protein 1 OS=Homo sapiens OX=9606 GN=LDB1 PE=1 SV=2
602	533	Q96RN5|MED15_HUMAN	155.01	31	31	114000000	15	15	23	Carbamidomethylation; Deamidation (NQ); Oxidation (M)	86753	Mediator of RNA polymerase II transcription subunit 15 OS=Homo sapiens OX=9606 GN=MED15 PE=1 SV=2
459	624	P08621|RU17_HUMAN	154.99	43	43	325000000	19	19	30	Carbamidomethylation; Deamidation (NQ)	51557	U1 small nuclear ribonucleoprotein 70 kDa OS=Homo sapiens OX=9606 GN=SNRNP70 PE=1 SV=2
1009	308	P52292|IMA1_HUMAN	154.92	32	32	73400000	10	10	13	Carbamidomethylation; Deamidation (NQ)	57862	Importin subunit alpha-1 OS=Homo sapiens OX=9606 GN=KPNA2 PE=1 SV=1
881	5570	Q07065|CKAP4_HUMAN	154.88	31	31	17300000	12	12	15	Carbamidomethylation	66023	Cytoskeleton-associated protein 4 OS=Homo sapiens OX=9606 GN=CKAP4 PE=1 SV=2
605	732	Q92610|ZN592_HUMAN	154.75	25	25	36400000	19	19	23	Carbamidomethylation	137528	Zinc finger protein 592 OS=Homo sapiens OX=9606 GN=ZNF592 PE=1 SV=2
711	509	O43829|ZBT14_HUMAN	154.7	39	39	70300000	15	15	20	Carbamidomethylation	50956	Zinc finger and BTB domain-containing protein 14 OS=Homo sapiens OX=9606 GN=ZBTB14 PE=1 SV=2
888	996	Q9H8M2|BRD9_HUMAN	154.7	36	36	22500000	12	12	15	Deamidation (NQ)	67000	Bromodomain-containing protein 9 OS=Homo sapiens OX=9606 GN=BRD9 PE=1 SV=2
467	459	Q92900|RENT1_HUMAN	154.29	25	25	50200000	20	20	29	Carbamidomethylation; Deamidation (NQ)	124345	Regulator of nonsense transcripts 1 OS=Homo sapiens OX=9606 GN=UPF1 PE=1 SV=2
635	1429	Q9NVN8|GNL3L_HUMAN	154.18	35	35	85200000	16	15	22	Carbamidomethylation	65573	Guanine nucleotide-binding protein-like 3-like protein OS=Homo sapiens OX=9606 GN=GNL3L PE=1 SV=1
691	559	Q8WX92|NELFB_HUMAN	154.02	34	34	79500000	16	16	21	Carbamidomethylation	65697	Negative elongation factor B OS=Homo sapiens OX=9606 GN=NELFB PE=1 SV=1
758	583	Q6P2C8|MED27_HUMAN	153.75	55	55	94400000	13	13	18	Carbamidomethylation; Deamidation (NQ)	35432	Mediator of RNA polymerase II transcription subunit 27 OS=Homo sapiens OX=9606 GN=MED27 PE=1 SV=1
617	841	Q8NB78|KDM1B_HUMAN	153.65	37	37	56500000	19	19	23	Carbamidomethylation; Deamidation (NQ)	92098	Lysine-specific histone demethylase 1B OS=Homo sapiens OX=9606 GN=KDM1B PE=1 SV=3
694	851	Q96EV2|RBM33_HUMAN	153.61	23	23	38000000	17	17	20	Carbamidomethylation	129986	RNA-binding protein 33 OS=Homo sapiens OX=9606 GN=RBM33 PE=1 SV=3
637	585	Q96SY0|INT14_HUMAN	153.51	45	45	89100000	14	14	22	Carbamidomethylation; Deamidation (NQ)	57471	Integrator complex subunit 14 OS=Homo sapiens OX=9606 GN=INTS14 PE=1 SV=2
649	571	Q9H3P2|NELFA_HUMAN	153.5	41	41	84200000	14	14	22	Carbamidomethylation; Deamidation (NQ)	57277	Negative elongation factor A OS=Homo sapiens OX=9606 GN=NELFA PE=1 SV=3
618	2087	Q96GD4|AURKB_HUMAN	153.49	47	47	139000000	15	14	23	Carbamidomethylation	39311	Aurora kinase B OS=Homo sapiens OX=9606 GN=AURKB PE=1 SV=3
517	467	Q9BXP5|SRRT_HUMAN	153.48	27	27	95500000	20	20	27	Carbamidomethylation; Deamidation (NQ)	100667	Serrate RNA effector molecule homolog OS=Homo sapiens OX=9606 GN=SRRT PE=1 SV=1
553	498	Q9H1A4|APC1_HUMAN	153.4	13	13	30300000	19	19	25	Carbamidomethylation; Deamidation (NQ)	216498	Anaphase-promoting complex subunit 1 OS=Homo sapiens OX=9606 GN=ANAPC1 PE=1 SV=1
619	843	P09661|RU2A_HUMAN	153.4	52	52	220000000	14	14	23	Deamidation (NQ)	28416	U2 small nuclear ribonucleoprotein A' OS=Homo sapiens OX=9606 GN=SNRPA1 PE=1 SV=2
721	629	Q8NB90|AFG2H_HUMAN	153.37	29	29	40800000	18	18	19	Carbamidomethylation; Deamidation (NQ)	97904	ATPase family protein 2 homolog OS=Homo sapiens OX=9606 GN=SPATA5 PE=1 SV=3
279	953	P05114|HMGN1_HUMAN	153.34	59	59	367000000	11	11	46	Deamidation (NQ)	10659	Non-histone chromosomal protein HMG-14 OS=Homo sapiens OX=9606 GN=HMGN1 PE=1 SV=3
708	255	P98175|RBM10_HUMAN	153.34	25	25	55600000	17	17	20	Carbamidomethylation	103533	RNA-binding protein 10 OS=Homo sapiens OX=9606 GN=RBM10 PE=1 SV=3
519	416	Q96CB8|INT12_HUMAN	153.34	48	48	85300000	15	15	27	Carbamidomethylation; Deamidation (NQ)	48808	Integrator complex subunit 12 OS=Homo sapiens OX=9606 GN=INTS12 PE=1 SV=1
698	885	P14859|PO2F1_HUMAN	153.28	26	26	113000000	12	12	20	Deamidation (NQ)	76472	POU domain class 2 transcription factor 1 OS=Homo sapiens OX=9606 GN=POU2F1 PE=1 SV=2
557	1002	Q5VWG9|TAF3_HUMAN	153.25	24	24	117000000	19	19	25	Deamidation (NQ)	103582	Transcription initiation factor TFIID subunit 3 OS=Homo sapiens OX=9606 GN=TAF3 PE=1 SV=1
371	658	Q05639|EF1A2_HUMAN	153.2	34	34	2960000	14	3	36	Carbamidomethylation; Deamidation (NQ); Oxidation (M)	50470	Elongation factor 1-alpha 2 OS=Homo sapiens OX=9606 GN=EEF1A2 PE=1 SV=1
475	497	Q9NQ29|LUC7L_HUMAN	153.17	35	35	49100000	13	6	29	Carbamidomethylation; Deamidation (NQ)	43728	Putative RNA-binding protein Luc7-like 1 OS=Homo sapiens OX=9606 GN=LUC7L PE=1 SV=1
760	362	P13645|K1C10_HUMAN	153.15	33	33	27200000	15	11	18	Carbamidomethylation	58827	Keratin type I cytoskeletal 10 OS=Homo sapiens OX=9606 GN=KRT10 PE=1 SV=6
792	1148	Q00577|PURA_HUMAN	153.09	64	64	127000000	11	11	17	Carbamidomethylation; Deamidation (NQ)	34911	Transcriptional activator protein Pur-alpha OS=Homo sapiens OX=9606 GN=PURA PE=1 SV=2
684	675	P06748|NPM_HUMAN	153.02	53	53	436000000	12	12	21	Deamidation (NQ)	32575	Nucleophosmin OS=Homo sapiens OX=9606 GN=NPM1 PE=1 SV=2
794	1391	Q8WUA2|PPIL4_HUMAN	152.91	41	41	62000000	13	13	17	Carbamidomethylation; Deamidation (NQ)	57225	Peptidyl-prolyl cis-trans isomerase-like 4 OS=Homo sapiens OX=9606 GN=PPIL4 PE=1 SV=1
636	224	P38398|BRCA1_HUMAN	152.9	16	16	25600000	18	18	22	Carbamidomethylation; Deamidation (NQ)	207719	Breast cancer type 1 susceptibility protein OS=Homo sapiens OX=9606 GN=BRCA1 PE=1 SV=2
533	755	Q8TDN6|BRX1_HUMAN	152.83	60	60	135000000	17	17	26	Carbamidomethylation	41401	Ribosome biogenesis protein BRX1 homolog OS=Homo sapiens OX=9606 GN=BRIX1 PE=1 SV=2
753	1590	Q9HAP2|MLXIP_HUMAN	152.77	26	26	45400000	14	14	18	Carbamidomethylation; Deamidation (NQ)	101185	MLX-interacting protein OS=Homo sapiens OX=9606 GN=MLXIP PE=1 SV=2
872	850	O43524|FOXO3_HUMAN	152.76	34	34	36800000	11	10	15	Carbamidomethylation; Deamidation (NQ)	71277	Forkhead box protein O3 OS=Homo sapiens OX=9606 GN=FOXO3 PE=1 SV=1
574	605	P54727|RD23B_HUMAN	152.67	60	60	306000000	18	18	25	Deamidation (NQ)	43171	UV excision repair protein RAD23 homolog B OS=Homo sapiens OX=9606 GN=RAD23B PE=1 SV=1
703	1881	Q8IZH2|XRN1_HUMAN	152.42	16	16	26900000	19	19	20	Carbamidomethylation; Deamidation (NQ)	194106	5'-3' exoribonuclease 1 OS=Homo sapiens OX=9606 GN=XRN1 PE=1 SV=1
667	558	Q9H583|HEAT1_HUMAN	152.27	12	12	29700000	18	18	21	Carbamidomethylation	242368	HEAT repeat-containing protein 1 OS=Homo sapiens OX=9606 GN=HEATR1 PE=1 SV=3
577	844	Q14119|VEZF1_HUMAN	152.16	30	30	122000000	12	11	25	Carbamidomethylation; Deamidation (NQ)	56931	Vascular endothelial zinc finger 1 OS=Homo sapiens OX=9606 GN=VEZF1 PE=1 SV=2
677	64298	Q9H4W6|COE3_HUMAN	152.1	34	34	29300000	14	5	21	Carbamidomethylation; Deamidation (NQ)	64864	Transcription factor COE3 OS=Homo sapiens OX=9606 GN=EBF3 PE=1 SV=2
777	2128	Q9Y314|NOSIP_HUMAN	151.99	62	62	123000000	13	13	18	Carbamidomethylation	33172	Nitric oxide synthase-interacting protein OS=Homo sapiens OX=9606 GN=NOSIP PE=1 SV=1
734	22294	O15350|P73_HUMAN	151.93	31	31	52500000	15	15	19	Carbamidomethylation	69623	Tumor protein p73 OS=Homo sapiens OX=9606 GN=TP73 PE=1 SV=1
896	738	Q8N680|ZBTB2_HUMAN	151.9	31	31	57400000	10	10	15	Carbamidomethylation; Deamidation (NQ)	57337	Zinc finger and BTB domain-containing protein 2 OS=Homo sapiens OX=9606 GN=ZBTB2 PE=1 SV=1
611	240	Q96QT6|PHF12_HUMAN	151.88	26	26	19100000	15	15	23	Carbamidomethylation; Deamidation (NQ)	109698	PHD finger protein 12 OS=Homo sapiens OX=9606 GN=PHF12 PE=1 SV=2
650	525	Q9H307|PININ_HUMAN	151.87	26	26	116000000	17	17	22	Carbamidomethylation	81628	Pinin OS=Homo sapiens OX=9606 GN=PNN PE=1 SV=5
603	946	Q8IWC1|MA7D3_HUMAN	151.87	25	25	61600000	19	19	23	Carbamidomethylation; Deamidation (NQ)	98429	MAP7 domain-containing protein 3 OS=Homo sapiens OX=9606 GN=MAP7D3 PE=1 SV=2
661	435	Q96KR1|ZFR_HUMAN	151.54	23	23	42500000	17	17	21	Carbamidomethylation; Deamidation (NQ); Oxidation (M)	117012	Zinc finger RNA-binding protein OS=Homo sapiens OX=9606 GN=ZFR PE=1 SV=2
761	1332	Q9HBM6|TAF9B_HUMAN	151.49	80	80	67300000	15	9	18	Carbamidomethylation	27622	Transcription initiation factor TFIID subunit 9B OS=Homo sapiens OX=9606 GN=TAF9B PE=1 SV=1
657	704	Q9H7Z6|KAT8_HUMAN	151.48	40	40	70900000	17	17	22	Carbamidomethylation	52403	Histone acetyltransferase KAT8 OS=Homo sapiens OX=9606 GN=KAT8 PE=1 SV=2
632	1346	A6H8Y1|BDP1_HUMAN	151.39	11	11	20500000	18	18	22	Carbamidomethylation	293883	Transcription factor TFIIIB component B'' homolog OS=Homo sapiens OX=9606 GN=BDP1 PE=1 SV=3
682	1759	Q9NTW7|ZF64B_HUMAN	151.38	27	27	79000000	17	16	21	Carbamidomethylation; Deamidation (NQ)	72217	Zinc finger protein 64 homolog isoforms 3 and 4 OS=Homo sapiens OX=9606 GN=ZFP64 PE=1 SV=3
444	1745	A5YKK6|CNOT1_HUMAN	151.25	15	15	60000000	26	26	30	Carbamidomethylation; Deamidation (NQ)	266937	CCR4-NOT transcription complex subunit 1 OS=Homo sapiens OX=9606 GN=CNOT1 PE=1 SV=2
648	523	Q96SB8|SMC6_HUMAN	151.14	27	27	58700000	20	20	22	Carbamidomethylation	126325	Structural maintenance of chromosomes protein 6 OS=Homo sapiens OX=9606 GN=SMC6 PE=1 SV=2
528	1320	P21359|NF1_HUMAN	150.98	10	10	17200000	21	21	26	Carbamidomethylation	319372	Neurofibromin OS=Homo sapiens OX=9606 GN=NF1 PE=1 SV=2
695	780	Q8IX01|SUGP2_HUMAN	150.68	24	24	41700000	18	18	20	Carbamidomethylation; Deamidation (NQ)	120207	SURP and G-patch domain-containing protein 2 OS=Homo sapiens OX=9606 GN=SUGP2 PE=1 SV=2
819	654	O00255|MEN1_HUMAN	150.65	35	35	61000000	14	14	16	Carbamidomethylation	68023	Menin OS=Homo sapiens OX=9606 GN=MEN1 PE=1 SV=4
598	13588	P20719|HXA5_HUMAN	150.61	67	67	32000000	12	11	24	Carbamidomethylation; Deamidation (NQ)	29345	Homeobox protein Hox-A5 OS=Homo sapiens OX=9606 GN=HOXA5 PE=1 SV=2
716	921	P48729|KC1A_HUMAN	150.57	43	43	141000000	12	12	20	Carbamidomethylation	38915	Casein kinase I isoform alpha OS=Homo sapiens OX=9606 GN=CSNK1A1 PE=1 SV=2
672	376	Q9Y6X3|SCC4_HUMAN	150.56	31	31	65400000	13	13	21	Carbamidomethylation	69082	MAU2 chromatid cohesion factor homolog OS=Homo sapiens OX=9606 GN=MAU2 PE=1 SV=2
856	955	P62424|RL7A_HUMAN	150.48	33	33	160000000	11	11	16	Carbamidomethylation	29996	60S ribosomal protein L7a OS=Homo sapiens OX=9606 GN=RPL7A PE=1 SV=2
747	2244	Q15785|TOM34_HUMAN	150.13	54	54	63200000	15	15	19	Carbamidomethylation	34559	Mitochondrial import receptor subunit TOM34 OS=Homo sapiens OX=9606 GN=TOMM34 PE=1 SV=2
425	333	O94762|RECQ5_HUMAN	150.06	32	32	70900000	23	23	31	Carbamidomethylation; Deamidation (NQ)	108858	ATP-dependent DNA helicase Q5 OS=Homo sapiens OX=9606 GN=RECQL5 PE=1 SV=2
937	1083	O95983|MBD3_HUMAN	149.91	42	42	219000000	12	11	14	Carbamidomethylation	32844	Methyl-CpG-binding domain protein 3 OS=Homo sapiens OX=9606 GN=MBD3 PE=1 SV=1
789	729	P10588|NR2F6_HUMAN	149.84	48	48	82900000	13	11	17	Carbamidomethylation	42979	Nuclear receptor subfamily 2 group F member 6 OS=Homo sapiens OX=9606 GN=NR2F6 PE=1 SV=2
715	814	Q13042|CDC16_HUMAN	149.77	31	31	63500000	16	16	20	Carbamidomethylation	71656	Cell division cycle protein 16 homolog OS=Homo sapiens OX=9606 GN=CDC16 PE=1 SV=2
646	491	Q02447|SP3_HUMAN	149.59	20	20	67000000	11	11	22	Carbamidomethylation; Deamidation (NQ)	81925	Transcription factor Sp3 OS=Homo sapiens OX=9606 GN=SP3 PE=1 SV=3
704	888	Q9UJV9|DDX41_HUMAN	149.59	32	32	52100000	16	16	20	Carbamidomethylation	69838	Probable ATP-dependent RNA helicase DDX41 OS=Homo sapiens OX=9606 GN=DDX41 PE=1 SV=2
728	639	Q9Y5K5|UCHL5_HUMAN	149.58	47	47	101000000	13	13	19	Carbamidomethylation; Deamidation (NQ)	37607	Ubiquitin carboxyl-terminal hydrolase isozyme L5 OS=Homo sapiens OX=9606 GN=UCHL5 PE=1 SV=3
583	912	Q7KZI7|MARK2_HUMAN	149.55	32	32	29700000	18	13	24	Carbamidomethylation; Deamidation (NQ)	87911	Serine/threonine-protein kinase MARK2 OS=Homo sapiens OX=9606 GN=MARK2 PE=1 SV=2
640	673	Q9BZ95|NSD3_HUMAN	149.48	17	17	37200000	18	18	22	Carbamidomethylation	161613	Histone-lysine N-methyltransferase NSD3 OS=Homo sapiens OX=9606 GN=NSD3 PE=1 SV=1
911	554	Q8WUB8|PHF10_HUMAN	149.47	28	28	50600000	11	11	15	Carbamidomethylation	56051	PHD finger protein 10 OS=Homo sapiens OX=9606 GN=PHF10 PE=1 SV=3
722	640	Q9Y4W2|LAS1L_HUMAN	149.28	30	30	45100000	14	14	19	Carbamidomethylation; Deamidation (NQ)	83065	Ribosomal biogenesis protein LAS1L OS=Homo sapiens OX=9606 GN=LAS1L PE=1 SV=2
642	838	Q92759|TF2H4_HUMAN	149.22	34	34	144000000	14	14	22	Carbamidomethylation	52186	General transcription factor IIH subunit 4 OS=Homo sapiens OX=9606 GN=GTF2H4 PE=1 SV=1
584	4065	Q7Z406|MYH14_HUMAN	149.11	10	10	5090000	19	7	24	Carbamidomethylation; Deamidation (NQ)	227868	Myosin-14 OS=Homo sapiens OX=9606 GN=MYH14 PE=1 SV=2
476	986	Q14331|FRG1_HUMAN	149.1	47	47	196000000	14	14	29	Carbamidomethylation; Deamidation (NQ)	29172	Protein FRG1 OS=Homo sapiens OX=9606 GN=FRG1 PE=1 SV=1
778	787	P61247|RS3A_HUMAN	148.83	51	51	160000000	14	14	18	Carbamidomethylation	29945	40S ribosomal protein S3a OS=Homo sapiens OX=9606 GN=RPS3A PE=1 SV=2
643	283	Q8IYH5|ZZZ3_HUMAN	148.76	29	29	52800000	19	19	22	Carbamidomethylation; Deamidation (NQ)	102023	ZZ-type zinc finger-containing protein 3 OS=Homo sapiens OX=9606 GN=ZZZ3 PE=1 SV=1
837	64299	Q9BWS9|CHID1_HUMAN	148.71	41	41	36100000	12	12	16		44941	Chitinase domain-containing protein 1 OS=Homo sapiens OX=9606 GN=CHID1 PE=1 SV=1
719	487	Q7Z2Z1|TICRR_HUMAN	148.58	13	13	21900000	17	17	19	Carbamidomethylation	210855	Treslin OS=Homo sapiens OX=9606 GN=TICRR PE=1 SV=2
1055	759	Q13573|SNW1_HUMAN	148.54	29	29	32600000	10	10	12		61495	SNW domain-containing protein 1 OS=Homo sapiens OX=9606 GN=SNW1 PE=1 SV=1
795	541	P19793|RXRA_HUMAN	148.41	37	37	21000000	13	7	17	Carbamidomethylation; Deamidation (NQ)	50811	Retinoic acid receptor RXR-alpha OS=Homo sapiens OX=9606 GN=RXRA PE=1 SV=1
854	771	Q15293|RCN1_HUMAN	148.17	44	44	46500000	11	11	16	Deamidation (NQ)	38890	Reticulocalbin-1 OS=Homo sapiens OX=9606 GN=RCN1 PE=1 SV=1
742	682	P52739|ZN131_HUMAN	148.16	26	26	21300000	13	13	19	Deamidation (NQ)	71422	Zinc finger protein 131 OS=Homo sapiens OX=9606 GN=ZNF131 PE=1 SV=2
932	1088	P05387|RLA2_HUMAN	148.08	78	78	189000000	10	10	14	Deamidation (NQ)	11665	60S acidic ribosomal protein P2 OS=Homo sapiens OX=9606 GN=RPLP2 PE=1 SV=1
797	863	O15160|RPAC1_HUMAN	147.46	44	44	135000000	11	11	17	Carbamidomethylation	39250	DNA-directed RNA polymerases I and III subunit RPAC1 OS=Homo sapiens OX=9606 GN=POLR1C PE=1 SV=1
620	1132	Q6NS38|ALKB2_HUMAN	147.41	62	62	57900000	11	11	23	Carbamidomethylation; Deamidation (NQ)	29322	DNA oxidative demethylase ALKBH2 OS=Homo sapiens OX=9606 GN=ALKBH2 PE=1 SV=1
547	547	P51946|CCNH_HUMAN	147.33	55	55	97400000	17	17	26	Carbamidomethylation	37643	Cyclin-H OS=Homo sapiens OX=9606 GN=CCNH PE=1 SV=1
593	319	Q8IY18|SMC5_HUMAN	147.28	22	22	53700000	21	21	24	Carbamidomethylation	128806	Structural maintenance of chromosomes protein 5 OS=Homo sapiens OX=9606 GN=SMC5 PE=1 SV=2
678	295	Q9NUQ3|TXLNG_HUMAN	147.19	33	33	57200000	14	13	21	Carbamidomethylation; Deamidation (NQ)	60586	Gamma-taxilin OS=Homo sapiens OX=9606 GN=TXLNG PE=1 SV=2
875	414	Q9Y5B6|PAXB1_HUMAN	147.19	20	20	20300000	14	14	15	Carbamidomethylation	104804	PAX3- and PAX7-binding protein 1 OS=Homo sapiens OX=9606 GN=PAXBP1 PE=1 SV=2
810	1552	Q3B726|RPA43_HUMAN	146.94	41	41	46000000	12	12	17	Carbamidomethylation; Deamidation (NQ)	37432	DNA-directed RNA polymerase I subunit RPA43 OS=Homo sapiens OX=9606 GN=TWISTNB PE=1 SV=1
1079	1021	P55347|PKNX1_HUMAN	146.92	39	39	93600000	9	8	12	Carbamidomethylation; Deamidation (NQ)	47607	Homeobox protein PKNOX1 OS=Homo sapiens OX=9606 GN=PKNOX1 PE=1 SV=3
705	2429	Q6P5Z2|PKN3_HUMAN	146.89	29	29	56400000	18	18	20	Carbamidomethylation	99421	Serine/threonine-protein kinase N3 OS=Homo sapiens OX=9606 GN=PKN3 PE=1 SV=1
709	356	O00148|DX39A_HUMAN	146.84	40	40	12000000	13	3	20	Carbamidomethylation	49130	ATP-dependent RNA helicase DDX39A OS=Homo sapiens OX=9606 GN=DDX39A PE=1 SV=2
481	8136	O95613|PCNT_HUMAN	146.78	11	11	23100000	26	25	28	Carbamidomethylation; Deamidation (NQ)	378039	Pericentrin OS=Homo sapiens OX=9606 GN=PCNT PE=1 SV=4
783	783	Q8WWY3|PRP31_HUMAN	146.76	37	37	47300000	12	12	17	Deamidation (NQ)	55456	U4/U6 small nuclear ribonucleoprotein Prp31 OS=Homo sapiens OX=9606 GN=PRPF31 PE=1 SV=2
927	799	P46777|RL5_HUMAN	146.67	37	37	143000000	11	11	14	Carbamidomethylation	34363	60S ribosomal protein L5 OS=Homo sapiens OX=9606 GN=RPL5 PE=1 SV=3
830	1206	Q9BXK1|KLF16_HUMAN	146.62	59	59	63300000	11	11	16	Carbamidomethylation	25431	Krueppel-like factor 16 OS=Homo sapiens OX=9606 GN=KLF16 PE=1 SV=1
925	1161	P14635|CCNB1_HUMAN	146.35	35	35	99500000	11	11	14	Carbamidomethylation	48337	G2/mitotic-specific cyclin-B1 OS=Homo sapiens OX=9606 GN=CCNB1 PE=1 SV=1
718	1182	P41223|BUD31_HUMAN	146.29	67	67	399000000	13	13	20	Carbamidomethylation; Deamidation (NQ)	17000	Protein BUD31 homolog OS=Homo sapiens OX=9606 GN=BUD31 PE=1 SV=2
808	1184	P62258|1433E_HUMAN	146.19	63	63	73800000	13	10	17	Carbamidomethylation	29174	14-3-3 protein epsilon OS=Homo sapiens OX=9606 GN=YWHAE PE=1 SV=1
769	769	Q15545|TAF7_HUMAN	146.09	45	45	113000000	12	12	18	Deamidation (NQ)	40259	Transcription initiation factor TFIID subunit 7 OS=Homo sapiens OX=9606 GN=TAF7 PE=1 SV=1
752	906	P46087|NOP2_HUMAN	146.08	24	24	55000000	15	15	18	Carbamidomethylation; Deamidation (NQ)	89302	Probable 28S rRNA (cytosine(4447)-C(5))-methyltransferase OS=Homo sapiens OX=9606 GN=NOP2 PE=1 SV=2
805	1104	P35244|RFA3_HUMAN	145.98	69	69	787000000	9	9	17	Carbamidomethylation; Deamidation (NQ)	13569	Replication protein A 14 kDa subunit OS=Homo sapiens OX=9606 GN=RPA3 PE=1 SV=1
905	1215	Q9NW64|RBM22_HUMAN	145.77	32	32	76300000	11	11	15	Carbamidomethylation	46896	Pre-mRNA-splicing factor RBM22 OS=Homo sapiens OX=9606 GN=RBM22 PE=1 SV=1
785	2997	Q14141|SEPT6_HUMAN	145.68	39	39	17900000	14	5	17	Carbamidomethylation	49717	Septin-6 OS=Homo sapiens OX=9606 GN=SEPT6 PE=1 SV=4
735	596	O60832|DKC1_HUMAN	145.6	38	38	59500000	14	14	19	Carbamidomethylation	57674	H/ACA ribonucleoprotein complex subunit DKC1 OS=Homo sapiens OX=9606 GN=DKC1 PE=1 SV=3
781	1278	P0CG12|CTF8A_HUMAN	145.58	29	29	92400000	11	11	17	Deamidation (NQ)	51391	Chromosome transmission fidelity protein 8 homolog isoform 2 OS=Homo sapiens OX=9606 GN=CHTF8 PE=1 SV=1
699	1885	Q9NY93|DDX56_HUMAN	145.42	35	35	47200000	13	13	20		61590	Probable ATP-dependent RNA helicase DDX56 OS=Homo sapiens OX=9606 GN=DDX56 PE=1 SV=1
749	961	P62906|RL10A_HUMAN	145.34	43	43	141000000	11	11	19	Carbamidomethylation	24831	60S ribosomal protein L10a OS=Homo sapiens OX=9606 GN=RPL10A PE=1 SV=2
920	1308	Q9NYZ3|GTSE1_HUMAN	145.28	29	29	33600000	12	12	14	Carbamidomethylation; Deamidation (NQ)	76645	G2 and S phase-expressed protein 1 OS=Homo sapiens OX=9606 GN=GTSE1 PE=1 SV=3
921	2407	P43694|GATA4_HUMAN	145.23	40	40	24000000	11	9	14	Carbamidomethylation; Deamidation (NQ)	44565	Transcription factor GATA-4 OS=Homo sapiens OX=9606 GN=GATA4 PE=1 SV=2
670	2812	Q96JB3|HIC2_HUMAN	145.13	25	25	77700000	14	13	21	Carbamidomethylation	66156	Hypermethylated in cancer 2 protein OS=Homo sapiens OX=9606 GN=HIC2 PE=1 SV=2
766	989	Q6NT76|HMBX1_HUMAN	145.08	42	42	99600000	12	12	18	Carbamidomethylation	47278	Homeobox-containing protein 1 OS=Homo sapiens OX=9606 GN=HMBOX1 PE=1 SV=1
731	6951	Q96T17|MA7D2_HUMAN	144.95	28	28	32000000	14	14	19	Carbamidomethylation; Deamidation (NQ)	81965	MAP7 domain-containing protein 2 OS=Homo sapiens OX=9606 GN=MAP7D2 PE=1 SV=2
745	1005	P40426|PBX3_HUMAN	144.73	35	35	7960000	14	4	19	Carbamidomethylation	47190	Pre-B-cell leukemia transcription factor 3 OS=Homo sapiens OX=9606 GN=PBX3 PE=1 SV=1
787	1488	O14770|MEIS2_HUMAN	144.69	39	39	15400000	11	4	17	Carbamidomethylation	51790	Homeobox protein Meis2 OS=Homo sapiens OX=9606 GN=MEIS2 PE=1 SV=2
1011	1068	Q13148|TADBP_HUMAN	144.55	38	38	62300000	11	11	13	Carbamidomethylation; Deamidation (NQ)	44740	TAR DNA-binding protein 43 OS=Homo sapiens OX=9606 GN=TARDBP PE=1 SV=1
690	823	P12004|PCNA_HUMAN	144.54	54	54	105000000	12	12	21	Carbamidomethylation; Deamidation (NQ); Oxidation (M)	28769	Proliferating cell nuclear antigen OS=Homo sapiens OX=9606 GN=PCNA PE=1 SV=1
901	1665	Q6IBW4|CNDH2_HUMAN	144.54	30	30	57500000	14	14	15	Carbamidomethylation	68227	Condensin-2 complex subunit H2 OS=Homo sapiens OX=9606 GN=NCAPH2 PE=1 SV=1
985	1426	O94953|KDM4B_HUMAN	144.53	17	17	20900000	12	12	13	Carbamidomethylation	121897	Lysine-specific demethylase 4B OS=Homo sapiens OX=9606 GN=KDM4B PE=1 SV=4
918	31	Q92766|RREB1_HUMAN	144.47	16	16	9430000	13	13	14	Carbamidomethylation; Deamidation (NQ)	181419	Ras-responsive element-binding protein 1 OS=Homo sapiens OX=9606 GN=RREB1 PE=1 SV=3
675	306	Q9Y2K7|KDM2A_HUMAN	144.39	22	22	29400000	19	17	21	Carbamidomethylation; Deamidation (NQ)	132793	Lysine-specific demethylase 2A OS=Homo sapiens OX=9606 GN=KDM2A PE=1 SV=3
780	1519	Q14674|ESPL1_HUMAN	144.34	11	11	19900000	15	15	17	Carbamidomethylation	233173	Separin OS=Homo sapiens OX=9606 GN=ESPL1 PE=1 SV=3
822	689	Q9Y5B9|SP16H_HUMAN	144.19	18	18	38800000	15	14	16	Carbamidomethylation; Deamidation (NQ)	119914	FACT complex subunit SPT16 OS=Homo sapiens OX=9606 GN=SUPT16H PE=1 SV=1
784	934	Q9BTD8|RBM42_HUMAN	144.18	32	32	235000000	10	10	17	Carbamidomethylation	50414	RNA-binding protein 42 OS=Homo sapiens OX=9606 GN=RBM42 PE=1 SV=1
961	754	P08865|RSSA_HUMAN	144.06	45	45	123000000	11	11	14	Carbamidomethylation	32854	40S ribosomal protein SA OS=Homo sapiens OX=9606 GN=RPSA PE=1 SV=4
1008	1183	P48380|RFX3_HUMAN	144.02	24	24	17000000	10	5	13	Deamidation (NQ)	83530	Transcription factor RFX3 OS=Homo sapiens OX=9606 GN=RFX3 PE=1 SV=2
883	1406	Q9Y2R4|DDX52_HUMAN	143.99	30	30	25800000	12	11	15	Carbamidomethylation	67498	Probable ATP-dependent RNA helicase DDX52 OS=Homo sapiens OX=9606 GN=DDX52 PE=1 SV=3
828	1213	Q5PSV4|BRM1L_HUMAN	143.83	43	43	66900000	14	14	16	Carbamidomethylation	37629	Breast cancer metastasis-suppressor 1-like protein OS=Homo sapiens OX=9606 GN=BRMS1L PE=1 SV=2
534	1156	Q92522|H1X_HUMAN	143.61	49	49	579000000	13	13	26	Deamidation (NQ)	22487	Histone H1x OS=Homo sapiens OX=9606 GN=H1FX PE=1 SV=1
1105	14328	Q6ZSZ6|TSH1_HUMAN	143.32	19	19	7480000	11	10	11	Carbamidomethylation; Oxidation (M)	117916	Teashirt homolog 1 OS=Homo sapiens OX=9606 GN=TSHZ1 PE=1 SV=2
741	839	Q9H147|TDIF1_HUMAN	143.02	47	47	104000000	14	14	19	Carbamidomethylation	37013	Deoxynucleotidyltransferase terminal-interacting protein 1 OS=Homo sapiens OX=9606 GN=DNTTIP1 PE=1 SV=2
1044	1230	Q15560|TCEA2_HUMAN	142.9	46	46	25800000	10	8	12	Carbamidomethylation	33601	Transcription elongation factor A protein 2 OS=Homo sapiens OX=9606 GN=TCEA2 PE=1 SV=1
1016	672	Q9BWF3|RBM4_HUMAN	142.81	43	43	54000000	12	12	13	Carbamidomethylation	40314	RNA-binding protein 4 OS=Homo sapiens OX=9606 GN=RBM4 PE=1 SV=1
949	1975	Q1ED39|KNOP1_HUMAN	142.65	33	33	25500000	12	12	14	Carbamidomethylation	51589	Lysine-rich nucleolar protein 1 OS=Homo sapiens OX=9606 GN=KNOP1 PE=1 SV=1
720	368	Q9H582|ZN644_HUMAN	142.57	21	21	18400000	18	18	19	Carbamidomethylation; Deamidation (NQ)	149565	Zinc finger protein 644 OS=Homo sapiens OX=9606 GN=ZNF644 PE=1 SV=2
866	7377	Q8N8S7|ENAH_HUMAN	142.44	27	27	28200000	13	13	16	Carbamidomethylation	66510	Protein enabled homolog OS=Homo sapiens OX=9606 GN=ENAH PE=1 SV=2
774	806	Q9H7L9|SDS3_HUMAN	142.37	38	38	70100000	11	11	18	Carbamidomethylation	38136	Sin3 histone deacetylase corepressor complex component SDS3 OS=Homo sapiens OX=9606 GN=SUDS3 PE=1 SV=2
754	877	Q6SPF0|SAMD1_HUMAN	142.33	36	36	86700000	12	12	18	Carbamidomethylation	56052	Atherin OS=Homo sapiens OX=9606 GN=SAMD1 PE=1 SV=1
802	1081	Q13111|CAF1A_HUMAN	142.32	19	19	28400000	14	14	17	Carbamidomethylation	106910	Chromatin assembly factor 1 subunit A OS=Homo sapiens OX=9606 GN=CHAF1A PE=1 SV=3
790	954	P52747|ZN143_HUMAN	142.25	27	27	96200000	11	11	17	Carbamidomethylation	68896	Zinc finger protein 143 OS=Homo sapiens OX=9606 GN=ZNF143 PE=1 SV=2
1025	557	Q9Y224|RTRAF_HUMAN	142.23	52	52	45800000	10	10	13	Carbamidomethylation; Deamidation (NQ)	28068	RNA transcription translation and transport factor protein OS=Homo sapiens OX=9606 GN=RTRAF PE=1 SV=1
1050	945	P24941|CDK2_HUMAN	142.22	49	49	22800000	10	8	12	Carbamidomethylation	33930	Cyclin-dependent kinase 2 OS=Homo sapiens OX=9606 GN=CDK2 PE=1 SV=2
804	1092	Q99729|ROAA_HUMAN	142.2	32	32	230000000	11	10	17	Carbamidomethylation	36225	Heterogeneous nuclear ribonucleoprotein A/B OS=Homo sapiens OX=9606 GN=HNRNPAB PE=1 SV=2
796	451	Q9UJX4|APC5_HUMAN	142.16	28	28	33900000	16	16	17	Carbamidomethylation	85077	Anaphase-promoting complex subunit 5 OS=Homo sapiens OX=9606 GN=ANAPC5 PE=1 SV=2
863	1517	Q9BRJ6|CG050_HUMAN	142.14	46	46	266000000	7	7	16	Carbamidomethylation	22083	Uncharacterized protein C7orf50 OS=Homo sapiens OX=9606 GN=C7orf50 PE=1 SV=1
779	685	O43852|CALU_HUMAN	142.05	56	56	40600000	12	12	18		37107	Calumenin OS=Homo sapiens OX=9606 GN=CALU PE=1 SV=2
594	1168	Q02878|RL6_HUMAN	141.81	36	36	172000000	12	12	24	Deamidation (NQ)	32728	60S ribosomal protein L6 OS=Homo sapiens OX=9606 GN=RPL6 PE=1 SV=3
916	1066	P20226|TBP_HUMAN	141.79	34	34	123000000	12	12	15	Carbamidomethylation	37698	TATA-box-binding protein OS=Homo sapiens OX=9606 GN=TBP PE=1 SV=2
723	4745	O94927|HAUS5_HUMAN	141.74	26	26	28700000	12	12	19	Carbamidomethylation	71683	HAUS augmin-like complex subunit 5 OS=Homo sapiens OX=9606 GN=HAUS5 PE=1 SV=2
750	3675	Q9Y4F5|C170B_HUMAN	141.71	20	20	30600000	17	16	18	Carbamidomethylation; Deamidation (NQ); Oxidation (M)	171687	Centrosomal protein of 170 kDa protein B OS=Homo sapiens OX=9606 GN=CEP170B PE=1 SV=4
1056	1281	P50613|CDK7_HUMAN	141.63	40	40	91700000	10	10	12	Carbamidomethylation	39038	Cyclin-dependent kinase 7 OS=Homo sapiens OX=9606 GN=CDK7 PE=1 SV=1
1069	296	Q9Y2X3|NOP58_HUMAN	141.37	30	30	30500000	11	11	12	Carbamidomethylation	59578	Nucleolar protein 58 OS=Homo sapiens OX=9606 GN=NOP58 PE=1 SV=1
811	883	Q96J01|THOC3_HUMAN	141.15	30	30	66100000	8	7	17	Carbamidomethylation; Deamidation (NQ)	38772	THO complex subunit 3 OS=Homo sapiens OX=9606 GN=THOC3 PE=1 SV=1
696	488	Q52LR7|EPC2_HUMAN	141.04	28	28	21400000	17	16	20	Carbamidomethylation	91095	Enhancer of polycomb homolog 2 OS=Homo sapiens OX=9606 GN=EPC2 PE=1 SV=2
663	1688	Q7KZF4|SND1_HUMAN	141	25	25	56700000	17	17	21	Deamidation (NQ)	101997	Staphylococcal nuclease domain-containing protein 1 OS=Homo sapiens OX=9606 GN=SND1 PE=1 SV=1
833	1233	Q9UNQ2|DIM1_HUMAN	140.86	48	48	79200000	13	13	16	Carbamidomethylation	35236	Probable dimethyladenosine transferase OS=Homo sapiens OX=9606 GN=DIMT1 PE=1 SV=1
1041	1098	Q9BX40|LS14B_HUMAN	140.82	43	43	23300000	9	8	12	Carbamidomethylation; Deamidation (NQ)	42071	Protein LSM14 homolog B OS=Homo sapiens OX=9606 GN=LSM14B PE=1 SV=1
586	514	Q9P0W2|HM20B_HUMAN	140.72	47	47	79900000	15	15	24	Deamidation (NQ)	35813	SWI/SNF-related matrix-associated actin-dependent regulator of chromatin subfamily E member 1-related OS=Homo sapiens OX=9606 GN=HMG20B PE=1 SV=1
895	276	Q8WVM7|STAG1_HUMAN	140.6	10	10	3050000	14	5	15	Carbamidomethylation	144427	Cohesin subunit SA-1 OS=Homo sapiens OX=9606 GN=STAG1 PE=1 SV=3
713	1644	Q96CT7|CC124_HUMAN	140.59	52	52	100000000	13	13	20		25835	Coiled-coil domain-containing protein 124 OS=Homo sapiens OX=9606 GN=CCDC124 PE=1 SV=1
812	907	P17028|ZNF24_HUMAN	140.37	42	42	63800000	12	11	17	Carbamidomethylation; Deamidation (NQ)	42155	Zinc finger protein 24 OS=Homo sapiens OX=9606 GN=ZNF24 PE=1 SV=4
757	15435	O94832|MYO1D_HUMAN	140.29	21	21	28300000	14	14	18	Carbamidomethylation	116202	Unconventional myosin-Id OS=Homo sapiens OX=9606 GN=MYO1D PE=1 SV=2
1228	1252	Q96QR8|PURB_HUMAN	140.24	42	42	117000000	8	8	10	Carbamidomethylation	33241	Transcriptional activator protein Pur-beta OS=Homo sapiens OX=9606 GN=PURB PE=1 SV=3
815	717	Q8IY92|SLX4_HUMAN	139.76	10	10	17700000	15	15	16	Carbamidomethylation	200010	Structure-specific endonuclease subunit SLX4 OS=Homo sapiens OX=9606 GN=SLX4 PE=1 SV=3
933	1482	O00287|RFXAP_HUMAN	139.69	33	33	61400000	8	8	14	Carbamidomethylation; Deamidation (NQ)	28232	Regulatory factor X-associated protein OS=Homo sapiens OX=9606 GN=RFXAP PE=1 SV=1
689	712	Q15072|OZF_HUMAN	139.51	45	45	21300000	12	5	21	Carbamidomethylation	33308	Zinc finger protein OZF OS=Homo sapiens OX=9606 GN=ZNF146 PE=1 SV=2
844	782	Q9P270|SLAI2_HUMAN	139.41	30	30	41500000	12	12	16	Carbamidomethylation; Deamidation (NQ)	62543	SLAIN motif-containing protein 2 OS=Homo sapiens OX=9606 GN=SLAIN2 PE=1 SV=2
799	795	Q15906|VPS72_HUMAN	139.4	43	43	85900000	13	13	17	Carbamidomethylation	40594	Vacuolar protein sorting-associated protein 72 homolog OS=Homo sapiens OX=9606 GN=VPS72 PE=1 SV=1
969	3074	P19105|ML12A_HUMAN	139.38	63	63	212000000	8	8	14	Carbamidomethylation; Deamidation (NQ)	19794	Myosin regulatory light chain 12A OS=Homo sapiens OX=9606 GN=MYL12A PE=1 SV=2
969	3075	O14950|ML12B_HUMAN	139.38	62	62	212000000	8	8	14	Carbamidomethylation; Deamidation (NQ)	19779	Myosin regulatory light chain 12B OS=Homo sapiens OX=9606 GN=MYL12B PE=1 SV=2
1039	1523	Q9BZZ5|API5_HUMAN	139.21	26	26	82100000	12	12	12	Carbamidomethylation	59005	Apoptosis inhibitor 5 OS=Homo sapiens OX=9606 GN=API5 PE=1 SV=3
1093	886	Q15428|SF3A2_HUMAN	139.16	22	22	37500000	9	9	12	Carbamidomethylation	49256	Splicing factor 3A subunit 2 OS=Homo sapiens OX=9606 GN=SF3A2 PE=1 SV=2
1087	1041	Q00403|TF2B_HUMAN	139.08	46	46	52900000	11	11	12	Carbamidomethylation	34833	Transcription initiation factor IIB OS=Homo sapiens OX=9606 GN=GTF2B PE=1 SV=1
651	1508	Q9NZI6|TF2L1_HUMAN	139.03	30	30	85600000	15	6	22	Carbamidomethylation; Deamidation (NQ)	54627	Transcription factor CP2-like protein 1 OS=Homo sapiens OX=9606 GN=TFCP2L1 PE=1 SV=1
604	64301	P20265|PO3F2_HUMAN	139	46	46	148000000	11	7	23	Carbamidomethylation; Deamidation (NQ)	46893	POU domain class 3 transcription factor 2 OS=Homo sapiens OX=9606 GN=POU3F2 PE=1 SV=4
710	900	O15226|NKRF_HUMAN	138.92	26	26	32800000	16	15	20	Carbamidomethylation	77673	NF-kappa-B-repressing factor OS=Homo sapiens OX=9606 GN=NKRF PE=1 SV=2
1108	982	P13056|NR2C1_HUMAN	138.88	28	28	32400000	11	11	11	Carbamidomethylation	67315	Nuclear receptor subfamily 2 group C member 1 OS=Homo sapiens OX=9606 GN=NR2C1 PE=1 SV=2
908	1527	P23396|RS3_HUMAN	138.87	64	64	195000000	14	14	15	Carbamidomethylation	26688	40S ribosomal protein S3 OS=Homo sapiens OX=9606 GN=RPS3 PE=1 SV=2
879	194	Q8WVB6|CTF18_HUMAN	138.84	18	18	18500000	13	13	15	Carbamidomethylation	107383	Chromosome transmission fidelity protein 18 homolog OS=Homo sapiens OX=9606 GN=CHTF18 PE=1 SV=1
1057	694	Q9Y3I0|RTCB_HUMAN	138.8	28	28	32900000	11	11	12	Carbamidomethylation	55210	tRNA-splicing ligase RtcB homolog OS=Homo sapiens OX=9606 GN=RTCB PE=1 SV=1
843	4618	P51116|FXR2_HUMAN	138.77	25	25	12900000	12	10	16	Carbamidomethylation	74223	Fragile X mental retardation syndrome-related protein 2 OS=Homo sapiens OX=9606 GN=FXR2 PE=1 SV=2
991	1106	O00267|SPT5H_HUMAN	138.75	15	15	15100000	11	11	13	Carbamidomethylation	121000	Transcription elongation factor SPT5 OS=Homo sapiens OX=9606 GN=SUPT5H PE=1 SV=1
987	2744	Q9UJK0|TSR3_HUMAN	138.72	42	42	36200000	9	9	13	Carbamidomethylation	33596	Ribosome biogenesis protein TSR3 homolog OS=Homo sapiens OX=9606 GN=TSR3 PE=1 SV=1
917	880	P62633|CNBP_HUMAN	138.66	49	49	110000000	8	8	15	Carbamidomethylation	19463	Cellular nucleic acid-binding protein OS=Homo sapiens OX=9606 GN=CNBP PE=1 SV=1
926	853	Q08945|SSRP1_HUMAN	138.66	20	20	37600000	10	10	14	Carbamidomethylation	81075	FACT complex subunit SSRP1 OS=Homo sapiens OX=9606 GN=SSRP1 PE=1 SV=1
903	714	P37275|ZEB1_HUMAN	138.59	17	17	5610000	13	10	15	Carbamidomethylation; Deamidation (NQ)	124074	Zinc finger E-box-binding homeobox 1 OS=Homo sapiens OX=9606 GN=ZEB1 PE=1 SV=2
702	1260	Q6PCT2|FXL19_HUMAN	138.57	33	33	51300000	16	16	20	Carbamidomethylation; Deamidation (NQ)	75707	F-box/LRR-repeat protein 19 OS=Homo sapiens OX=9606 GN=FBXL19 PE=1 SV=3
922	805	P09012|SNRPA_HUMAN	138.52	35	35	100000000	9	8	14	Deamidation (NQ)	31280	U1 small nuclear ribonucleoprotein A OS=Homo sapiens OX=9606 GN=SNRPA PE=1 SV=3
851	1726	Q9UL54|TAOK2_HUMAN	138.5	14	14	16500000	12	10	16	Carbamidomethylation	138251	Serine/threonine-protein kinase TAO2 OS=Homo sapiens OX=9606 GN=TAOK2 PE=1 SV=2
800	2489	O15371|EIF3D_HUMAN	138.37	29	29	45200000	11	11	17	Carbamidomethylation; Deamidation (NQ)	63973	Eukaryotic translation initiation factor 3 subunit D OS=Homo sapiens OX=9606 GN=EIF3D PE=1 SV=1
609	1275	Q9UKM9|RALY_HUMAN	138.35	59	59	89700000	15	13	23	Deamidation (NQ)	32463	RNA-binding protein Raly OS=Homo sapiens OX=9606 GN=RALY PE=1 SV=1
904	398	Q9UBU9|NXF1_HUMAN	138.26	22	22	21100000	11	11	15	Carbamidomethylation; Deamidation (NQ)	70182	Nuclear RNA export factor 1 OS=Homo sapiens OX=9606 GN=NXF1 PE=1 SV=1
829	1700	O14974|MYPT1_HUMAN	138.25	18	18	16800000	14	13	16	Deamidation (NQ)	115281	Protein phosphatase 1 regulatory subunit 12A OS=Homo sapiens OX=9606 GN=PPP1R12A PE=1 SV=1
850	1300	Q86TJ2|TAD2B_HUMAN	138.19	39	39	63800000	13	13	16	Carbamidomethylation	48470	Transcriptional adapter 2-beta OS=Homo sapiens OX=9606 GN=TADA2B PE=1 SV=2
826	791	P57678|GEMI4_HUMAN	138.14	17	17	22800000	13	13	16	Carbamidomethylation	120037	Gem-associated protein 4 OS=Homo sapiens OX=9606 GN=GEMIN4 PE=1 SV=2
770	1231	Q96A47|ISL2_HUMAN	138.13	45	45	87700000	12	12	18	Carbamidomethylation	39768	Insulin gene enhancer protein ISL-2 OS=Homo sapiens OX=9606 GN=ISL2 PE=1 SV=1
1201	2245	Q5HYJ3|FA76B_HUMAN	138.1	39	39	23300000	10	8	10	Carbamidomethylation; Deamidation (NQ)	38708	Protein FAM76B OS=Homo sapiens OX=9606 GN=FAM76B PE=1 SV=3
1109	8983	P50990|TCPQ_HUMAN	138.07	26	26	20900000	11	11	11	Carbamidomethylation	59621	T-complex protein 1 subunit theta OS=Homo sapiens OX=9606 GN=CCT8 PE=1 SV=4
628	830	O14578|CTRO_HUMAN	138.02	12	12	31900000	19	19	22	Carbamidomethylation	231429	Citron Rho-interacting kinase OS=Homo sapiens OX=9606 GN=CIT PE=1 SV=2
871	891	Q9NRR5|UBQL4_HUMAN	137.91	20	20	21300000	9	6	15	Deamidation (NQ)	63853	Ubiquilin-4 OS=Homo sapiens OX=9606 GN=UBQLN4 PE=1 SV=2
838	1017	Q9UQB8|BAIP2_HUMAN	137.88	31	31	33300000	12	12	16	Carbamidomethylation; Deamidation (NQ)	60868	Brain-specific angiogenesis inhibitor 1-associated protein 2 OS=Homo sapiens OX=9606 GN=BAIAP2 PE=1 SV=1
1047	24439	Q5PRF9|SMAG2_HUMAN	137.74	24	24	10600000	9	9	12	Carbamidomethylation; Deamidation (NQ)	75484	Protein Smaug homolog 2 OS=Homo sapiens OX=9606 GN=SAMD4B PE=1 SV=1
902	1253	Q05BQ5|MBTD1_HUMAN	137.7	29	29	52400000	13	12	15	Carbamidomethylation	70547	MBT domain-containing protein 1 OS=Homo sapiens OX=9606 GN=MBTD1 PE=1 SV=2
910	1219	Q92804|RBP56_HUMAN	137.65	30	30	29200000	9	7	15	Carbamidomethylation; Deamidation (NQ)	61830	TATA-binding protein-associated factor 2N OS=Homo sapiens OX=9606 GN=TAF15 PE=1 SV=1
714	1336	Q96EY4|TMA16_HUMAN	137.33	40	40	280000000	10	10	20	Carbamidomethylation; Deamidation (NQ)	23864	Translation machinery-associated protein 16 OS=Homo sapiens OX=9606 GN=TMA16 PE=1 SV=2
701	441	Q9UBB9|TFP11_HUMAN	137.26	27	27	31500000	16	16	20	Carbamidomethylation; Deamidation (NQ)	96820	Tuftelin-interacting protein 11 OS=Homo sapiens OX=9606 GN=TFIP11 PE=1 SV=1
1022	820	O43670|ZN207_HUMAN	137.22	20	20	221000000	7	7	13	Carbamidomethylation	50751	BUB3-interacting and GLEBS motif-containing protein ZNF207 OS=Homo sapiens OX=9606 GN=ZNF207 PE=1 SV=1
982	867	Q96G25|MED8_HUMAN	137.05	55	55	65400000	11	11	13	Carbamidomethylation; Deamidation (NQ)	29080	Mediator of RNA polymerase II transcription subunit 8 OS=Homo sapiens OX=9606 GN=MED8 PE=1 SV=2
373	1813	P05204|HMGN2_HUMAN	137.03	51	51	486000000	11	10	36	Deamidation (NQ)	9393	Non-histone chromosomal protein HMG-17 OS=Homo sapiens OX=9606 GN=HMGN2 PE=1 SV=3
1171	1013	Q13185|CBX3_HUMAN	137.02	43	43	109000000	8	6	11	Carbamidomethylation	20811	Chromobox protein homolog 3 OS=Homo sapiens OX=9606 GN=CBX3 PE=1 SV=4
688	762	Q07666|KHDR1_HUMAN	137	30	30	502000000	13	10	21	Oxidation (M)	48227	KH domain-containing RNA-binding signal transduction-associated protein 1 OS=Homo sapiens OX=9606 GN=KHDRBS1 PE=1 SV=1
981	1614	Q96B01|R51A1_HUMAN	136.96	43	43	48300000	10	10	13	Carbamidomethylation; Deamidation (NQ)	38457	RAD51-associated protein 1 OS=Homo sapiens OX=9606 GN=RAD51AP1 PE=1 SV=1
934	378	Q9P2N6|KANL3_HUMAN	136.77	26	26	24900000	12	12	14	Carbamidomethylation	95992	KAT8 regulatory NSL complex subunit 3 OS=Homo sapiens OX=9606 GN=KANSL3 PE=1 SV=2
680	1570	Q9NX58|LYAR_HUMAN	136.72	34	34	40600000	12	12	21	Carbamidomethylation; Deamidation (NQ)	43615	Cell growth-regulating nucleolar protein OS=Homo sapiens OX=9606 GN=LYAR PE=1 SV=2
909	584	Q6I9Y2|THOC7_HUMAN	136.64	65	65	30600000	11	11	15	Carbamidomethylation	23743	THO complex subunit 7 homolog OS=Homo sapiens OX=9606 GN=THOC7 PE=1 SV=3
1004	1373	Q9UMX0|UBQL1_HUMAN	136.26	25	25	18400000	9	5	13		62519	Ubiquilin-1 OS=Homo sapiens OX=9606 GN=UBQLN1 PE=1 SV=2
1091	1014	Q9H944|MED20_HUMAN	136.23	52	52	106000000	9	9	12	Carbamidomethylation	23222	Mediator of RNA polymerase II transcription subunit 20 OS=Homo sapiens OX=9606 GN=MED20 PE=1 SV=1
727	815	P46783|RS10_HUMAN	136.18	58	58	316000000	10	10	19	Deamidation (NQ)	18898	40S ribosomal protein S10 OS=Homo sapiens OX=9606 GN=RPS10 PE=1 SV=1
962	1174	Q08170|SRSF4_HUMAN	136.15	21	21	27800000	10	5	14	Carbamidomethylation; Deamidation (NQ)	56678	Serine/arginine-rich splicing factor 4 OS=Homo sapiens OX=9606 GN=SRSF4 PE=1 SV=2
839	546	Q92993|KAT5_HUMAN	136.04	33	33	46300000	12	12	16	Carbamidomethylation; Deamidation (NQ)	58582	Histone acetyltransferase KAT5 OS=Homo sapiens OX=9606 GN=KAT5 PE=1 SV=2
1370	1163	P30050|RL12_HUMAN	135.65	59	59	141000000	7	7	8	Carbamidomethylation	17819	60S ribosomal protein L12 OS=Homo sapiens OX=9606 GN=RPL12 PE=1 SV=1
1010	625	Q9BV38|WDR18_HUMAN	135.62	28	28	70400000	10	10	13	Carbamidomethylation; Deamidation (NQ)	47405	WD repeat-containing protein 18 OS=Homo sapiens OX=9606 GN=WDR18 PE=1 SV=2
906	797	O00470|MEIS1_HUMAN	135.57	41	41	27700000	11	4	15	Carbamidomethylation; Deamidation (NQ)	43016	Homeobox protein Meis1 OS=Homo sapiens OX=9606 GN=MEIS1 PE=1 SV=1
762	2179	P20700|LMNB1_HUMAN	135.41	28	28	33200000	13	13	18		66408	Lamin-B1 OS=Homo sapiens OX=9606 GN=LMNB1 PE=1 SV=2
773	920	P49336|CDK8_HUMAN	135.4	37	37	15800000	13	7	18	Carbamidomethylation	53284	Cyclin-dependent kinase 8 OS=Homo sapiens OX=9606 GN=CDK8 PE=1 SV=1
740	608	Q05519|SRS11_HUMAN	135.39	29	29	76400000	8	8	19	Deamidation (NQ)	53542	Serine/arginine-rich splicing factor 11 OS=Homo sapiens OX=9606 GN=SRSF11 PE=1 SV=1
732	1154	Q9Y5A6|ZSC21_HUMAN	135.38	41	41	15600000	16	14	19	Carbamidomethylation	53659	Zinc finger and SCAN domain-containing protein 21 OS=Homo sapiens OX=9606 GN=ZSCAN21 PE=1 SV=2
877	1234	Q96I25|SPF45_HUMAN	135.37	43	43	72000000	12	11	15	Carbamidomethylation; Deamidation (NQ); Oxidation (M)	44962	Splicing factor 45 OS=Homo sapiens OX=9606 GN=RBM17 PE=1 SV=1
1031	1030	Q9BYG3|MK67I_HUMAN	134.96	42	42	26400000	10	10	13	Carbamidomethylation	34222	MKI67 FHA domain-interacting nucleolar phosphoprotein OS=Homo sapiens OX=9606 GN=NIFK PE=1 SV=1
868	9269	P55317|FOXA1_HUMAN	134.95	39	39	44500000	9	9	15	Carbamidomethylation; Deamidation (NQ)	49148	Hepatocyte nuclear factor 3-alpha OS=Homo sapiens OX=9606 GN=FOXA1 PE=1 SV=2
874	4847	Q9BXF3|CECR2_HUMAN	134.94	10	10	17600000	10	10	15	Carbamidomethylation; Deamidation (NQ)	164213	Cat eye syndrome critical region protein 2 OS=Homo sapiens OX=9606 GN=CECR2 PE=1 SV=2
990	330	Q9BXS6|NUSAP_HUMAN	134.76	35	35	36100000	11	11	13	Carbamidomethylation	49452	Nucleolar and spindle-associated protein 1 OS=Homo sapiens OX=9606 GN=NUSAP1 PE=1 SV=1
756	374	Q9UKF6|CPSF3_HUMAN	134.76	29	29	37100000	15	15	18	Carbamidomethylation; Oxidation (M)	77486	Cleavage and polyadenylation specificity factor subunit 3 OS=Homo sapiens OX=9606 GN=CPSF3 PE=1 SV=1
882	1035	Q9UJX2|CDC23_HUMAN	134.73	27	27	41900000	14	14	15	Carbamidomethylation	68834	Cell division cycle protein 23 homolog OS=Homo sapiens OX=9606 GN=CDC23 PE=1 SV=3
1077	64305	Q16527|CSRP2_HUMAN	134.72	50	50	42500000	8	8	12	Carbamidomethylation; Deamidation (NQ)	20954	Cysteine and glycine-rich protein 2 OS=Homo sapiens OX=9606 GN=CSRP2 PE=1 SV=3
907	2561	Q9UH92|MLX_HUMAN	134.66	47	47	40000000	9	9	15	Carbamidomethylation; Deamidation (NQ)	33300	Max-like protein X OS=Homo sapiens OX=9606 GN=MLX PE=1 SV=2
972	937	P37108|SRP14_HUMAN	134.65	42	42	631000000	8	8	14		14570	Signal recognition particle 14 kDa protein OS=Homo sapiens OX=9606 GN=SRP14 PE=1 SV=2
798	2304	P56182|RRP1_HUMAN	134.62	34	34	64700000	14	14	17	Carbamidomethylation	52839	Ribosomal RNA processing protein 1 homolog A OS=Homo sapiens OX=9606 GN=RRP1 PE=1 SV=1
1051	967	Q9H4L4|SENP3_HUMAN	134.56	25	25	27600000	10	10	12	Carbamidomethylation	65010	Sentrin-specific protease 3 OS=Homo sapiens OX=9606 GN=SENP3 PE=1 SV=2
816	1199	Q13085|ACACA_HUMAN	134.41	10	10	19800000	15	15	16	Carbamidomethylation	265551	Acetyl-CoA carboxylase 1 OS=Homo sapiens OX=9606 GN=ACACA PE=1 SV=2
763	9014	A1A4S6|RHG10_HUMAN	134.41	24	24	31300000	16	16	18	Carbamidomethylation	89375	Rho GTPase-activating protein 10 OS=Homo sapiens OX=9606 GN=ARHGAP10 PE=1 SV=1
974	314	Q7Z3K3|POGZ_HUMAN	134.26	15	15	20000000	13	13	13	Carbamidomethylation	155343	Pogo transposable element with ZNF domain OS=Homo sapiens OX=9606 GN=POGZ PE=1 SV=2
818	64300	Q96K83|ZN521_HUMAN	134.21	13	13	16500000	13	11	16	Carbamidomethylation; Deamidation (NQ)	147866	Zinc finger protein 521 OS=Homo sapiens OX=9606 GN=ZNF521 PE=1 SV=1
700	662	Q71SY5|MED25_HUMAN	134.01	26	26	120000000	12	12	20	Carbamidomethylation; Deamidation (NQ)	78171	Mediator of RNA polymerase II transcription subunit 25 OS=Homo sapiens OX=9606 GN=MED25 PE=1 SV=2
1117	595	Q9UIU6|SIX4_HUMAN	133.85	25	25	16500000	10	8	11	Carbamidomethylation; Deamidation (NQ)	82933	Homeobox protein SIX4 OS=Homo sapiens OX=9606 GN=SIX4 PE=1 SV=2
737	1023	P15880|RS2_HUMAN	133.82	51	51	223000000	13	13	19	Carbamidomethylation; Deamidation (NQ)	31324	40S ribosomal protein S2 OS=Homo sapiens OX=9606 GN=RPS2 PE=1 SV=2
955	1079	O75934|SPF27_HUMAN	133.82	58	58	57000000	11	11	14	Carbamidomethylation	26131	Pre-mRNA-splicing factor SPF27 OS=Homo sapiens OX=9606 GN=BCAS2 PE=1 SV=1
712	859	Q9Y2W2|WBP11_HUMAN	133.58	23	23	73500000	11	11	20	Deamidation (NQ)	69998	WW domain-binding protein 11 OS=Homo sapiens OX=9606 GN=WBP11 PE=1 SV=1
738	538	Q8IY37|DHX37_HUMAN	133.56	17	17	206000000	15	15	19	Carbamidomethylation	129545	Probable ATP-dependent RNA helicase DHX37 OS=Homo sapiens OX=9606 GN=DHX37 PE=1 SV=1
956	988	O14593|RFXK_HUMAN	133.41	47	47	79400000	10	10	14	Carbamidomethylation	28102	DNA-binding protein RFXANK OS=Homo sapiens OX=9606 GN=RFXANK PE=1 SV=2
840	1162	Q96BN2|TADA1_HUMAN	133.4	44	44	40300000	11	11	16	Carbamidomethylation	37382	Transcriptional adapter 1 OS=Homo sapiens OX=9606 GN=TADA1 PE=1 SV=1
1040	875	P67775|PP2AA_HUMAN	133.32	44	44	57200000	9	9	12	Carbamidomethylation	35594	Serine/threonine-protein phosphatase 2A catalytic subunit alpha isoform OS=Homo sapiens OX=9606 GN=PPP2CA PE=1 SV=1
683	711	Q8TAD8|SNIP1_HUMAN	133.27	43	43	32400000	12	12	21	Carbamidomethylation	45778	Smad nuclear-interacting protein 1 OS=Homo sapiens OX=9606 GN=SNIP1 PE=1 SV=1
776	1274	Q8IY57|YAF2_HUMAN	133.27	53	53	64000000	9	8	18	Carbamidomethylation; Deamidation (NQ)	19901	YY1-associated factor 2 OS=Homo sapiens OX=9606 GN=YAF2 PE=1 SV=3
575	733	Q07955|SRSF1_HUMAN	133.24	44	44	226000000	11	11	25	Carbamidomethylation	27745	Serine/arginine-rich splicing factor 1 OS=Homo sapiens OX=9606 GN=SRSF1 PE=1 SV=2
1242	575	Q9Y4H2|IRS2_HUMAN	133.15	12	12	6840000	9	9	9	Carbamidomethylation; Deamidation (NQ)	137334	Insulin receptor substrate 2 OS=Homo sapiens OX=9606 GN=IRS2 PE=1 SV=2
736	633	P40222|TXLNA_HUMAN	133.07	39	39	53000000	15	14	19	Carbamidomethylation; Deamidation (NQ)	61891	Alpha-taxilin OS=Homo sapiens OX=9606 GN=TXLNA PE=1 SV=3
924	990	Q12962|TAF10_HUMAN	133	39	39	154000000	8	8	14	Carbamidomethylation	21711	Transcription initiation factor TFIID subunit 10 OS=Homo sapiens OX=9606 GN=TAF10 PE=1 SV=1
834	1452	Q13322|GRB10_HUMAN	132.96	25	25	46300000	11	11	16	Carbamidomethylation	67231	Growth factor receptor-bound protein 10 OS=Homo sapiens OX=9606 GN=GRB10 PE=1 SV=2
1089	1918	P56545|CTBP2_HUMAN	132.82	41	41	21400000	10	7	12	Carbamidomethylation	48945	C-terminal-binding protein 2 OS=Homo sapiens OX=9606 GN=CTBP2 PE=1 SV=1
1231	1196	P08708|RS17_HUMAN	132.81	56	56	69400000	7	7	10	Carbamidomethylation	15550	40S ribosomal protein S17 OS=Homo sapiens OX=9606 GN=RPS17 PE=1 SV=2
809	981	Q96ES7|SGF29_HUMAN	132.81	62	62	110000000	11	11	17	Carbamidomethylation; Deamidation (NQ)	33238	SAGA-associated factor 29 OS=Homo sapiens OX=9606 GN=SGF29 PE=1 SV=1
873	3086	P42345|MTOR_HUMAN	132.78	8	8	9730000	14	14	15	Carbamidomethylation	288890	Serine/threonine-protein kinase mTOR OS=Homo sapiens OX=9606 GN=MTOR PE=1 SV=1
1088	606	P50750|CDK9_HUMAN	132.71	36	36	59700000	10	8	12	Carbamidomethylation	42778	Cyclin-dependent kinase 9 OS=Homo sapiens OX=9606 GN=CDK9 PE=1 SV=3
948	735	P41208|CETN2_HUMAN	132.55	67	67	171000000	9	9	14		19738	Centrin-2 OS=Homo sapiens OX=9606 GN=CETN2 PE=1 SV=1
923	813	P46100|ATRX_HUMAN	132.54	7	7	8960000	13	13	14		282584	Transcriptional regulator ATRX OS=Homo sapiens OX=9606 GN=ATRX PE=1 SV=5
964	3405	Q9NRW3|ABC3C_HUMAN	132.48	58	58	132000000	7	7	14	Carbamidomethylation	22826	DNA dC->dU-editing enzyme APOBEC-3C OS=Homo sapiens OX=9606 GN=APOBEC3C PE=1 SV=2
739	904	Q5SSJ5|HP1B3_HUMAN	132.42	30	30	146000000	16	16	19	Deamidation (NQ)	61207	Heterochromatin protein 1-binding protein 3 OS=Homo sapiens OX=9606 GN=HP1BP3 PE=1 SV=1
1045	2078	P00519|ABL1_HUMAN	132.33	14	14	8180000	10	8	12	Carbamidomethylation	122872	Tyrosine-protein kinase ABL1 OS=Homo sapiens OX=9606 GN=ABL1 PE=1 SV=4
746	1076	P61313|RL15_HUMAN	132.31	42	42	129000000	10	10	19		24146	60S ribosomal protein L15 OS=Homo sapiens OX=9606 GN=RPL15 PE=1 SV=2
989	1545	P62917|RL8_HUMAN	132.3	36	36	108000000	8	8	13	Carbamidomethylation; Deamidation (NQ)	28025	60S ribosomal protein L8 OS=Homo sapiens OX=9606 GN=RPL8 PE=1 SV=2
782	1690	Q3KQU3|MA7D1_HUMAN	132.28	24	24	35800000	14	14	17	Carbamidomethylation; Deamidation (NQ)	92820	MAP7 domain-containing protein 1 OS=Homo sapiens OX=9606 GN=MAP7D1 PE=1 SV=1
897	565	Q9NS73|MBIP1_HUMAN	132.09	40	40	27900000	11	11	15	Carbamidomethylation	39281	MAP3K12-binding inhibitory protein 1 OS=Homo sapiens OX=9606 GN=MBIP PE=1 SV=2
1179	708	P04150|GCR_HUMAN	132.09	17	17	13500000	8	8	10	Carbamidomethylation	85659	Glucocorticoid receptor OS=Homo sapiens OX=9606 GN=NR3C1 PE=1 SV=1
823	1000	Q14191|WRN_HUMAN	132.06	16	16	15000000	15	15	16	Carbamidomethylation	162460	Werner syndrome ATP-dependent helicase OS=Homo sapiens OX=9606 GN=WRN PE=1 SV=2
899	1624	Q8N9M1|CS047_HUMAN	132.03	34	34	59500000	9	9	15	Carbamidomethylation	44746	Uncharacterized protein C19orf47 OS=Homo sapiens OX=9606 GN=C19orf47 PE=1 SV=1
865	2172	Q13356|PPIL2_HUMAN	131.9	40	40	24400000	13	13	16	Carbamidomethylation	58824	RING-type E3 ubiquitin-protein ligase PPIL2 OS=Homo sapiens OX=9606 GN=PPIL2 PE=1 SV=1
1098	2351	Q9NZ71|RTEL1_HUMAN	131.87	12	12	8100000	10	10	11	Carbamidomethylation; Deamidation (NQ)	133683	Regulator of telomere elongation helicase 1 OS=Homo sapiens OX=9606 GN=RTEL1 PE=1 SV=2
993	1034	Q9NXR8|ING3_HUMAN	131.62	37	37	53100000	11	11	13	Carbamidomethylation	46743	Inhibitor of growth protein 3 OS=Homo sapiens OX=9606 GN=ING3 PE=1 SV=2
1157	1707	Q96AG4|LRC59_HUMAN	131.56	46	46	83500000	10	10	11	Carbamidomethylation	34930	Leucine-rich repeat-containing protein 59 OS=Homo sapiens OX=9606 GN=LRRC59 PE=1 SV=1
914	1566	P62750|RL23A_HUMAN	131.55	48	48	198000000	10	10	15		17695	60S ribosomal protein L23a OS=Homo sapiens OX=9606 GN=RPL23A PE=1 SV=1
979	1744	P60660|MYL6_HUMAN	131.54	59	59	146000000	10	8	13	Carbamidomethylation; Deamidation (NQ)	16930	Myosin light polypeptide 6 OS=Homo sapiens OX=9606 GN=MYL6 PE=1 SV=2
977	819	Q96RL1|UIMC1_HUMAN	131.54	14	14	12600000	9	9	13	Carbamidomethylation; Deamidation (NQ)	79728	BRCA1-A complex subunit RAP80 OS=Homo sapiens OX=9606 GN=UIMC1 PE=1 SV=2
845	1479	O00541|PESC_HUMAN	131.5	27	27	59500000	13	13	16	Carbamidomethylation	68003	Pescadillo homolog OS=Homo sapiens OX=9606 GN=PES1 PE=1 SV=1
496	1432	P84103|SRSF3_HUMAN	131.48	45	45	644000000	11	9	28	Carbamidomethylation; Deamidation (NQ)	19330	Serine/arginine-rich splicing factor 3 OS=Homo sapiens OX=9606 GN=SRSF3 PE=1 SV=1
1083	933	P62995|TRA2B_HUMAN	131.28	32	32	105000000	9	7	12	Carbamidomethylation	33666	Transformer-2 protein homolog beta OS=Homo sapiens OX=9606 GN=TRA2B PE=1 SV=1
759	898	P0DN76|U2AF5_HUMAN	131.25	30	30	707000000	8	8	18	Carbamidomethylation; Deamidation (NQ)	27872	Splicing factor U2AF 35 kDa subunit-like protein OS=Homo sapiens OX=9606 GN=U2AF1L5 PE=1 SV=1
759	899	Q01081|U2AF1_HUMAN	131.25	30	30	707000000	8	8	18	Carbamidomethylation; Deamidation (NQ)	27872	Splicing factor U2AF 35 kDa subunit OS=Homo sapiens OX=9606 GN=U2AF1 PE=1 SV=3
1001	279	Q96EZ8|MCRS1_HUMAN	131.23	28	28	27300000	10	10	13	Carbamidomethylation	51803	Microspherule protein 1 OS=Homo sapiens OX=9606 GN=MCRS1 PE=1 SV=1
848	1398	Q03111|ENL_HUMAN	131.15	21	21	253000000	9	9	16	Carbamidomethylation	62056	Protein ENL OS=Homo sapiens OX=9606 GN=MLLT1 PE=1 SV=2
1118	1103	Q969R5|LMBL2_HUMAN	131.09	20	20	19300000	10	9	11	Carbamidomethylation	79110	Lethal(3)malignant brain tumor-like protein 2 OS=Homo sapiens OX=9606 GN=L3MBTL2 PE=1 SV=1
1223	1043	P62241|RS8_HUMAN	131.06	48	48	109000000	9	8	10	Carbamidomethylation	24205	40S ribosomal protein S8 OS=Homo sapiens OX=9606 GN=RPS8 PE=1 SV=2
965	925	P19388|RPAB1_HUMAN	130.92	46	46	109000000	9	9	14	Carbamidomethylation; Deamidation (NQ)	24551	DNA-directed RNA polymerases I II and III subunit RPABC1 OS=Homo sapiens OX=9606 GN=POLR2E PE=1 SV=4
846	957	Q5SY16|NOL9_HUMAN	130.87	24	24	43900000	12	12	16	Carbamidomethylation	79323	Polynucleotide 5'-hydroxyl-kinase NOL9 OS=Homo sapiens OX=9606 GN=NOL9 PE=1 SV=1
951	744	P17036|ZNF3_HUMAN	130.69	28	28	5670000	10	7	14	Carbamidomethylation	50916	Zinc finger protein 3 OS=Homo sapiens OX=9606 GN=ZNF3 PE=1 SV=3
1024	2623	P0DP24|CALM2_HUMAN	130.54	44	44	139000000	8	8	13	Deamidation (NQ)	16838	Calmodulin-2 OS=Homo sapiens OX=9606 GN=CALM2 PE=1 SV=1
1024	2624	P0DP23|CALM1_HUMAN	130.54	44	44	139000000	8	8	13	Deamidation (NQ)	16838	Calmodulin-1 OS=Homo sapiens OX=9606 GN=CALM1 PE=1 SV=1
1024	2625	P0DP25|CALM3_HUMAN	130.54	44	44	139000000	8	8	13	Deamidation (NQ)	16838	Calmodulin-3 OS=Homo sapiens OX=9606 GN=CALM3 PE=1 SV=1
1104	7653	Q9UHB6|LIMA1_HUMAN	130.47	18	18	22400000	10	10	11	Carbamidomethylation	85226	LIM domain and actin-binding protein 1 OS=Homo sapiens OX=9606 GN=LIMA1 PE=1 SV=1
938	465	P32519|ELF1_HUMAN	130.32	29	29	25700000	10	9	14		67498	ETS-related transcription factor Elf-1 OS=Homo sapiens OX=9606 GN=ELF1 PE=1 SV=2
658	1111	P63208|SKP1_HUMAN	130.31	64	64	162000000	12	12	22	Carbamidomethylation; Deamidation (NQ)	18658	S-phase kinase-associated protein 1 OS=Homo sapiens OX=9606 GN=SKP1 PE=1 SV=2
1185	3516	Q14680|MELK_HUMAN	130.06	19	19	20500000	9	9	10	Carbamidomethylation	74642	Maternal embryonic leucine zipper kinase OS=Homo sapiens OX=9606 GN=MELK PE=1 SV=3
1066	520	P19387|RPB3_HUMAN	130.05	36	36	42500000	7	7	12	Deamidation (NQ)	31441	DNA-directed RNA polymerase II subunit RPB3 OS=Homo sapiens OX=9606 GN=POLR2C PE=1 SV=2
931	2025	Q96T25|ZIC5_HUMAN	130.04	23	23	8300000	9	6	14	Carbamidomethylation; Deamidation (NQ)	68448	Zinc finger protein ZIC 5 OS=Homo sapiens OX=9606 GN=ZIC5 PE=1 SV=2
892	3217	Q92782|DPF1_HUMAN	129.91	36	36	20600000	10	7	15	Carbamidomethylation; Deamidation (NQ)	42502	Zinc finger protein neuro-d4 OS=Homo sapiens OX=9606 GN=DPF1 PE=1 SV=2
824	11711	Q8TE76|MORC4_HUMAN	129.87	21	21	19100000	14	14	16	Carbamidomethylation	106348	MORC family CW-type zinc finger protein 4 OS=Homo sapiens OX=9606 GN=MORC4 PE=1 SV=2
1163	3733	P23528|COF1_HUMAN	129.49	57	57	52800000	7	7	11	Carbamidomethylation; Deamidation (NQ)	18502	Cofilin-1 OS=Homo sapiens OX=9606 GN=CFL1 PE=1 SV=3
995	530	Q01664|TFAP4_HUMAN	129.42	34	34	46100000	10	10	13	Carbamidomethylation	38726	Transcription factor AP-4 OS=Homo sapiens OX=9606 GN=TFAP4 PE=1 SV=2
847	1007	Q9UG63|ABCF2_HUMAN	129.39	21	21	47300000	11	11	16	Carbamidomethylation; Deamidation (NQ)	71290	ATP-binding cassette sub-family F member 2 OS=Homo sapiens OX=9606 GN=ABCF2 PE=1 SV=2
952	3349	Q5T280|CI114_HUMAN	129.38	36	36	32600000	10	10	14	Carbamidomethylation	42009	Putative methyltransferase C9orf114 OS=Homo sapiens OX=9606 GN=SPOUT1 PE=1 SV=3
930	2310	Q8WU90|ZC3HF_HUMAN	129.29	33	33	21200000	10	10	14	Carbamidomethylation; Deamidation (NQ)	48603	Zinc finger CCCH domain-containing protein 15 OS=Homo sapiens OX=9606 GN=ZC3H15 PE=1 SV=1
814	322	Q7Z333|SETX_HUMAN	129.29	9	9	15500000	16	16	16	Carbamidomethylation; Deamidation (NQ)	302879	Probable helicase senataxin OS=Homo sapiens OX=9606 GN=SETX PE=1 SV=4
853	1202	O95619|YETS4_HUMAN	129.27	46	46	109000000	12	12	16		26499	YEATS domain-containing protein 4 OS=Homo sapiens OX=9606 GN=YEATS4 PE=1 SV=1
953	1486	P13051|UNG_HUMAN	129.23	50	50	56500000	10	10	14	Carbamidomethylation; Deamidation (NQ)	34645	Uracil-DNA glycosylase OS=Homo sapiens OX=9606 GN=UNG PE=1 SV=2
986	2294	Q9P0L2|MARK1_HUMAN	129.19	18	18	3160000	11	5	13	Carbamidomethylation; Deamidation (NQ)	89003	Serine/threonine-protein kinase MARK1 OS=Homo sapiens OX=9606 GN=MARK1 PE=1 SV=2
1107	1544	Q96PV6|LENG8_HUMAN	129.14	17	17	8120000	9	9	11	Carbamidomethylation	88157	Leukocyte receptor cluster member 8 OS=Homo sapiens OX=9606 GN=LENG8 PE=1 SV=3
817	1378	Q8N3C0|ASCC3_HUMAN	129.09	9	9	15500000	14	14	16	Carbamidomethylation	251458	Activating signal cointegrator 1 complex subunit 3 OS=Homo sapiens OX=9606 GN=ASCC3 PE=1 SV=3
867	1958	P25054|APC_HUMAN	128.95	7	7	7310000	13	13	15	Deamidation (NQ)	311646	Adenomatous polyposis coli protein OS=Homo sapiens OX=9606 GN=APC PE=1 SV=2
807	1037	P67870|CSK2B_HUMAN	128.83	54	54	65600000	10	10	17	Carbamidomethylation; Deamidation (NQ)	24942	Casein kinase II subunit beta OS=Homo sapiens OX=9606 GN=CSNK2B PE=1 SV=1
1124	836	Q13426|XRCC4_HUMAN	128.82	32	32	30200000	10	10	11	Carbamidomethylation	38287	DNA repair protein XRCC4 OS=Homo sapiens OX=9606 GN=XRCC4 PE=1 SV=2
885	1326	Q9H8E8|CSR2B_HUMAN	128.77	19	19	20800000	12	12	15	Carbamidomethylation; Deamidation (NQ)	88844	Cysteine-rich protein 2-binding protein OS=Homo sapiens OX=9606 GN=KAT14 PE=1 SV=3
1080	1070	Q9GZN1|ARP6_HUMAN	128.73	31	31	31800000	9	9	12	Carbamidomethylation; Deamidation (NQ)	45810	Actin-related protein 6 OS=Homo sapiens OX=9606 GN=ACTR6 PE=1 SV=1
950	973	Q2TAL8|QRIC1_HUMAN	128.69	19	19	22300000	9	9	14	Deamidation (NQ)	86436	Glutamine-rich protein 1 OS=Homo sapiens OX=9606 GN=QRICH1 PE=1 SV=1
862	976	Q9UPT9|UBP22_HUMAN	128.66	24	24	29100000	11	11	16	Carbamidomethylation; Deamidation (NQ)	59961	Ubiquitin carboxyl-terminal hydrolase 22 OS=Homo sapiens OX=9606 GN=USP22 PE=1 SV=2
1106	26023	Q5T7W0|ZN618_HUMAN	128.63	16	16	12500000	10	10	11	Carbamidomethylation	104955	Zinc finger protein 618 OS=Homo sapiens OX=9606 GN=ZNF618 PE=1 SV=1
978	519	P35908|K22E_HUMAN	128.55	21	21	7120000	12	5	13		65433	Keratin type II cytoskeletal 2 epidermal OS=Homo sapiens OX=9606 GN=KRT2 PE=1 SV=2
860	1569	Q9Y285|SYFA_HUMAN	128.55	35	35	22500000	10	10	16	Carbamidomethylation; Deamidation (NQ)	57564	Phenylalanine--tRNA ligase alpha subunit OS=Homo sapiens OX=9606 GN=FARSA PE=1 SV=3
1274	881	Q96MG7|NSE3_HUMAN	128.52	36	36	24000000	8	8	9	Carbamidomethylation; Deamidation (NQ)	34308	Non-structural maintenance of chromosomes element 3 homolog OS=Homo sapiens OX=9606 GN=NSMCE3 PE=1 SV=1
1028	1102	P32969|RL9_HUMAN	128.49	56	56	86000000	7	7	13	Carbamidomethylation; Deamidation (NQ)	21863	60S ribosomal protein L9 OS=Homo sapiens OX=9606 GN=RPL9 PE=1 SV=1
1133	1455	Q66PJ3|AR6P4_HUMAN	128.46	20	20	120000000	7	7	11	Carbamidomethylation	44915	ADP-ribosylation factor-like protein 6-interacting protein 4 OS=Homo sapiens OX=9606 GN=ARL6IP4 PE=1 SV=2
1125	842	Q6PI98|IN80C_HUMAN	128.44	71	71	36300000	8	8	11	Deamidation (NQ)	20643	INO80 complex subunit C OS=Homo sapiens OX=9606 GN=INO80C PE=1 SV=1
726	728	P33240|CSTF2_HUMAN	128.43	34	34	27400000	11	6	19	Deamidation (NQ)	60959	Cleavage stimulation factor subunit 2 OS=Homo sapiens OX=9606 GN=CSTF2 PE=1 SV=1
1032	202	Q13813|SPTN1_HUMAN	128.39	6	6	7530000	11	11	12		284538	Spectrin alpha chain non-erythrocytic 1 OS=Homo sapiens OX=9606 GN=SPTAN1 PE=1 SV=3
869	11760	Q06945|SOX4_HUMAN	128.21	27	27	18100000	6	6	15	Deamidation (NQ)	47263	Transcription factor SOX-4 OS=Homo sapiens OX=9606 GN=SOX4 PE=1 SV=1
821	1830	P29084|T2EB_HUMAN	128.18	47	47	27500000	11	11	16	Deamidation (NQ)	33044	Transcription initiation factor IIE subunit beta OS=Homo sapiens OX=9606 GN=GTF2E2 PE=1 SV=1
1037	3062	Q7Z4L5|TT21B_HUMAN	128.07	12	12	12700000	10	10	12	Carbamidomethylation	150936	Tetratricopeptide repeat protein 21B OS=Homo sapiens OX=9606 GN=TTC21B PE=1 SV=2
992	3173	P49757|NUMB_HUMAN	128.04	29	29	17200000	11	10	13	Carbamidomethylation	70804	Protein numb homolog OS=Homo sapiens OX=9606 GN=NUMB PE=1 SV=2
1261	452	P11474|ERR1_HUMAN	128.04	32	32	14900000	8	8	9	Carbamidomethylation; Deamidation (NQ)	45510	Steroid hormone receptor ERR1 OS=Homo sapiens OX=9606 GN=ESRRA PE=1 SV=3
1129	1394	O75925|PIAS1_HUMAN	127.93	25	25	20700000	9	8	11	Carbamidomethylation	71836	E3 SUMO-protein ligase PIAS1 OS=Homo sapiens OX=9606 GN=PIAS1 PE=1 SV=2
1036	302	Q9HCS7|SYF1_HUMAN	127.86	20	20	13100000	12	12	12	Carbamidomethylation	100010	Pre-mRNA-splicing factor SYF1 OS=Homo sapiens OX=9606 GN=XAB2 PE=1 SV=2
852	399	O15379|HDAC3_HUMAN	127.83	38	38	24300000	10	9	16	Carbamidomethylation; Deamidation (NQ)	48848	Histone deacetylase 3 OS=Homo sapiens OX=9606 GN=HDAC3 PE=1 SV=2
788	716	P55081|MFAP1_HUMAN	127.61	28	28	37000000	10	10	17		51958	Microfibrillar-associated protein 1 OS=Homo sapiens OX=9606 GN=MFAP1 PE=1 SV=2
984	43933	Q9HAK2|COE2_HUMAN	127.53	21	21	11000000	10	3	13	Carbamidomethylation; Deamidation (NQ)	62650	Transcription factor COE2 OS=Homo sapiens OX=9606 GN=EBF2 PE=2 SV=4
942	975	Q99848|EBP2_HUMAN	127.5	40	40	104000000	10	10	14	Carbamidomethylation	34852	Probable rRNA-processing protein EBP2 OS=Homo sapiens OX=9606 GN=EBNA1BP2 PE=1 SV=2
1385	1025	Q13868|EXOS2_HUMAN	127.46	35	35	25500000	7	7	8		32789	Exosome complex component RRP4 OS=Homo sapiens OX=9606 GN=EXOSC2 PE=1 SV=2
1269	1057	P62753|RS6_HUMAN	127.35	33	33	92900000	8	8	9	Carbamidomethylation	28681	40S ribosomal protein S6 OS=Homo sapiens OX=9606 GN=RPS6 PE=1 SV=1
835	5759	Q99700|ATX2_HUMAN	127.32	12	12	19100000	10	10	16	Carbamidomethylation; Deamidation (NQ)	140283	Ataxin-2 OS=Homo sapiens OX=9606 GN=ATXN2 PE=1 SV=2
890	876	P49674|KC1E_HUMAN	127.25	39	39	45800000	13	6	15	Carbamidomethylation	47315	Casein kinase I isoform epsilon OS=Homo sapiens OX=9606 GN=CSNK1E PE=1 SV=1
1086	1151	Q9NWA0|MED9_HUMAN	127.23	53	53	58600000	7	7	12	Carbamidomethylation	16403	Mediator of RNA polymerase II transcription subunit 9 OS=Homo sapiens OX=9606 GN=MED9 PE=1 SV=1
1110	997	P04259|K2C6B_HUMAN	127.12	21	21	4440000	11	4	11	Carbamidomethylation	60067	Keratin type II cytoskeletal 6B OS=Homo sapiens OX=9606 GN=KRT6B PE=1 SV=5
998	13304	Q9Y462|ZN711_HUMAN	127.1	19	19	11700000	11	11	13	Carbamidomethylation; Deamidation (NQ)	86245	Zinc finger protein 711 OS=Homo sapiens OX=9606 GN=ZNF711 PE=1 SV=2
999	457	Q9H9A7|RMI1_HUMAN	126.98	23	23	27400000	11	11	13	Carbamidomethylation	70145	RecQ-mediated genome instability protein 1 OS=Homo sapiens OX=9606 GN=RMI1 PE=1 SV=3
1229	1354	P61244|MAX_HUMAN	126.91	49	49	111000000	8	8	10		18275	Protein max OS=Homo sapiens OX=9606 GN=MAX PE=1 SV=1
820	1531	Q9NW13|RBM28_HUMAN	126.89	23	23	31500000	15	15	16	Carbamidomethylation	85738	RNA-binding protein 28 OS=Homo sapiens OX=9606 GN=RBM28 PE=1 SV=3
919	1673	Q9UPT8|ZC3H4_HUMAN	126.89	18	18	11800000	12	12	14		140256	Zinc finger CCCH domain-containing protein 4 OS=Homo sapiens OX=9606 GN=ZC3H4 PE=1 SV=3
876	3025	P42356|PI4KA_HUMAN	126.87	9	9	14600000	13	13	15	Carbamidomethylation	236828	Phosphatidylinositol 4-kinase alpha OS=Homo sapiens OX=9606 GN=PI4KA PE=1 SV=4
1316	648	Q14CW9|AT7L3_HUMAN	126.76	25	25	20400000	6	6	9		38651	Ataxin-7-like protein 3 OS=Homo sapiens OX=9606 GN=ATXN7L3 PE=1 SV=1
936	2839	Q96A65|EXOC4_HUMAN	126.76	18	18	11000000	13	13	14		110498	Exocyst complex component 4 OS=Homo sapiens OX=9606 GN=EXOC4 PE=1 SV=1
767	217	O43395|PRPF3_HUMAN	126.69	24	24	49800000	13	13	18	Carbamidomethylation	77529	U4/U6 small nuclear ribonucleoprotein Prp3 OS=Homo sapiens OX=9606 GN=PRPF3 PE=1 SV=2
1060	1031	Q96PU8|QKI_HUMAN	126.65	34	34	36300000	9	9	12	Carbamidomethylation; Deamidation (NQ)	37671	Protein quaking OS=Homo sapiens OX=9606 GN=QKI PE=1 SV=1
1017	9041	P60891|PRPS1_HUMAN	126.6	48	48	23900000	11	11	13	Carbamidomethylation; Deamidation (NQ)	34834	Ribose-phosphate pyrophosphokinase 1 OS=Homo sapiens OX=9606 GN=PRPS1 PE=1 SV=2
1131	903	P49917|DNLI4_HUMAN	126.47	14	14	12400000	8	8	11	Carbamidomethylation	103971	DNA ligase 4 OS=Homo sapiens OX=9606 GN=LIG4 PE=1 SV=2
1209	6367	Q92698|RAD54_HUMAN	126.46	18	18	15500000	10	10	10	Carbamidomethylation	84352	DNA repair and recombination protein RAD54-like OS=Homo sapiens OX=9606 GN=RAD54L PE=1 SV=2
1062	4885	Q9Y5J1|UTP18_HUMAN	126.41	23	23	17400000	8	8	12	Carbamidomethylation; Deamidation (NQ)	62004	U3 small nucleolar RNA-associated protein 18 homolog OS=Homo sapiens OX=9606 GN=UTP18 PE=1 SV=3
686	922	Q8IZQ5|SELH_HUMAN	126.34	63	63	234000000	10	10	21		13453	Selenoprotein H OS=Homo sapiens OX=9606 GN=SELENOH PE=1 SV=2
836	1094	Q9BZI7|REN3B_HUMAN	126.3	31	31	47900000	13	13	16	Carbamidomethylation	57762	Regulator of nonsense transcripts 3B OS=Homo sapiens OX=9606 GN=UPF3B PE=1 SV=1
1156	1310	Q14011|CIRBP_HUMAN	126.26	44	44	119000000	7	7	11	Deamidation (NQ)	18648	Cold-inducible RNA-binding protein OS=Homo sapiens OX=9606 GN=CIRBP PE=1 SV=1
1204	438	P60842|IF4A1_HUMAN	126.24	27	27	21300000	8	7	10	Carbamidomethylation	46154	Eukaryotic initiation factor 4A-I OS=Homo sapiens OX=9606 GN=EIF4A1 PE=1 SV=1
943	2090	Q92615|LAR4B_HUMAN	126.2	21	21	10100000	11	11	14	Carbamidomethylation; Deamidation (NQ)	80552	La-related protein 4B OS=Homo sapiens OX=9606 GN=LARP4B PE=1 SV=3
1288	4463	Q96EP5|DAZP1_HUMAN	126.2	27	27	31600000	8	8	9	Carbamidomethylation	43383	DAZ-associated protein 1 OS=Homo sapiens OX=9606 GN=DAZAP1 PE=1 SV=1
775	778	Q9BY44|EIF2A_HUMAN	126.05	34	34	25000000	11	11	18	Carbamidomethylation; Deamidation (NQ)	64990	Eukaryotic translation initiation factor 2A OS=Homo sapiens OX=9606 GN=EIF2A PE=1 SV=3
1113	1663	P38432|COIL_HUMAN	126.03	21	21	31900000	10	10	11	Carbamidomethylation	62608	Coilin OS=Homo sapiens OX=9606 GN=COIL PE=1 SV=1
1182	23736	P20264|PO3F3_HUMAN	125.98	23	23	14200000	8	4	10	Deamidation (NQ)	50327	POU domain class 3 transcription factor 3 OS=Homo sapiens OX=9606 GN=POU3F3 PE=2 SV=2
1222	1574	Q9NRY2|SOSSC_HUMAN	125.85	72	72	51500000	6	6	10		11425	SOSS complex subunit C OS=Homo sapiens OX=9606 GN=INIP PE=1 SV=1
692	1642	Q6P158|DHX57_HUMAN	125.74	14	14	26500000	17	14	20	Carbamidomethylation; Deamidation (NQ)	155604	Putative ATP-dependent RNA helicase DHX57 OS=Homo sapiens OX=9606 GN=DHX57 PE=1 SV=2
913	64303	Q14493|SLBP_HUMAN	125.63	53	53	54300000	10	10	15	Carbamidomethylation; Deamidation (NQ)	31286	Histone RNA hairpin-binding protein OS=Homo sapiens OX=9606 GN=SLBP PE=1 SV=1
1227	674	Q15024|EXOS7_HUMAN	125.45	46	46	26500000	8	8	10	Carbamidomethylation	31821	Exosome complex component RRP42 OS=Homo sapiens OX=9606 GN=EXOSC7 PE=1 SV=3
1217	999	Q96MF7|NSE2_HUMAN	125.38	40	40	17900000	6	6	10	Carbamidomethylation; Deamidation (NQ)	27932	E3 SUMO-protein ligase NSE2 OS=Homo sapiens OX=9606 GN=NSMCE2 PE=1 SV=2
912	1137	Q9C086|IN80B_HUMAN	125.37	42	42	61300000	11	11	15	Carbamidomethylation	38637	INO80 complex subunit B OS=Homo sapiens OX=9606 GN=INO80B PE=1 SV=2
1166	1135	P62263|RS14_HUMAN	125.37	64	64	137000000	7	7	11	Carbamidomethylation	16273	40S ribosomal protein S14 OS=Homo sapiens OX=9606 GN=RPS14 PE=1 SV=3
971	1113	P62316|SMD2_HUMAN	125.31	62	62	254000000	8	8	14	Carbamidomethylation; Deamidation (NQ)	13527	Small nuclear ribonucleoprotein Sm D2 OS=Homo sapiens OX=9606 GN=SNRPD2 PE=1 SV=1
983	367	O60306|AQR_HUMAN	125.29	11	11	11300000	11	11	13	Carbamidomethylation; Deamidation (NQ)	171294	RNA helicase aquarius OS=Homo sapiens OX=9606 GN=AQR PE=1 SV=4
1259	1428	O00505|IMA4_HUMAN	125.21	26	26	18000000	8	5	9	Carbamidomethylation; Deamidation (NQ)	57811	Importin subunit alpha-4 OS=Homo sapiens OX=9606 GN=KPNA3 PE=1 SV=2
1020	1355	P18621|RL17_HUMAN	125.06	50	50	114000000	10	10	13	Carbamidomethylation; Deamidation (NQ)	21397	60S ribosomal protein L17 OS=Homo sapiens OX=9606 GN=RPL17 PE=1 SV=3
880	156	P02545|LMNA_HUMAN	124.94	25	25	31800000	13	13	15	Carbamidomethylation	74140	Prelamin-A/C OS=Homo sapiens OX=9606 GN=LMNA PE=1 SV=1
939	1018	Q8IUD2|RB6I2_HUMAN	124.91	13	13	14300000	12	11	14	Carbamidomethylation	128086	ELKS/Rab6-interacting/CAST family member 1 OS=Homo sapiens OX=9606 GN=ERC1 PE=1 SV=1
970	950	Q9BQ75|CMS1_HUMAN	124.73	35	35	103000000	8	8	14	Carbamidomethylation	31884	Protein CMSS1 OS=Homo sapiens OX=9606 GN=CMSS1 PE=1 SV=2
1005	404	P17544|ATF7_HUMAN	124.52	28	28	22000000	8	7	13	Carbamidomethylation; Deamidation (NQ)	52967	Cyclic AMP-dependent transcription factor ATF-7 OS=Homo sapiens OX=9606 GN=ATF7 PE=1 SV=2
898	1399	Q9P016|THYN1_HUMAN	124.5	45	45	239000000	11	11	15	Carbamidomethylation	25697	Thymocyte nuclear protein 1 OS=Homo sapiens OX=9606 GN=THYN1 PE=1 SV=1
941	1112	Q15853|USF2_HUMAN	124.33	25	25	62100000	8	6	14	Deamidation (NQ)	36955	Upstream stimulatory factor 2 OS=Homo sapiens OX=9606 GN=USF2 PE=1 SV=1
1251	1074	Q8IXJ9|ASXL1_HUMAN	124.28	9	9	3200000	8	7	9	Carbamidomethylation; Deamidation (NQ)	165431	Putative Polycomb group protein ASXL1 OS=Homo sapiens OX=9606 GN=ASXL1 PE=1 SV=4
1161	847	P10276|RARA_HUMAN	124.09	25	25	14400000	8	5	11	Carbamidomethylation	50771	Retinoic acid receptor alpha OS=Homo sapiens OX=9606 GN=RARA PE=1 SV=2
1059	14570	P54253|ATX1_HUMAN	123.9	23	23	24800000	12	12	12	Carbamidomethylation	86923	Ataxin-1 OS=Homo sapiens OX=9606 GN=ATXN1 PE=1 SV=2
1361	1485	Q9GZR1|SENP6_HUMAN	123.89	10	10	8820000	8	8	8	Carbamidomethylation	126146	Sentrin-specific protease 6 OS=Homo sapiens OX=9606 GN=SENP6 PE=1 SV=2
1249	1117	O75330|HMMR_HUMAN	123.83	15	15	7720000	8	7	9	Carbamidomethylation; Deamidation (NQ)	84100	Hyaluronan mediated motility receptor OS=Homo sapiens OX=9606 GN=HMMR PE=1 SV=2
801	8374	Q12923|PTN13_HUMAN	123.83	10	10	12000000	17	17	17	Carbamidomethylation	276903	Tyrosine-protein phosphatase non-receptor type 13 OS=Homo sapiens OX=9606 GN=PTPN13 PE=1 SV=2
1034	502	Q32P44|EMAL3_HUMAN	123.75	18	18	11200000	10	10	12	Carbamidomethylation; Deamidation (NQ)	95197	Echinoderm microtubule-associated protein-like 3 OS=Homo sapiens OX=9606 GN=EML3 PE=1 SV=1
1012	1276	Q7L4I2|RSRC2_HUMAN	123.74	22	22	96000000	8	8	13	Carbamidomethylation; Deamidation (NQ)	50560	Arginine/serine-rich coiled-coil protein 2 OS=Homo sapiens OX=9606 GN=RSRC2 PE=1 SV=1
996	1286	P62081|RS7_HUMAN	123.65	46	46	243000000	7	7	13	Deamidation (NQ)	22127	40S ribosomal protein S7 OS=Homo sapiens OX=9606 GN=RPS7 PE=1 SV=1
1000	5366	Q13363|CTBP1_HUMAN	123.61	29	29	29100000	11	8	13	Carbamidomethylation; Deamidation (NQ)	47535	C-terminal-binding protein 1 OS=Homo sapiens OX=9606 GN=CTBP1 PE=1 SV=2
1280	1040	O75586|MED6_HUMAN	123.52	32	32	65400000	7	7	9	Carbamidomethylation	28425	Mediator of RNA polymerase II transcription subunit 6 OS=Homo sapiens OX=9606 GN=MED6 PE=1 SV=2
891	8944	O95163|ELP1_HUMAN	123.33	17	17	9150000	13	13	15	Carbamidomethylation; Deamidation (NQ)	150254	Elongator complex protein 1 OS=Homo sapiens OX=9606 GN=ELP1 PE=1 SV=3
1196	1418	P46782|RS5_HUMAN	123.3	42	42	106000000	7	7	10	Carbamidomethylation	22876	40S ribosomal protein S5 OS=Homo sapiens OX=9606 GN=RPS5 PE=1 SV=4
929	1197	Q96RE7|NACC1_HUMAN	123.12	47	47	24700000	11	11	14	Carbamidomethylation; Deamidation (NQ)	57258	Nucleus accumbens-associated protein 1 OS=Homo sapiens OX=9606 GN=NACC1 PE=1 SV=1
1026	1971	P61962|DCAF7_HUMAN	123.11	34	34	89600000	10	10	13	Carbamidomethylation	38926	DDB1- and CUL4-associated factor 7 OS=Homo sapiens OX=9606 GN=DCAF7 PE=1 SV=1
793	2175	Q4VC05|BCL7A_HUMAN	122.94	57	57	44600000	10	8	17	Deamidation (NQ)	22810	B-cell CLL/lymphoma 7 protein family member A OS=Homo sapiens OX=9606 GN=BCL7A PE=1 SV=1
1092	556	O94864|ST65G_HUMAN	122.89	29	29	67200000	11	11	12	Carbamidomethylation	46193	STAGA complex 65 subunit gamma OS=Homo sapiens OX=9606 GN=SUPT7L PE=1 SV=1
1246	892	Q9UBB5|MBD2_HUMAN	122.76	30	30	73800000	8	7	9	Carbamidomethylation	43255	Methyl-CpG-binding domain protein 2 OS=Homo sapiens OX=9606 GN=MBD2 PE=1 SV=1
1474	1401	O95677|EYA4_HUMAN	122.63	18	18	8300000	7	7	7	Carbamidomethylation	69505	Eyes absent homolog 4 OS=Homo sapiens OX=9606 GN=EYA4 PE=1 SV=2
1116	21962	P52926|HMGA2_HUMAN	122.48	59	59	42500000	6	6	11		11832	High mobility group protein HMGI-C OS=Homo sapiens OX=9606 GN=HMGA2 PE=1 SV=1
1132	941	Q16637|SMN_HUMAN	122.44	29	29	52100000	8	8	11	Carbamidomethylation; Deamidation (NQ)	31849	Survival motor neuron protein OS=Homo sapiens OX=9606 GN=SMN1 PE=1 SV=1
1371	32987	Q99592|ZBT18_HUMAN	122.34	21	21	6750000	7	7	8	Carbamidomethylation	58355	Zinc finger and BTB domain-containing protein 18 OS=Homo sapiens OX=9606 GN=ZBTB18 PE=1 SV=1
1138	234	O95400|CD2B2_HUMAN	122.3	38	38	78200000	8	8	11	Carbamidomethylation; Deamidation (NQ)	37646	CD2 antigen cytoplasmic tail-binding protein 2 OS=Homo sapiens OX=9606 GN=CD2BP2 PE=1 SV=1
1112	247	Q99590|SCAFB_HUMAN	122.24	11	11	10500000	10	10	11	Carbamidomethylation	164651	Protein SCAF11 OS=Homo sapiens OX=9606 GN=SCAF11 PE=1 SV=2
1042	2706	P78371|TCPB_HUMAN	122	24	24	11000000	9	9	12	Carbamidomethylation	57488	T-complex protein 1 subunit beta OS=Homo sapiens OX=9606 GN=CCT2 PE=1 SV=4
1210	550	O60716|CTND1_HUMAN	121.89	15	15	11700000	9	9	10	Carbamidomethylation	108170	Catenin delta-1 OS=Homo sapiens OX=9606 GN=CTNND1 PE=1 SV=1
1071	1237	Q9UL40|ZN346_HUMAN	121.8	36	36	28600000	9	9	12	Carbamidomethylation; Deamidation (NQ)	32933	Zinc finger protein 346 OS=Homo sapiens OX=9606 GN=ZNF346 PE=1 SV=1
1364	3577	Q9Y6R0|NUMBL_HUMAN	121.68	18	18	11600000	8	7	8	Carbamidomethylation	64891	Numb-like protein OS=Homo sapiens OX=9606 GN=NUMBL PE=1 SV=1
1033	1480	O15417|TNC18_HUMAN	121.61	6	6	7090000	10	10	12		314520	Trinucleotide repeat-containing gene 18 protein OS=Homo sapiens OX=9606 GN=TNRC18 PE=1 SV=3
857	1064	P62805|H4_HUMAN	121.53	52	52	561000000	7	7	16	Oxidation (M)	11367	Histone H4 OS=Homo sapiens OX=9606 GN=HIST1H4A PE=1 SV=2
1054	10430	Q9H6K5|PRR36_HUMAN	121.47	11	11	17700000	9	9	12		132748	Proline-rich protein 36 OS=Homo sapiens OX=9606 GN=PRR36 PE=1 SV=2
1286	4064	Q9NYL9|TMOD3_HUMAN	121.31	35	35	29800000	8	7	9	Carbamidomethylation; Deamidation (NQ)	39595	Tropomodulin-3 OS=Homo sapiens OX=9606 GN=TMOD3 PE=1 SV=1
806	1285	Q13242|SRSF9_HUMAN	121.22	43	43	115000000	9	9	17	Carbamidomethylation	25542	Serine/arginine-rich splicing factor 9 OS=Homo sapiens OX=9606 GN=SRSF9 PE=1 SV=1
1149	170	Q08AF3|SLFN5_HUMAN	121.15	11	11	9580000	9	6	11	Carbamidomethylation	101055	Schlafen family member 5 OS=Homo sapiens OX=9606 GN=SLFN5 PE=1 SV=1
1123	911	Q9NXX6|NSE4A_HUMAN	121.12	26	26	31800000	8	8	11		44301	Non-structural maintenance of chromosomes element 4 homolog A OS=Homo sapiens OX=9606 GN=NSMCE4A PE=1 SV=2
813	2099	O75531|BAF_HUMAN	121.09	58	58	934000000	7	7	17	Carbamidomethylation; Oxidation (M)	10059	Barrier-to-autointegration factor OS=Homo sapiens OX=9606 GN=BANF1 PE=1 SV=1
1287	1178	Q9UK53|ING1_HUMAN	121.02	23	23	22700000	7	6	9	Carbamidomethylation; Deamidation (NQ)	46738	Inhibitor of growth protein 1 OS=Homo sapiens OX=9606 GN=ING1 PE=1 SV=2
855	2888	Q9HAH7|FBRS_HUMAN	121.02	32	32	37400000	9	9	16	Deamidation (NQ)	48388	Probable fibrosin-1 OS=Homo sapiens OX=9606 GN=FBRS PE=1 SV=3
887	2193	P19338|NUCL_HUMAN	120.95	12	12	99500000	14	14	15	Carbamidomethylation	76615	Nucleolin OS=Homo sapiens OX=9606 GN=NCL PE=1 SV=3
1180	1703	Q86V15|CASZ1_HUMAN	120.86	9	9	8380000	9	9	10	Carbamidomethylation; Deamidation (NQ)	190068	Zinc finger protein castor homolog 1 OS=Homo sapiens OX=9606 GN=CASZ1 PE=1 SV=4
1018	740	Q96JP5|ZFP91_HUMAN	120.65	28	28	27500000	9	9	13	Carbamidomethylation; Deamidation (NQ)	63445	E3 ubiquitin-protein ligase ZFP91 OS=Homo sapiens OX=9606 GN=ZFP91 PE=1 SV=1
1190	679	Q15061|WDR43_HUMAN	120.53	19	19	17300000	8	8	10	Carbamidomethylation	74891	WD repeat-containing protein 43 OS=Homo sapiens OX=9606 GN=WDR43 PE=1 SV=3
994	1152	Q6P1J9|CDC73_HUMAN	120.35	27	27	33800000	13	13	13		60577	Parafibromin OS=Homo sapiens OX=9606 GN=CDC73 PE=1 SV=1
1137	1510	Q9UJA3|MCM8_HUMAN	120.08	15	15	14100000	8	8	11	Carbamidomethylation	93697	DNA helicase MCM8 OS=Homo sapiens OX=9606 GN=MCM8 PE=1 SV=2
1048	1121	P51948|MAT1_HUMAN	119.87	41	41	59100000	9	9	12	Carbamidomethylation	35823	CDK-activating kinase assembly factor MAT1 OS=Homo sapiens OX=9606 GN=MNAT1 PE=1 SV=1
988	2061	P33981|TTK_HUMAN	119.85	12	12	9580000	8	8	13	Carbamidomethylation; Deamidation (NQ)	97072	Dual specificity protein kinase TTK OS=Homo sapiens OX=9606 GN=TTK PE=1 SV=2
960	1645	Q16629|SRSF7_HUMAN	119.8	32	32	190000000	10	8	14	Carbamidomethylation	27367	Serine/arginine-rich splicing factor 7 OS=Homo sapiens OX=9606 GN=SRSF7 PE=1 SV=1
1218	1372	P25398|RS12_HUMAN	119.65	48	48	95800000	5	5	10	Carbamidomethylation	14515	40S ribosomal protein S12 OS=Homo sapiens OX=9606 GN=RPS12 PE=1 SV=3
1114	6320	P42679|MATK_HUMAN	119.55	25	25	10700000	9	9	11	Carbamidomethylation	56469	Megakaryocyte-associated tyrosine-protein kinase OS=Homo sapiens OX=9606 GN=MATK PE=1 SV=1
1199	1101	Q15004|PAF15_HUMAN	119.48	66	66	42600000	7	7	10	Carbamidomethylation	11986	PCNA-associated factor OS=Homo sapiens OX=9606 GN=PCLAF PE=1 SV=1
1328	1146	P62888|RL30_HUMAN	119.44	59	59	120000000	6	6	9	Carbamidomethylation	12784	60S ribosomal protein L30 OS=Homo sapiens OX=9606 GN=RPL30 PE=1 SV=2
849	4538	Q16352|AINX_HUMAN	119.4	26	26	48500000	13	11	16		55391	Alpha-internexin OS=Homo sapiens OX=9606 GN=INA PE=1 SV=2
1130	1352	Q15021|CND1_HUMAN	119.32	10	10	22900000	10	10	11	Carbamidomethylation	157182	Condensin complex subunit 1 OS=Homo sapiens OX=9606 GN=NCAPD2 PE=1 SV=3
1172	1235	O75494|SRS10_HUMAN	119.18	27	27	97100000	8	5	11		31301	Serine/arginine-rich splicing factor 10 OS=Homo sapiens OX=9606 GN=SRSF10 PE=1 SV=1
928	700	P27540|ARNT_HUMAN	119.13	27	27	18100000	12	12	14	Carbamidomethylation; Deamidation (NQ)	86637	Aryl hydrocarbon receptor nuclear translocator OS=Homo sapiens OX=9606 GN=ARNT PE=1 SV=1
1416	984	Q15528|MED22_HUMAN	119.01	34	34	55800000	7	7	8	Carbamidomethylation	22221	Mediator of RNA polymerase II transcription subunit 22 OS=Homo sapiens OX=9606 GN=MED22 PE=1 SV=2
1232	964	Q8NBZ0|IN80E_HUMAN	118.93	34	34	90700000	5	5	10	Carbamidomethylation	26478	INO80 complex subunit E OS=Homo sapiens OX=9606 GN=INO80E PE=1 SV=1
1076	817	Q99583|MNT_HUMAN	118.88	25	25	44800000	7	7	12	Deamidation (NQ)	62300	Max-binding protein MNT OS=Homo sapiens OX=9606 GN=MNT PE=1 SV=1
1053	4584	Q7Z4H7|HAUS6_HUMAN	118.82	17	17	16900000	10	10	12	Carbamidomethylation	108621	HAUS augmin-like complex subunit 6 OS=Homo sapiens OX=9606 GN=HAUS6 PE=1 SV=2
1058	1284	Q9Y5A9|YTHD2_HUMAN	118.78	31	31	31800000	10	7	12	Carbamidomethylation; Deamidation (NQ)	62334	YTH domain-containing family protein 2 OS=Homo sapiens OX=9606 GN=YTHDF2 PE=1 SV=2
1139	942	Q7Z7C8|TAF8_HUMAN	118.77	42	42	35200000	9	9	11	Carbamidomethylation; Deamidation (NQ)	34262	Transcription initiation factor TFIID subunit 8 OS=Homo sapiens OX=9606 GN=TAF8 PE=1 SV=1
1064	1122	P27635|RL10_HUMAN	118.75	39	39	86100000	9	9	12	Carbamidomethylation	24604	60S ribosomal protein L10 OS=Homo sapiens OX=9606 GN=RPL10 PE=1 SV=4
1148	1555	Q92889|XPF_HUMAN	118.59	18	18	15600000	10	10	11	Carbamidomethylation; Deamidation (NQ)	104486	DNA repair endonuclease XPF OS=Homo sapiens OX=9606 GN=ERCC4 PE=1 SV=3
825	1980	P63010|AP2B1_HUMAN	118.56	17	17	58900000	12	12	16	Carbamidomethylation; Deamidation (NQ)	104553	AP-2 complex subunit beta OS=Homo sapiens OX=9606 GN=AP2B1 PE=1 SV=1
1401	1082	Q96JN0|LCOR_HUMAN	118.53	24	24	7420000	7	7	8		47007	Ligand-dependent corepressor OS=Homo sapiens OX=9606 GN=LCOR PE=1 SV=2
1221	1947	Q9Y3Y2|CHTOP_HUMAN	118.51	29	29	165000000	7	7	10		26397	Chromatin target of PRMT1 protein OS=Homo sapiens OX=9606 GN=CHTOP PE=1 SV=2
842	2156	Q9P2Y4|ZN219_HUMAN	118.48	19	19	4700000	10	8	16	Carbamidomethylation; Deamidation (NQ)	76877	Zinc finger protein 219 OS=Homo sapiens OX=9606 GN=ZNF219 PE=1 SV=2
963	1402	Q9BSD7|NTPCR_HUMAN	118.33	54	54	95200000	8	8	14	Carbamidomethylation	20713	Cancer-related nucleoside-triphosphatase OS=Homo sapiens OX=9606 GN=NTPCR PE=1 SV=1
1073	821	Q8N9N5|BANP_HUMAN	118.28	24	24	46700000	10	10	12	Carbamidomethylation	56494	Protein BANP OS=Homo sapiens OX=9606 GN=BANP PE=1 SV=3
1224	3558	P31274|HXC9_HUMAN	118.23	51	51	26400000	8	7	10		29248	Homeobox protein Hox-C9 OS=Homo sapiens OX=9606 GN=HOXC9 PE=1 SV=3
1081	12620	P17482|HXB9_HUMAN	118.2	52	52	68000000	10	9	12	Carbamidomethylation	28059	Homeobox protein Hox-B9 OS=Homo sapiens OX=9606 GN=HOXB9 PE=1 SV=2
935	734	Q7Z478|DHX29_HUMAN	118.03	13	13	12100000	13	12	14	Carbamidomethylation; Deamidation (NQ)	155235	ATP-dependent RNA helicase DHX29 OS=Homo sapiens OX=9606 GN=DHX29 PE=1 SV=2
946	2040	Q9NWY4|HPF1_HUMAN	117.97	44	44	49600000	12	12	14	Carbamidomethylation; Deamidation (NQ)	39436	Histone PARylation factor 1 OS=Homo sapiens OX=9606 GN=HPF1 PE=1 SV=2
1158	1500	Q8TAV0|FA76A_HUMAN	117.96	35	35	32600000	10	8	11	Carbamidomethylation	35049	Protein FAM76A OS=Homo sapiens OX=9606 GN=FAM76A PE=2 SV=1
1397	1287	Q9UN79|SOX13_HUMAN	117.94	20	20	8940000	8	8	8	Carbamidomethylation	69228	Transcription factor SOX-13 OS=Homo sapiens OX=9606 GN=SOX13 PE=1 SV=3
1203	4536	P07196|NFL_HUMAN	117.94	26	26	10000000	9	7	10		61517	Neurofilament light polypeptide OS=Homo sapiens OX=9606 GN=NEFL PE=1 SV=3
1349	634	Q12996|CSTF3_HUMAN	117.83	16	16	16000000	7	7	8	Carbamidomethylation	82922	Cleavage stimulation factor subunit 3 OS=Homo sapiens OX=9606 GN=CSTF3 PE=1 SV=1
1002	493	O95625|ZBT11_HUMAN	117.8	12	12	8310000	11	11	13	Carbamidomethylation	119384	Zinc finger and BTB domain-containing protein 11 OS=Homo sapiens OX=9606 GN=ZBTB11 PE=1 SV=2
1090	6122	Q9NVP1|DDX18_HUMAN	117.77	20	20	23900000	11	11	12	Deamidation (NQ)	75407	ATP-dependent RNA helicase DDX18 OS=Homo sapiens OX=9606 GN=DDX18 PE=1 SV=2
1268	304	O00425|IF2B3_HUMAN	117.69	19	19	11700000	9	6	9	Carbamidomethylation	63705	Insulin-like growth factor 2 mRNA-binding protein 3 OS=Homo sapiens OX=9606 GN=IGF2BP3 PE=1 SV=2
944	506	Q86U38|NOP9_HUMAN	117.68	24	24	15400000	10	10	14	Carbamidomethylation; Deamidation (NQ)	69438	Nucleolar protein 9 OS=Homo sapiens OX=9606 GN=NOP9 PE=1 SV=1
1122	14424	Q68CZ6|HAUS3_HUMAN	117.43	23	23	18000000	10	10	11	Carbamidomethylation; Deamidation (NQ)	69650	HAUS augmin-like complex subunit 3 OS=Homo sapiens OX=9606 GN=HAUS3 PE=1 SV=1
1072	8163	Q5VUJ6|LRCH2_HUMAN	117.37	21	21	15100000	11	10	12	Carbamidomethylation	84588	Leucine-rich repeat and calponin homology domain-containing protein 2 OS=Homo sapiens OX=9606 GN=LRCH2 PE=2 SV=2
1035	1396	Q6P1N0|C2D1A_HUMAN	117.36	20	20	15400000	11	11	12	Deamidation (NQ)	104062	Coiled-coil and C2 domain-containing protein 1A OS=Homo sapiens OX=9606 GN=CC2D1A PE=1 SV=1
1136	855	P48730|KC1D_HUMAN	117.22	31	31	17400000	10	3	11	Carbamidomethylation	47330	Casein kinase I isoform delta OS=Homo sapiens OX=9606 GN=CSNK1D PE=1 SV=2
1263	1477	P08579|RU2B_HUMAN	117.16	35	35	83700000	8	7	9		25486	U2 small nuclear ribonucleoprotein B'' OS=Homo sapiens OX=9606 GN=SNRPB2 PE=1 SV=1
861	626	Q03468|ERCC6_HUMAN	117.04	12	12	9210000	13	6	16	Carbamidomethylation	168415	DNA excision repair protein ERCC-6 OS=Homo sapiens OX=9606 GN=ERCC6 PE=1 SV=1
967	47264	Q07687|DLX2_HUMAN	116.98	40	40	26000000	7	5	14	Carbamidomethylation; Deamidation (NQ)	34243	Homeobox protein DLX-2 OS=Homo sapiens OX=9606 GN=DLX2 PE=1 SV=2
1188	1457	Q9BTA9|WAC_HUMAN	116.98	26	26	15500000	8	8	10	Deamidation (NQ)	70724	WW domain-containing adapter protein with coiled-coil OS=Homo sapiens OX=9606 GN=WAC PE=1 SV=3
1070	655	Q14814|MEF2D_HUMAN	116.91	30	30	48600000	11	9	12	Carbamidomethylation	55938	Myocyte-specific enhancer factor 2D OS=Homo sapiens OX=9606 GN=MEF2D PE=1 SV=1
1515	1834	Q9NX24|NHP2_HUMAN	116.86	48	48	46800000	5	5	7	Carbamidomethylation	17201	H/ACA ribonucleoprotein complex subunit 2 OS=Homo sapiens OX=9606 GN=NHP2 PE=1 SV=1
957	1164	Q13247|SRSF6_HUMAN	116.67	26	26	35000000	11	6	14	Carbamidomethylation; Deamidation (NQ)	39587	Serine/arginine-rich splicing factor 6 OS=Homo sapiens OX=9606 GN=SRSF6 PE=1 SV=2
1275	856	P23193|TCEA1_HUMAN	116.66	31	31	15300000	8	6	9	Carbamidomethylation	33970	Transcription elongation factor A protein 1 OS=Homo sapiens OX=9606 GN=TCEA1 PE=1 SV=2
1162	789	O95391|SLU7_HUMAN	116.64	19	19	15300000	7	7	11		68387	Pre-mRNA-splicing factor SLU7 OS=Homo sapiens OX=9606 GN=SLU7 PE=1 SV=2
959	598	Q5VV52|ZN691_HUMAN	116.61	33	33	11600000	9	7	14	Carbamidomethylation	35810	Zinc finger protein 691 OS=Homo sapiens OX=9606 GN=ZNF691 PE=1 SV=2
1311	1953	P31946|1433B_HUMAN	116.6	35	35	8880000	8	3	9		28082	14-3-3 protein beta/alpha OS=Homo sapiens OX=9606 GN=YWHAB PE=1 SV=3
1013	1258	P18846|ATF1_HUMAN	116.6	41	41	106000000	10	8	13	Deamidation (NQ)	29233	Cyclic AMP-dependent transcription factor ATF-1 OS=Homo sapiens OX=9606 GN=ATF1 PE=1 SV=2
1197	620	O94916|NFAT5_HUMAN	116.54	8	8	8470000	7	7	10	Carbamidomethylation; Deamidation (NQ)	165763	Nuclear factor of activated T-cells 5 OS=Homo sapiens OX=9606 GN=NFAT5 PE=1 SV=1
1253	1039	O95819|M4K4_HUMAN	116.51	9	9	2520000	7	4	9	Carbamidomethylation; Deamidation (NQ)	142101	Mitogen-activated protein kinase kinase kinase kinase 4 OS=Homo sapiens OX=9606 GN=MAP4K4 PE=1 SV=2
1006	1072	Q13889|TF2H3_HUMAN	116.34	30	30	99500000	7	7	13	Carbamidomethylation	34378	General transcription factor IIH subunit 3 OS=Homo sapiens OX=9606 GN=GTF2H3 PE=1 SV=2
894	1887	O60841|IF2P_HUMAN	116.32	14	14	13200000	11	11	15	Deamidation (NQ)	138827	Eukaryotic translation initiation factor 5B OS=Homo sapiens OX=9606 GN=EIF5B PE=1 SV=4
1084	1027	Q16656|NRF1_HUMAN	116.31	18	18	85100000	8	8	12	Carbamidomethylation	53541	Nuclear respiratory factor 1 OS=Homo sapiens OX=9606 GN=NRF1 PE=1 SV=1
1245	12404	Q9Y467|SALL2_HUMAN	116.25	12	12	4890000	7	6	9	Carbamidomethylation	105310	Sal-like protein 2 OS=Homo sapiens OX=9606 GN=SALL2 PE=1 SV=4
864	1115	A0JLT2|MED19_HUMAN	116.07	40	40	53300000	5	5	16	Carbamidomethylation	26273	Mediator of RNA polymerase II transcription subunit 19 OS=Homo sapiens OX=9606 GN=MED19 PE=1 SV=2
945	1810	Q9BX10|GTPB2_HUMAN	116.04	27	27	18900000	12	12	14	Carbamidomethylation; Deamidation (NQ)	65769	GTP-binding protein 2 OS=Homo sapiens OX=9606 GN=GTPBP2 PE=1 SV=1
1291	718	P29083|T2EA_HUMAN	116.01	26	26	25000000	7	7	9		49452	General transcription factor IIE subunit 1 OS=Homo sapiens OX=9606 GN=GTF2E1 PE=1 SV=2
1014	873	Q9NX70|MED29_HUMAN	115.92	48	48	98500000	7	7	13	Carbamidomethylation; Deamidation (NQ)	21073	Mediator of RNA polymerase II transcription subunit 29 OS=Homo sapiens OX=9606 GN=MED29 PE=1 SV=1
1202	977	Q6Y7W6|GGYF2_HUMAN	115.88	10	10	15100000	9	9	10		150070	GRB10-interacting GYF protein 2 OS=Homo sapiens OX=9606 GN=GIGYF2 PE=1 SV=1
966	1625	P01106|MYC_HUMAN	115.8	24	24	31100000	9	9	14	Carbamidomethylation	48804	Myc proto-oncogene protein OS=Homo sapiens OX=9606 GN=MYC PE=1 SV=1
884	214	Q9BYW2|SETD2_HUMAN	115.77	7	7	13700000	13	13	15	Carbamidomethylation	287595	Histone-lysine N-methyltransferase SETD2 OS=Homo sapiens OX=9606 GN=SETD2 PE=1 SV=3
1336	2347	Q8NHV4|NEDD1_HUMAN	115.77	12	12	11200000	5	5	8	Deamidation (NQ)	71966	Protein NEDD1 OS=Homo sapiens OX=9606 GN=NEDD1 PE=1 SV=1
1238	1086	Q9Y3B4|SF3B6_HUMAN	115.76	54	54	54400000	6	6	10	Carbamidomethylation	14585	Splicing factor 3B subunit 6 OS=Homo sapiens OX=9606 GN=SF3B6 PE=1 SV=1
1273	4029	Q13395|TARB1_HUMAN	115.6	9	9	9330000	9	9	9	Carbamidomethylation	181674	Probable methyltransferase TARBP1 OS=Homo sapiens OX=9606 GN=TARBP1 PE=1 SV=1
1260	936	Q9BYJ9|YTHD1_HUMAN	115.51	19	19	6130000	8	5	9	Carbamidomethylation; Deamidation (NQ)	60874	YTH domain-containing family protein 1 OS=Homo sapiens OX=9606 GN=YTHDF1 PE=1 SV=1
878	2022	Q14671|PUM1_HUMAN	115.48	14	14	10700000	12	9	15	Carbamidomethylation; Deamidation (NQ)	126473	Pumilio homolog 1 OS=Homo sapiens OX=9606 GN=PUM1 PE=1 SV=3
1211	1695	Q8IV63|VRK3_HUMAN	115.47	29	29	13200000	9	9	10	Carbamidomethylation	52881	Inactive serine/threonine-protein kinase VRK3 OS=Homo sapiens OX=9606 GN=VRK3 PE=1 SV=2
893	1944	Q9HCI6|K1586_HUMAN	115.35	22	22	26100000	14	14	15	Carbamidomethylation; Deamidation (NQ)	89673	E3 SUMO-protein ligase KIAA1586 OS=Homo sapiens OX=9606 GN=KIAA1586 PE=1 SV=2
1126	2167	Q9Y5N6|ORC6_HUMAN	115.32	38	38	70600000	9	9	11	Carbamidomethylation	28107	Origin recognition complex subunit 6 OS=Homo sapiens OX=9606 GN=ORC6 PE=1 SV=1
1102	1176	Q13315|ATM_HUMAN	115.23	5	5	6890000	11	11	11	Carbamidomethylation	350687	Serine-protein kinase ATM OS=Homo sapiens OX=9606 GN=ATM PE=1 SV=4
1285	1720	P19784|CSK22_HUMAN	115.21	35	35	15400000	9	8	9	Carbamidomethylation	41213	Casein kinase II subunit alpha' OS=Homo sapiens OX=9606 GN=CSNK2A2 PE=1 SV=1
478	1225	P17096|HMGA1_HUMAN	115.17	37	37	726000000	7	7	29	Deamidation (NQ)	11676	High mobility group protein HMG-I/HMG-Y OS=Homo sapiens OX=9606 GN=HMGA1 PE=1 SV=3
1212	1609	Q07020|RL18_HUMAN	115.12	37	37	151000000	7	7	10	Carbamidomethylation	21634	60S ribosomal protein L18 OS=Homo sapiens OX=9606 GN=RPL18 PE=1 SV=2
976	552	P49750|YLPM1_HUMAN	115.07	8	8	10700000	11	11	13		241643	YLP motif-containing protein 1 OS=Homo sapiens OX=9606 GN=YLPM1 PE=1 SV=4
1300	1136	Q9BTT4|MED10_HUMAN	114.94	53	53	80900000	5	5	9		15688	Mediator of RNA polymerase II transcription subunit 10 OS=Homo sapiens OX=9606 GN=MED10 PE=1 SV=1
1362	1520	Q15022|SUZ12_HUMAN	114.92	19	19	7190000	8	8	8	Carbamidomethylation	83055	Polycomb protein SUZ12 OS=Homo sapiens OX=9606 GN=SUZ12 PE=1 SV=3
1043	1679	O95782|AP2A1_HUMAN	114.65	17	17	9790000	12	8	12	Carbamidomethylation	107546	AP-2 complex subunit alpha-1 OS=Homo sapiens OX=9606 GN=AP2A1 PE=1 SV=3
1003	2630	O95409|ZIC2_HUMAN	114.48	39	39	25000000	8	6	13	Carbamidomethylation; Deamidation (NQ)	55006	Zinc finger protein ZIC 2 OS=Homo sapiens OX=9606 GN=ZIC2 PE=1 SV=2
947	2840	P54277|PMS1_HUMAN	114.4	15	15	12900000	10	10	14	Carbamidomethylation; Deamidation (NQ)	105830	PMS1 protein homolog 1 OS=Homo sapiens OX=9606 GN=PMS1 PE=1 SV=1
1333	1915	Q9UPN3|MACF1_HUMAN	114.28	2	2	1910000	8	6	8		838323	Microtubule-actin cross-linking factor 1 isoforms 1/2/3/5 OS=Homo sapiens OX=9606 GN=MACF1 PE=1 SV=4
1399	1984	P05412|JUN_HUMAN	114.21	34	34	27600000	7	6	8	Carbamidomethylation; Deamidation (NQ)	35676	Transcription factor AP-1 OS=Homo sapiens OX=9606 GN=JUN PE=1 SV=2
1213	1877	Q9Y295|DRG1_HUMAN	114.15	34	34	26700000	10	10	10	Carbamidomethylation	40542	Developmentally-regulated GTP-binding protein 1 OS=Homo sapiens OX=9606 GN=DRG1 PE=1 SV=1
1289	743	Q5T3I0|GPTC4_HUMAN	114.11	20	20	4740000	7	7	9	Carbamidomethylation	50381	G patch domain-containing protein 4 OS=Homo sapiens OX=9606 GN=GPATCH4 PE=1 SV=2
1317	11848	Q9BR76|COR1B_HUMAN	113.95	21	21	60200000	7	7	9		54235	Coronin-1B OS=Homo sapiens OX=9606 GN=CORO1B PE=1 SV=1
1169	1012	Q96FZ2|HMCES_HUMAN	113.71	41	41	16700000	11	11	11	Carbamidomethylation	40575	Embryonic stem cell-specific 5-hydroxymethylcytosine-binding protein OS=Homo sapiens OX=9606 GN=HMCES PE=1 SV=1
1103	1271	P14678|RSMB_HUMAN	113.61	22	22	356000000	6	6	11	Carbamidomethylation	24610	Small nuclear ribonucleoprotein-associated proteins B and B' OS=Homo sapiens OX=9606 GN=SNRPB PE=1 SV=2
1103	1268	P63162|RSMN_HUMAN	113.61	22	22	356000000	6	6	11	Carbamidomethylation	24614	Small nuclear ribonucleoprotein-associated protein N OS=Homo sapiens OX=9606 GN=SNRPN PE=1 SV=1
1165	893	Q96N11|CG026_HUMAN	113.57	22	22	26600000	8	8	11	Carbamidomethylation; Deamidation (NQ)	50047	Uncharacterized protein C7orf26 OS=Homo sapiens OX=9606 GN=C7orf26 PE=2 SV=1
1181	979	Q8NDT2|RB15B_HUMAN	113.56	18	18	17800000	10	9	10	Carbamidomethylation	97205	Putative RNA-binding protein 15B OS=Homo sapiens OX=9606 GN=RBM15B PE=1 SV=3
1061	25672	P10071|GLI3_HUMAN	113.55	12	12	4600000	11	10	12	Carbamidomethylation; Deamidation (NQ)	169862	Transcriptional activator GLI3 OS=Homo sapiens OX=9606 GN=GLI3 PE=1 SV=6
1262	902	Q8NEF9|SRFB1_HUMAN	113.5	24	24	20600000	8	8	9	Deamidation (NQ)	48634	Serum response factor-binding protein 1 OS=Homo sapiens OX=9606 GN=SRFBP1 PE=1 SV=1
1419	1437	Q15369|ELOC_HUMAN	113.35	58	58	113000000	6	6	8	Carbamidomethylation	12473	Elongin-C OS=Homo sapiens OX=9606 GN=ELOC PE=1 SV=1
1528	4386	Q9C0A6|SETD5_HUMAN	113.32	7	7	5770000	6	6	6	Carbamidomethylation	157514	SET domain-containing protein 5 OS=Homo sapiens OX=9606 GN=SETD5 PE=1 SV=2
1170	1620	P63104|1433Z_HUMAN	113.24	37	37	16200000	9	5	11	Carbamidomethylation	27745	14-3-3 protein zeta/delta OS=Homo sapiens OX=9606 GN=YWHAZ PE=1 SV=1
1309	834	Q9NS91|RAD18_HUMAN	113.05	22	22	11300000	8	8	9	Carbamidomethylation; Deamidation (NQ)	56223	E3 ubiquitin-protein ligase RAD18 OS=Homo sapiens OX=9606 GN=RAD18 PE=1 SV=2
1433	1445	P16220|CREB1_HUMAN	113.05	26	26	38800000	6	4	8	Deamidation (NQ)	36688	Cyclic AMP-responsive element-binding protein 1 OS=Homo sapiens OX=9606 GN=CREB1 PE=1 SV=2
1427	456	O75909|CCNK_HUMAN	112.93	25	25	30500000	8	8	8	Carbamidomethylation; Deamidation (NQ)	64240	Cyclin-K OS=Homo sapiens OX=9606 GN=CCNK PE=1 SV=2
1100	699	Q96I24|FUBP3_HUMAN	112.74	20	20	14100000	9	8	11	Carbamidomethylation	61640	Far upstream element-binding protein 3 OS=Homo sapiens OX=9606 GN=FUBP3 PE=1 SV=2
1155	1765	P0DPB6|RPAC2_HUMAN	112.73	68	68	32100000	7	7	11	Carbamidomethylation	15237	DNA-directed RNA polymerases I and III subunit RPAC2 OS=Homo sapiens OX=9606 GN=POLR1D PE=1 SV=1
1220	1580	Q9BQ61|TRIR_HUMAN	112.67	45	45	58900000	8	8	10	Carbamidomethylation	18419	Telomerase RNA component interacting RNase OS=Homo sapiens OX=9606 GN=TRIR PE=1 SV=1
1384	2918	P49842|STK19_HUMAN	112.66	23	23	21500000	7	7	8	Carbamidomethylation	40916	Serine/threonine-protein kinase 19 OS=Homo sapiens OX=9606 GN=STK19 PE=1 SV=2
1038	810	Q13620|CUL4B_HUMAN	112.66	14	14	1740000	10	4	12	Carbamidomethylation	103982	Cullin-4B OS=Homo sapiens OX=9606 GN=CUL4B PE=1 SV=4
1160	1640	Q9Y232|CDYL_HUMAN	112.63	22	22	16300000	9	9	11	Carbamidomethylation; Deamidation (NQ)	66482	Chromodomain Y-like protein OS=Homo sapiens OX=9606 GN=CDYL PE=1 SV=2
1189	7423	Q9NYP3|DONS_HUMAN	112.63	22	22	23900000	8	8	10	Carbamidomethylation	62747	Protein downstream neighbor of Son OS=Homo sapiens OX=9606 GN=DONSON PE=1 SV=2
1559	1441	Q9NR56|MBNL1_HUMAN	112.63	21	21	14000000	5	5	6	Carbamidomethylation	41817	Muscleblind-like protein 1 OS=Homo sapiens OX=9606 GN=MBNL1 PE=1 SV=2
1074	628	Q99728|BARD1_HUMAN	112.58	20	20	24600000	10	10	12	Carbamidomethylation; Deamidation (NQ)	86648	BRCA1-associated RING domain protein 1 OS=Homo sapiens OX=9606 GN=BARD1 PE=1 SV=2
1021	602	Q8WXA9|SREK1_HUMAN	112.57	22	22	12800000	7	7	13	Carbamidomethylation; Deamidation (NQ)	59380	Splicing regulatory glutamine/lysine-rich protein 1 OS=Homo sapiens OX=9606 GN=SREK1 PE=1 SV=1
1430	1214	P36954|RPB9_HUMAN	112.56	61	61	33000000	5	5	8	Carbamidomethylation; Deamidation (NQ)	14523	DNA-directed RNA polymerase II subunit RPB9 OS=Homo sapiens OX=9606 GN=POLR2I PE=1 SV=1
1420	1187	Q9Y5L4|TIM13_HUMAN	112.5	62	62	66200000	7	7	8	Carbamidomethylation	10500	Mitochondrial import inner membrane translocase subunit Tim13 OS=Homo sapiens OX=9606 GN=TIMM13 PE=1 SV=1
886	396	Q6PCB5|RSBNL_HUMAN	112.49	17	17	23100000	10	9	15	Carbamidomethylation; Deamidation (NQ)	94870	Round spermatid basic protein 1-like protein OS=Homo sapiens OX=9606 GN=RSBN1L PE=1 SV=2
1205	1858	Q9NQB0|TF7L2_HUMAN	112.19	14	14	8440000	7	5	10	Carbamidomethylation	67919	Transcription factor 7-like 2 OS=Homo sapiens OX=9606 GN=TCF7L2 PE=1 SV=2
1566	653	P08238|HS90B_HUMAN	111.89	12	12	6330000	6	3	6		83264	Heat shock protein HSP 90-beta OS=Homo sapiens OX=9606 GN=HSP90AB1 PE=1 SV=4
1052	1794	Q96RY7|IF140_HUMAN	111.83	11	11	11000000	11	11	12	Carbamidomethylation	165192	Intraflagellar transport protein 140 homolog OS=Homo sapiens OX=9606 GN=IFT140 PE=1 SV=1
1030	1370	P62314|SMD1_HUMAN	111.79	38	38	196000000	4	4	13	Deamidation (NQ)	13282	Small nuclear ribonucleoprotein Sm D1 OS=Homo sapiens OX=9606 GN=SNRPD1 PE=1 SV=1
1490	1172	Q9BQ67|GRWD1_HUMAN	111.68	26	26	63600000	6	6	7	Carbamidomethylation	49419	Glutamate-rich WD repeat-containing protein 1 OS=Homo sapiens OX=9606 GN=GRWD1 PE=1 SV=1
1313	1324	Q8N5F7|NKAP_HUMAN	111.63	24	24	15600000	7	7	9		47138	NF-kappa-B-activating protein OS=Homo sapiens OX=9606 GN=NKAP PE=1 SV=1
1298	45681	Q5SQI0|ATAT_HUMAN	111.62	22	22	11500000	7	7	9	Deamidation (NQ)	46810	Alpha-tubulin N-acetyltransferase 1 OS=Homo sapiens OX=9606 GN=ATAT1 PE=1 SV=1
1310	3276	Q6PGN9|PSRC1_HUMAN	111.39	26	26	26800000	8	8	9	Carbamidomethylation	38796	Proline/serine-rich coiled-coil protein 1 OS=Homo sapiens OX=9606 GN=PSRC1 PE=1 SV=1
1186	2039	Q9UHJ3|SMBT1_HUMAN	111.37	16	16	11600000	9	9	10	Carbamidomethylation	98141	Scm-like with four MBT domains protein 1 OS=Homo sapiens OX=9606 GN=SFMBT1 PE=1 SV=2
1473	1385	P51825|AFF1_HUMAN	111.35	10	10	6420000	7	7	7	Carbamidomethylation	131421	AF4/FMR2 family member 1 OS=Homo sapiens OX=9606 GN=AFF1 PE=1 SV=1
1373	1054	P07900|HS90A_HUMAN	111.3	13	13	6280000	8	5	8		84660	Heat shock protein HSP 90-alpha OS=Homo sapiens OX=9606 GN=HSP90AA1 PE=1 SV=5
1382	1177	Q9BVI4|NOC4L_HUMAN	111.25	25	25	7240000	8	8	8		58468	Nucleolar complex protein 4 homolog OS=Homo sapiens OX=9606 GN=NOC4L PE=1 SV=1
1379	1179	Q9BWW4|SSBP3_HUMAN	111.24	22	22	17700000	5	3	8	Deamidation (NQ)	40421	Single-stranded DNA-binding protein 3 OS=Homo sapiens OX=9606 GN=SSBP3 PE=1 SV=1
1296	1166	Q8N2W9|PIAS4_HUMAN	111.23	19	19	12300000	6	6	9	Carbamidomethylation; Deamidation (NQ)	56504	E3 SUMO-protein ligase PIAS4 OS=Homo sapiens OX=9606 GN=PIAS4 PE=1 SV=1
1299	9761	Q71F23|CENPU_HUMAN	111.16	27	27	11300000	7	7	9	Carbamidomethylation	47522	Centromere protein U OS=Homo sapiens OX=9606 GN=CENPU PE=1 SV=1
1159	436	P46060|RAGP1_HUMAN	111.15	19	19	27200000	10	10	11	Carbamidomethylation	63542	Ran GTPase-activating protein 1 OS=Homo sapiens OX=9606 GN=RANGAP1 PE=1 SV=1
1418	1462	P52434|RPAB3_HUMAN	111.15	59	59	95700000	6	6	8	Carbamidomethylation	17143	DNA-directed RNA polymerases I II and III subunit RPABC3 OS=Homo sapiens OX=9606 GN=POLR2H PE=1 SV=4
900	1388	P39019|RS19_HUMAN	111.14	57	57	139000000	11	11	15	Deamidation (NQ)	16060	40S ribosomal protein S19 OS=Homo sapiens OX=9606 GN=RPS19 PE=1 SV=2
1049	612	P52294|IMA5_HUMAN	111.07	14	14	7390000	6	4	12	Carbamidomethylation	60222	Importin subunit alpha-5 OS=Homo sapiens OX=9606 GN=KPNA1 PE=1 SV=3
1215	499	P15336|ATF2_HUMAN	111.01	28	28	13400000	7	6	10	Carbamidomethylation; Deamidation (NQ)	54537	Cyclic AMP-dependent transcription factor ATF-2 OS=Homo sapiens OX=9606 GN=ATF2 PE=1 SV=4
1146	1506	Q9Y5S9|RBM8A_HUMAN	110.96	41	41	97000000	6	6	11	Deamidation (NQ)	19889	RNA-binding protein 8A OS=Homo sapiens OX=9606 GN=RBM8A PE=1 SV=1
1096	1869	P61326|MGN_HUMAN	110.93	42	42	98100000	5	5	12		17164	Protein mago nashi homolog OS=Homo sapiens OX=9606 GN=MAGOH PE=1 SV=1
1096	1870	Q96A72|MGN2_HUMAN	110.93	41	41	98100000	5	5	12		17276	Protein mago nashi homolog 2 OS=Homo sapiens OX=9606 GN=MAGOHB PE=1 SV=1
1403	1491	P22415|USF1_HUMAN	110.92	22	22	52800000	6	4	8	Carbamidomethylation	33538	Upstream stimulatory factor 1 OS=Homo sapiens OX=9606 GN=USF1 PE=1 SV=1
1372	1615	Q9NQ55|SSF1_HUMAN	110.87	25	25	11800000	7	7	8		53194	Suppressor of SWI4 1 homolog OS=Homo sapiens OX=9606 GN=PPAN PE=2 SV=1
1111	535	Q96SI9|STRBP_HUMAN	110.87	12	12	3730000	8	4	11		73653	Spermatid perinuclear RNA-binding protein OS=Homo sapiens OX=9606 GN=STRBP PE=1 SV=1
1374	1049	Q9UHR4|BI2L1_HUMAN	110.8	25	25	7780000	7	7	8		56883	Brain-specific angiogenesis inhibitor 1-associated protein 2-like protein 1 OS=Homo sapiens OX=9606 GN=BAIAP2L1 PE=1 SV=2
1345	1159	Q86U42|PABP2_HUMAN	110.76	58	58	50100000	7	7	8	Carbamidomethylation; Deamidation (NQ)	32749	Polyadenylate-binding protein 2 OS=Homo sapiens OX=9606 GN=PABPN1 PE=1 SV=3
1454	1243	Q66K89|E4F1_HUMAN	110.75	10	10	9530000	5	5	7	Carbamidomethylation	83496	Transcription factor E4F1 OS=Homo sapiens OX=9606 GN=E4F1 PE=1 SV=2
1183	788	Q9NXL9|MCM9_HUMAN	110.66	13	13	9620000	9	9	10	Carbamidomethylation	127313	DNA helicase MCM9 OS=Homo sapiens OX=9606 GN=MCM9 PE=1 SV=4
1119	824	Q13823|NOG2_HUMAN	110.6	16	16	14600000	9	9	11	Carbamidomethylation	83655	Nucleolar GTP-binding protein 2 OS=Homo sapiens OX=9606 GN=GNL2 PE=1 SV=1
1195	1374	Q7L7X3|TAOK1_HUMAN	110.6	9	9	14300000	8	6	10	Carbamidomethylation	116070	Serine/threonine-protein kinase TAO1 OS=Homo sapiens OX=9606 GN=TAOK1 PE=1 SV=1
1400	722	P17535|JUND_HUMAN	110.49	42	42	17600000	7	6	8	Carbamidomethylation	35174	Transcription factor jun-D OS=Homo sapiens OX=9606 GN=JUND PE=1 SV=3
1700	21177	P54821|PRRX1_HUMAN	110.47	32	32	19400000	5	5	5		27296	Paired mesoderm homeobox protein 1 OS=Homo sapiens OX=9606 GN=PRRX1 PE=1 SV=2
1314	1381	P62244|RS15A_HUMAN	110.46	45	45	92400000	6	6	9	Carbamidomethylation	14840	40S ribosomal protein S15a OS=Homo sapiens OX=9606 GN=RPS15A PE=1 SV=2
1485	858	Q06265|EXOS9_HUMAN	110.39	20	20	23700000	7	7	7	Carbamidomethylation	48949	Exosome complex component RRP45 OS=Homo sapiens OX=9606 GN=EXOSC9 PE=1 SV=3
1398	1384	O00410|IPO5_HUMAN	110.28	12	12	5490000	8	8	8	Carbamidomethylation	123630	Importin-5 OS=Homo sapiens OX=9606 GN=IPO5 PE=1 SV=4
841	545	Q9BY89|K1671_HUMAN	110.27	10	10	6010000	11	11	16	Carbamidomethylation	196710	Uncharacterized protein KIAA1671 OS=Homo sapiens OX=9606 GN=KIAA1671 PE=1 SV=2
940	1702	P18124|RL7_HUMAN	110.02	36	36	154000000	11	11	14		29226	60S ribosomal protein L7 OS=Homo sapiens OX=9606 GN=RPL7 PE=1 SV=1
1277	9339	Q96MW7|TIGD1_HUMAN	109.86	20	20	10800000	9	9	9		67299	Tigger transposable element-derived protein 1 OS=Homo sapiens OX=9606 GN=TIGD1 PE=1 SV=1
1506	1075	O75928|PIAS2_HUMAN	109.83	15	15	8220000	6	5	7	Carbamidomethylation; Deamidation (NQ)	68241	E3 SUMO-protein ligase PIAS2 OS=Homo sapiens OX=9606 GN=PIAS2 PE=1 SV=3
1429	1361	O15514|RPB4_HUMAN	109.79	55	55	32800000	5	5	8		16311	DNA-directed RNA polymerase II subunit RPB4 OS=Homo sapiens OX=9606 GN=POLR2D PE=1 SV=1
1375	64306	Q7L3S4|ZN771_HUMAN	109.72	32	32	4450000	7	7	8	Carbamidomethylation	35702	Zinc finger protein 771 OS=Homo sapiens OX=9606 GN=ZNF771 PE=1 SV=1
1334	30	O95071|UBR5_HUMAN	109.67	4	4	3830000	6	6	8	Carbamidomethylation; Deamidation (NQ)	309352	E3 ubiquitin-protein ligase UBR5 OS=Homo sapiens OX=9606 GN=UBR5 PE=1 SV=2
1276	1474	Q9HCE1|MOV10_HUMAN	109.62	11	11	5620000	8	8	9		113671	Helicase MOV-10 OS=Homo sapiens OX=9606 GN=MOV10 PE=1 SV=2
1023	1678	Q75N03|HAKAI_HUMAN	109.45	15	15	19800000	7	5	13	Carbamidomethylation	54519	E3 ubiquitin-protein ligase Hakai OS=Homo sapiens OX=9606 GN=CBLL1 PE=1 SV=1
1094	1181	Q96EK4|THA11_HUMAN	109.4	25	25	71900000	7	7	12	Carbamidomethylation	34455	THAP domain-containing protein 11 OS=Homo sapiens OX=9606 GN=THAP11 PE=1 SV=2
1243	1471	Q9C0D5|TANC1_HUMAN	109.38	6	6	5430000	8	8	9		202218	Protein TANC1 OS=Homo sapiens OX=9606 GN=TANC1 PE=1 SV=3
1264	6687	Q14739|LBR_HUMAN	109.37	14	14	18700000	7	7	9		70703	Lamin-B receptor OS=Homo sapiens OX=9606 GN=LBR PE=1 SV=2
1357	1908	O75940|SPF30_HUMAN	109.33	34	34	72000000	5	5	8	Carbamidomethylation	26711	Survival of motor neuron-related-splicing factor 30 OS=Homo sapiens OX=9606 GN=SMNDC1 PE=1 SV=1
1462	2431	O94973|AP2A2_HUMAN	109.29	12	12	1960000	7	3	7	Carbamidomethylation	103960	AP-2 complex subunit alpha-2 OS=Homo sapiens OX=9606 GN=AP2A2 PE=1 SV=2
1252	64304	Q15417|CNN3_HUMAN	109.22	28	28	22400000	7	7	9	Carbamidomethylation	36414	Calponin-3 OS=Homo sapiens OX=9606 GN=CNN3 PE=1 SV=1
1457	14117	P42696|RBM34_HUMAN	108.99	21	21	9720000	7	7	7	Carbamidomethylation	48565	RNA-binding protein 34 OS=Homo sapiens OX=9606 GN=RBM34 PE=1 SV=2
1019	890	Q9UJX6|ANC2_HUMAN	108.94	15	15	10200000	9	9	13	Carbamidomethylation	93828	Anaphase-promoting complex subunit 2 OS=Homo sapiens OX=9606 GN=ANAPC2 PE=1 SV=1
1184	865	Q92917|GPKOW_HUMAN	108.92	21	21	9260000	8	8	10	Carbamidomethylation; Deamidation (NQ)	52229	G-patch domain and KOW motifs-containing protein OS=Homo sapiens OX=9606 GN=GPKOW PE=1 SV=2
1254	3762	Q6WKZ4|RFIP1_HUMAN	108.85	9	9	11500000	7	7	9	Deamidation (NQ)	137167	Rab11 family-interacting protein 1 OS=Homo sapiens OX=9606 GN=RAB11FIP1 PE=1 SV=3
1582	1658	Q8NCF5|NF2IP_HUMAN	108.78	28	28	8380000	5	5	6	Carbamidomethylation	45817	NFATC2-interacting protein OS=Homo sapiens OX=9606 GN=NFATC2IP PE=1 SV=1
1140	3010	Q15475|SIX1_HUMAN	108.54	31	31	60800000	8	8	11	Carbamidomethylation	32210	Homeobox protein SIX1 OS=Homo sapiens OX=9606 GN=SIX1 PE=1 SV=1
980	747	Q9UQR0|SCML2_HUMAN	108.46	20	20	16500000	9	9	13	Carbamidomethylation	77257	Sex comb on midleg-like protein 2 OS=Homo sapiens OX=9606 GN=SCML2 PE=1 SV=1
1085	926	Q96NY9|MUS81_HUMAN	108.4	19	19	12100000	7	7	12	Carbamidomethylation	61173	Crossover junction endonuclease MUS81 OS=Homo sapiens OX=9606 GN=MUS81 PE=1 SV=3
1244	4152	Q9UPN4|CP131_HUMAN	108.37	11	11	5990000	9	9	9	Carbamidomethylation; Deamidation (NQ)	122149	Centrosomal protein of 131 kDa OS=Homo sapiens OX=9606 GN=CEP131 PE=1 SV=3
1475	1542	Q9H5V9|CX056_HUMAN	108.32	32	32	64300000	7	7	7	Carbamidomethylation	25625	UPF0428 protein CXorf56 OS=Homo sapiens OX=9606 GN=CXorf56 PE=1 SV=1
1207	1450	Q6NUN9|ZN746_HUMAN	108.3	22	22	3670000	8	8	10	Carbamidomethylation; Deamidation (NQ)	69136	Zinc finger protein 746 OS=Homo sapiens OX=9606 GN=ZNF746 PE=1 SV=1
1193	715	O00422|SAP18_HUMAN	108.22	45	45	58000000	7	7	10		17561	Histone deacetylase complex subunit SAP18 OS=Homo sapiens OX=9606 GN=SAP18 PE=1 SV=1
958	1314	Q9UHI6|DDX20_HUMAN	108.21	12	12	27400000	8	8	14	Carbamidomethylation	92241	Probable ATP-dependent RNA helicase DDX20 OS=Homo sapiens OX=9606 GN=DDX20 PE=1 SV=2
1541	1009	Q9NQT4|EXOS5_HUMAN	108.2	35	35	57900000	5	5	6	Carbamidomethylation	25249	Exosome complex component RRP46 OS=Homo sapiens OX=9606 GN=EXOSC5 PE=1 SV=1
1150	1356	Q9UGJ1|GCP4_HUMAN	108.17	19	19	10800000	8	8	11	Carbamidomethylation; Deamidation (NQ)	76089	Gamma-tubulin complex component 4 OS=Homo sapiens OX=9606 GN=TUBGCP4 PE=1 SV=1
1329	1205	P98179|RBM3_HUMAN	108.11	32	32	130000000	5	5	9	Deamidation (NQ)	17170	RNA-binding protein 3 OS=Homo sapiens OX=9606 GN=RBM3 PE=1 SV=1
1177	661	Q9P2E9|RRBP1_HUMAN	107.85	9	9	7610000	8	8	10	Carbamidomethylation; Deamidation (NQ)	152456	Ribosome-binding protein 1 OS=Homo sapiens OX=9606 GN=RRBP1 PE=1 SV=5
771	1267	O60869|EDF1_HUMAN	107.75	42	42	209000000	9	9	18		16369	Endothelial differentiation-related factor 1 OS=Homo sapiens OX=9606 GN=EDF1 PE=1 SV=1
1459	11544	Q14CB8|RHG19_HUMAN	107.74	19	19	15300000	7	7	7	Carbamidomethylation	55756	Rho GTPase-activating protein 19 OS=Homo sapiens OX=9606 GN=ARHGAP19 PE=1 SV=1
1237	46906	Q8NCY6|MSD4_HUMAN	107.45	31	31	27400000	8	8	10	Carbamidomethylation	41150	Myb/SANT-like DNA-binding domain-containing protein 4 OS=Homo sapiens OX=9606 GN=MSANTD4 PE=1 SV=1
1344	5532	Q8NEY1|NAV1_HUMAN	107.4	6	6	3670000	6	6	8	Carbamidomethylation	202470	Neuron navigator 1 OS=Homo sapiens OX=9606 GN=NAV1 PE=1 SV=2
1348	1259	P51608|MECP2_HUMAN	107.29	17	17	10200000	6	6	8	Oxidation (M)	52441	Methyl-CpG-binding protein 2 OS=Homo sapiens OX=9606 GN=MECP2 PE=1 SV=1
1065	11367	Q9HAZ2|PRD16_HUMAN	107.17	12	12	13500000	12	9	12	Carbamidomethylation	140251	PR domain zinc finger protein 16 OS=Homo sapiens OX=9606 GN=PRDM16 PE=1 SV=3
1063	284	Q9GZR7|DDX24_HUMAN	106.99	19	19	9850000	9	9	12	Carbamidomethylation; Deamidation (NQ)	96332	ATP-dependent RNA helicase DDX24 OS=Homo sapiens OX=9606 GN=DDX24 PE=1 SV=1
1480	1185	Q9NRF9|DPOE3_HUMAN	106.89	54	54	43400000	5	5	7	Carbamidomethylation	16860	DNA polymerase epsilon subunit 3 OS=Homo sapiens OX=9606 GN=POLE3 PE=1 SV=1
1493	2222	Q5JUR7|TEX30_HUMAN	106.55	31	31	30500000	5	5	7	Carbamidomethylation	25585	Testis-expressed protein 30 OS=Homo sapiens OX=9606 GN=TEX30 PE=2 SV=1
1509	1118	Q86TN4|TRPT1_HUMAN	106.45	36	36	8000000	6	6	7	Carbamidomethylation	27742	tRNA 2'-phosphotransferase 1 OS=Homo sapiens OX=9606 GN=TRPT1 PE=1 SV=2
1075	998	Q5JVF3|PCID2_HUMAN	106.37	25	25	14600000	8	8	12	Carbamidomethylation	46030	PCI domain-containing protein 2 OS=Homo sapiens OX=9606 GN=PCID2 PE=1 SV=2
1732	1592	Q9UI30|TR112_HUMAN	106.29	54	54	43400000	5	5	5	Carbamidomethylation	14199	Multifunctional methyltransferase subunit TRM112-like protein OS=Homo sapiens OX=9606 GN=TRMT112 PE=1 SV=1
1641	2527	Q5T5U3|RHG21_HUMAN	106.25	5	5	3950000	5	5	5	Carbamidomethylation	217329	Rho GTPase-activating protein 21 OS=Homo sapiens OX=9606 GN=ARHGAP21 PE=1 SV=1
1339	21128	Q9BZF9|UACA_HUMAN	105.88	7	7	5280000	8	8	8	Carbamidomethylation	162504	Uveal autoantigen with coiled-coil domains and ankyrin repeats OS=Homo sapiens OX=9606 GN=UACA PE=1 SV=2
1120	5027	Q8WWK9|CKAP2_HUMAN	105.75	20	20	10100000	9	9	11	Carbamidomethylation; Deamidation (NQ)	76987	Cytoskeleton-associated protein 2 OS=Homo sapiens OX=9606 GN=CKAP2 PE=1 SV=1
1164	1299	Q8NAV1|PR38A_HUMAN	105.71	31	31	56700000	9	9	11	Carbamidomethylation	37477	Pre-mRNA-splicing factor 38A OS=Homo sapiens OX=9606 GN=PRPF38A PE=1 SV=1
1463	20114	P47756|CAPZB_HUMAN	105.66	24	24	20300000	5	5	7	Carbamidomethylation	31350	F-actin-capping protein subunit beta OS=Homo sapiens OX=9606 GN=CAPZB PE=1 SV=4
1342	232	Q7Z3B3|KANL1_HUMAN	105.64	11	11	6100000	8	8	8	Carbamidomethylation; Deamidation (NQ)	121025	KAT8 regulatory NSL complex subunit 1 OS=Homo sapiens OX=9606 GN=KANSL1 PE=1 SV=2
1248	6136	Q9UJF2|NGAP_HUMAN	105.62	10	10	14600000	8	7	9	Carbamidomethylation	128557	Ras GTPase-activating protein nGAP OS=Homo sapiens OX=9606 GN=RASAL2 PE=1 SV=2
1145	1295	Q15287|RNPS1_HUMAN	105.55	26	26	206000000	6	6	11	Deamidation (NQ)	34208	RNA-binding protein with serine-rich domain 1 OS=Homo sapiens OX=9606 GN=RNPS1 PE=1 SV=1
1046	1247	P46781|RS9_HUMAN	105.55	44	44	128000000	10	10	12		22591	40S ribosomal protein S9 OS=Homo sapiens OX=9606 GN=RPS9 PE=1 SV=3
1414	31702	P48431|SOX2_HUMAN	105.52	38	38	14200000	7	5	8	Carbamidomethylation; Deamidation (NQ)	34310	Transcription factor SOX-2 OS=Homo sapiens OX=9606 GN=SOX2 PE=1 SV=1
1507	1409	P50548|ERF_HUMAN	105.46	19	19	11300000	6	6	7	Carbamidomethylation	58703	ETS domain-containing transcription factor ERF OS=Homo sapiens OX=9606 GN=ERF PE=1 SV=2
1487	433	O95639|CPSF4_HUMAN	105.46	37	37	18900000	7	7	7	Carbamidomethylation	30255	Cleavage and polyadenylation specificity factor subunit 4 OS=Homo sapiens OX=9606 GN=CPSF4 PE=1 SV=1
1293	646	P28347|TEAD1_HUMAN	105.42	16	16	30600000	6	6	9	Carbamidomethylation	47946	Transcriptional enhancer factor TEF-1 OS=Homo sapiens OX=9606 GN=TEAD1 PE=1 SV=2
1557	1525	Q5VYV7|SLX4I_HUMAN	105.39	18	18	4050000	5	5	6	Carbamidomethylation	45552	Protein SLX4IP OS=Homo sapiens OX=9606 GN=SLX4IP PE=1 SV=1
1325	1153	Q9Y3F4|STRAP_HUMAN	105.35	32	32	12100000	8	8	9	Carbamidomethylation	38438	Serine-threonine kinase receptor-associated protein OS=Homo sapiens OX=9606 GN=STRAP PE=1 SV=1
1517	1681	Q9P1U0|RPA12_HUMAN	105.28	45	45	22900000	5	5	7	Carbamidomethylation	13904	DNA-directed RNA polymerase I subunit RPA12 OS=Homo sapiens OX=9606 GN=ZNRD1 PE=2 SV=1
1717	1095	Q15544|TAF11_HUMAN	105.15	34	34	12100000	4	4	5	Carbamidomethylation	23307	Transcription initiation factor TFIID subunit 11 OS=Homo sapiens OX=9606 GN=TAF11 PE=1 SV=1
1486	7274	Q13469|NFAC2_HUMAN	105.15	13	13	3570000	7	5	7		100146	Nuclear factor of activated T-cells cytoplasmic 2 OS=Homo sapiens OX=9606 GN=NFATC2 PE=1 SV=2
1446	1416	Q93009|UBP7_HUMAN	104.91	11	11	10100000	7	7	7	Carbamidomethylation	128302	Ubiquitin carboxyl-terminal hydrolase 7 OS=Homo sapiens OX=9606 GN=USP7 PE=1 SV=2
1555	1339	Q9UJX5|APC4_HUMAN	104.76	11	11	8130000	6	6	6	Carbamidomethylation	92116	Anaphase-promoting complex subunit 4 OS=Homo sapiens OX=9606 GN=ANAPC4 PE=1 SV=2
1134	1175	Q02086|SP2_HUMAN	104.72	23	23	18400000	7	7	11	Deamidation (NQ)	64900	Transcription factor Sp2 OS=Homo sapiens OX=9606 GN=SP2 PE=1 SV=3
1532	3497	P53396|ACLY_HUMAN	104.34	7	7	8190000	5	5	6	Carbamidomethylation	120839	ATP-citrate synthase OS=Homo sapiens OX=9606 GN=ACLY PE=1 SV=3
1388	4160	O14744|ANM5_HUMAN	104.31	16	16	15600000	7	7	8	Carbamidomethylation	72684	Protein arginine N-methyltransferase 5 OS=Homo sapiens OX=9606 GN=PRMT5 PE=1 SV=4
1489	931	Q5T5Y3|CAMP1_HUMAN	104.14	7	7	4690000	6	6	7	Carbamidomethylation	177971	Calmodulin-regulated spectrin-associated protein 1 OS=Homo sapiens OX=9606 GN=CAMSAP1 PE=1 SV=2
1279	2857	Q9UJU2|LEF1_HUMAN	104.04	26	26	5250000	6	4	9	Carbamidomethylation	44201	Lymphoid enhancer-binding factor 1 OS=Homo sapiens OX=9606 GN=LEF1 PE=1 SV=1
1216	1062	Q6PD62|CTR9_HUMAN	103.92	12	12	5400000	9	9	10	Carbamidomethylation	133502	RNA polymerase-associated protein CTR9 homolog OS=Homo sapiens OX=9606 GN=CTR9 PE=1 SV=1
1350	2389	Q8WWM7|ATX2L_HUMAN	103.84	9	9	11000000	6	6	8	Carbamidomethylation	113374	Ataxin-2-like protein OS=Homo sapiens OX=9606 GN=ATXN2L PE=1 SV=2
1587	9121	Q86SE9|PCGF5_HUMAN	103.69	28	28	7630000	5	5	6	Carbamidomethylation	29714	Polycomb group RING finger protein 5 OS=Homo sapiens OX=9606 GN=PCGF5 PE=1 SV=1
1191	631	Q3T8J9|GON4L_HUMAN	103.63	7	7	2190000	8	6	10	Carbamidomethylation	248618	GON-4-like protein OS=Homo sapiens OX=9606 GN=GON4L PE=1 SV=1
1391	1051	O43513|MED7_HUMAN	103.58	46	46	49300000	6	6	8	Carbamidomethylation	27245	Mediator of RNA polymerase II transcription subunit 7 OS=Homo sapiens OX=9606 GN=MED7 PE=1 SV=1
1525	770	Q9NQT5|EXOS3_HUMAN	103.53	35	35	8930000	6	6	7	Carbamidomethylation	29572	Exosome complex component RRP40 OS=Homo sapiens OX=9606 GN=EXOSC3 PE=1 SV=3
1099	360	P15822|ZEP1_HUMAN	103.52	4	4	3840000	8	8	11		296863	Zinc finger protein 40 OS=Homo sapiens OX=9606 GN=HIVEP1 PE=1 SV=3
1359	1415	P11831|SRF_HUMAN	103.47	17	17	29000000	6	6	8	Carbamidomethylation; Deamidation (NQ)	51593	Serum response factor OS=Homo sapiens OX=9606 GN=SRF PE=1 SV=1
1395	1465	Q9BTK6|PAGR1_HUMAN	103.25	32	32	35500000	4	4	8	Deamidation (NQ)	27716	PAXIP1-associated glutamate-rich protein 1 OS=Homo sapiens OX=9606 GN=PAGR1 PE=1 SV=1
1612	1897	O43709|BUD23_HUMAN	103.23	27	27	80400000	5	5	6		31880	Probable 18S rRNA (guanine-N(7))-methyltransferase OS=Homo sapiens OX=9606 GN=BUD23 PE=1 SV=2
1082	1696	Q96AY2|EME1_HUMAN	103.14	23	23	17100000	11	11	12	Carbamidomethylation	63252	Crossover junction endonuclease EME1 OS=Homo sapiens OX=9606 GN=EME1 PE=1 SV=2
1152	589	Q92989|CLP1_HUMAN	102.81	25	25	20200000	7	7	11	Carbamidomethylation	47646	Polyribonucleotide 5'-hydroxyl-kinase Clp1 OS=Homo sapiens OX=9606 GN=CLP1 PE=1 SV=1
1121	31335	O95793|STAU1_HUMAN	102.66	15	15	171000000	6	6	11	Deamidation (NQ)	63182	Double-stranded RNA-binding protein Staufen homolog 1 OS=Homo sapiens OX=9606 GN=STAU1 PE=1 SV=2
1278	1838	Q15572|TAF1C_HUMAN	102.44	11	11	11100000	6	6	9	Carbamidomethylation	95213	TATA box-binding protein-associated factor RNA polymerase I subunit C OS=Homo sapiens OX=9606 GN=TAF1C PE=1 SV=2
1318	1060	Q9Y3C7|MED31_HUMAN	102.39	50	50	36500000	5	5	9	Carbamidomethylation; Deamidation (NQ)	15805	Mediator of RNA polymerase II transcription subunit 31 OS=Homo sapiens OX=9606 GN=MED31 PE=1 SV=1
1585	1828	Q14247|SRC8_HUMAN	102.38	15	15	3490000	5	5	6	Carbamidomethylation; Deamidation (NQ)	61586	Src substrate cortactin OS=Homo sapiens OX=9606 GN=CTTN PE=1 SV=2
1553	1481	Q9HAF1|EAF6_HUMAN	102.08	46	46	27100000	5	5	6		21635	Chromatin modification-related protein MEAF6 OS=Homo sapiens OX=9606 GN=MEAF6 PE=1 SV=1
1448	594	Q5SXM2|SNPC4_HUMAN	102.01	9	9	5780000	6	6	7	Deamidation (NQ)	159432	snRNA-activating protein complex subunit 4 OS=Homo sapiens OX=9606 GN=SNAPC4 PE=1 SV=1
1415	6349	Q99717|SMAD5_HUMAN	102.01	20	20	8900000	7	6	8	Carbamidomethylation	52258	Mothers against decapentaplegic homolog 5 OS=Homo sapiens OX=9606 GN=SMAD5 PE=1 SV=1
1153	1818	P62269|RS18_HUMAN	101.98	49	49	113000000	9	9	11	Deamidation (NQ)	17719	40S ribosomal protein S18 OS=Homo sapiens OX=9606 GN=RPS18 PE=1 SV=3
1192	9463	P35711|SOX5_HUMAN	101.94	17	17	15100000	8	8	10		84026	Transcription factor SOX-5 OS=Homo sapiens OX=9606 GN=SOX5 PE=1 SV=3
1151	23610	Q13642|FHL1_HUMAN	101.74	26	26	72100000	8	8	11	Carbamidomethylation	36263	Four and a half LIM domains protein 1 OS=Homo sapiens OX=9606 GN=FHL1 PE=1 SV=4
1609	3568	Q96AV8|E2F7_HUMAN	101.69	9	9	4560000	6	6	6		99888	Transcription factor E2F7 OS=Homo sapiens OX=9606 GN=E2F7 PE=1 SV=3
1387	1677	O95235|KI20A_HUMAN	101.66	13	13	5310000	8	8	8	Carbamidomethylation; Deamidation (NQ)	100278	Kinesin-like protein KIF20A OS=Homo sapiens OX=9606 GN=KIF20A PE=1 SV=1
1144	2151	Q16600|ZN239_HUMAN	101.63	16	16	5970000	7	5	11	Carbamidomethylation	51591	Zinc finger protein 239 OS=Homo sapiens OX=9606 GN=ZNF239 PE=1 SV=3
1655	1312	Q96C00|ZBTB9_HUMAN	101.16	15	15	9300000	5	5	5	Carbamidomethylation	50602	Zinc finger and BTB domain-containing protein 9 OS=Homo sapiens OX=9606 GN=ZBTB9 PE=1 SV=1
1406	812	P62487|RPB7_HUMAN	101.02	44	44	16700000	5	5	8	Carbamidomethylation	19294	DNA-directed RNA polymerase II subunit RPB7 OS=Homo sapiens OX=9606 GN=POLR2G PE=1 SV=1
1765	1685	Q8WVK2|SNR27_HUMAN	100.99	30	30	23100000	4	4	5		18860	U4/U6.U5 small nuclear ribonucleoprotein 27 kDa protein OS=Homo sapiens OX=9606 GN=SNRNP27 PE=1 SV=1
1472	1729	Q96GY3|LIN37_HUMAN	100.97	24	24	46900000	4	4	7	Carbamidomethylation	28383	Protein lin-37 homolog OS=Homo sapiens OX=9606 GN=LIN37 PE=1 SV=1
1763	4553	P05386|RLA1_HUMAN	100.97	68	68	105000000	3	3	5	Carbamidomethylation	11514	60S acidic ribosomal protein P1 OS=Homo sapiens OX=9606 GN=RPLP1 PE=1 SV=1
1115	1576	Q86XP3|DDX42_HUMAN	100.96	14	14	5800000	7	7	11	Carbamidomethylation; Deamidation (NQ)	102975	ATP-dependent RNA helicase DDX42 OS=Homo sapiens OX=9606 GN=DDX42 PE=1 SV=1
1421	1212	Q9H8N7|ZN395_HUMAN	100.91	18	18	11700000	6	6	8	Carbamidomethylation	54939	Zinc finger protein 395 OS=Homo sapiens OX=9606 GN=ZNF395 PE=1 SV=2
1290	4083	Q9NSV4|DIAP3_HUMAN	100.89	8	8	6210000	7	6	9	Carbamidomethylation	136926	Protein diaphanous homolog 3 OS=Homo sapiens OX=9606 GN=DIAPH3 PE=1 SV=4
1173	2127	Q9NP50|SHCAF_HUMAN	100.86	47	47	36900000	6	6	11	Carbamidomethylation; Deamidation (NQ)	24852	SIN3-HDAC complex-associated factor OS=Homo sapiens OX=9606 GN=SINHCAF PE=1 SV=1
1257	139	P08237|PFKAM_HUMAN	100.83	11	11	2840000	8	5	9	Deamidation (NQ)	85183	ATP-dependent 6-phosphofructokinase muscle type OS=Homo sapiens OX=9606 GN=PFKM PE=1 SV=2
1699	9173	Q9BWT6|MND1_HUMAN	100.83	32	32	17400000	5	5	5	Carbamidomethylation	23753	Meiotic nuclear division protein 1 homolog OS=Homo sapiens OX=9606 GN=MND1 PE=1 SV=1
1538	1431	O43242|PSMD3_HUMAN	100.82	15	15	5440000	6	6	6		60978	26S proteasome non-ATPase regulatory subunit 3 OS=Homo sapiens OX=9606 GN=PSMD3 PE=1 SV=2
1363	3528	Q9BU76|MMTA2_HUMAN	100.68	32	32	43500000	7	7	8	Carbamidomethylation	29412	Multiple myeloma tumor-associated protein 2 OS=Homo sapiens OX=9606 GN=MMTAG2 PE=1 SV=1
1281	13699	P35611|ADDA_HUMAN	100.64	12	12	11500000	6	6	9	Carbamidomethylation; Deamidation (NQ)	80955	Alpha-adducin OS=Homo sapiens OX=9606 GN=ADD1 PE=1 SV=2
1326	1704	P62913|RL11_HUMAN	100.63	42	42	151000000	6	6	9	Carbamidomethylation	20252	60S ribosomal protein L11 OS=Homo sapiens OX=9606 GN=RPL11 PE=1 SV=2
1282	1535	Q14244|MAP7_HUMAN	100.63	11	11	10700000	7	7	9	Carbamidomethylation	84052	Ensconsin OS=Homo sapiens OX=9606 GN=MAP7 PE=1 SV=1
1540	3257	O00311|CDC7_HUMAN	100.59	14	14	4470000	6	6	6	Carbamidomethylation	63888	Cell division cycle 7-related protein kinase OS=Homo sapiens OX=9606 GN=CDC7 PE=1 SV=1
1523	1317	Q9BWJ5|SF3B5_HUMAN	100.57	56	56	65500000	4	4	7	Carbamidomethylation	10135	Splicing factor 3B subunit 5 OS=Homo sapiens OX=9606 GN=SF3B5 PE=1 SV=1
1651	35013	Q9H2Z4|NKX24_HUMAN	100.56	16	16	4250000	4	3	5		36179	Homeobox protein Nkx-2.4 OS=Homo sapiens OX=9606 GN=NKX2-4 PE=3 SV=3
1508	948	Q9UPN6|SCAF8_HUMAN	100.55	8	8	3550000	7	5	7		140519	Protein SCAF8 OS=Homo sapiens OX=9606 GN=SCAF8 PE=1 SV=1
1616	12011	Q8NBA8|DTWD2_HUMAN	100.49	28	28	10500000	6	6	6	Carbamidomethylation; Deamidation (NQ)	33416	DTW domain-containing protein 2 OS=Homo sapiens OX=9606 GN=DTWD2 PE=1 SV=1
1481	601	Q05048|CSTF1_HUMAN	100.41	15	15	9090000	4	4	7	Carbamidomethylation; Deamidation (NQ)	48358	Cleavage stimulation factor subunit 1 OS=Homo sapiens OX=9606 GN=CSTF1 PE=1 SV=1
1383	582	Q8WXE1|ATRIP_HUMAN	100.33	14	14	7280000	8	8	8	Carbamidomethylation	85838	ATR-interacting protein OS=Homo sapiens OX=9606 GN=ATRIP PE=1 SV=1
1764	1602	Q96BZ8|LENG1_HUMAN	100.27	26	26	9010000	4	4	5		30529	Leukocyte receptor cluster member 1 OS=Homo sapiens OX=9606 GN=LENG1 PE=1 SV=1
1198	23018	Q9UEY8|ADDG_HUMAN	100.14	15	15	13500000	8	8	10	Carbamidomethylation; Deamidation (NQ)	79155	Gamma-adducin OS=Homo sapiens OX=9606 GN=ADD3 PE=1 SV=1
1595	3102	Q99607|ELF4_HUMAN	100.13	11	11	5150000	5	4	6		70730	ETS-related transcription factor Elf-4 OS=Homo sapiens OX=9606 GN=ELF4 PE=1 SV=1
1292	1997	P52907|CAZA1_HUMAN	100.12	34	34	18100000	6	4	9	Carbamidomethylation	32923	F-actin-capping protein subunit alpha-1 OS=Homo sapiens OX=9606 GN=CAPZA1 PE=1 SV=3
1519	1269	Q01130|SRSF2_HUMAN	100.02	23	23	168000000	5	5	7		25476	Serine/arginine-rich splicing factor 2 OS=Homo sapiens OX=9606 GN=SRSF2 PE=1 SV=4
1556	7040	P50402|EMD_HUMAN	99.99	28	28	14700000	5	5	6		28994	Emerin OS=Homo sapiens OX=9606 GN=EMD PE=1 SV=1
1534	10507	O95425|SVIL_HUMAN	99.91	4	4	12400000	6	6	6	Carbamidomethylation	247744	Supervillin OS=Homo sapiens OX=9606 GN=SVIL PE=1 SV=2
1135	2298	P83731|RL24_HUMAN	99.87	38	38	122000000	8	8	11	Carbamidomethylation	17779	60S ribosomal protein L24 OS=Homo sapiens OX=9606 GN=RPL24 PE=1 SV=1
1346	6045	Q96DT7|ZBT10_HUMAN	99.84	16	16	11000000	7	7	8	Carbamidomethylation	94894	Zinc finger and BTB domain-containing protein 10 OS=Homo sapiens OX=9606 GN=ZBTB10 PE=1 SV=2
1706	1016	Q9NV56|MRGBP_HUMAN	99.82	44	44	35700000	4	4	5		22417	MRG/MORF4L-binding protein OS=Homo sapiens OX=9606 GN=MRGBP PE=1 SV=1
1718	1349	P35268|RL22_HUMAN	99.79	51	51	297000000	4	4	5	Carbamidomethylation	14787	60S ribosomal protein L22 OS=Homo sapiens OX=9606 GN=RPL22 PE=1 SV=2
1256	1195	Q13616|CUL1_HUMAN	99.74	18	18	8190000	9	9	9	Carbamidomethylation; Deamidation (NQ)	89678	Cullin-1 OS=Homo sapiens OX=9606 GN=CUL1 PE=1 SV=2
1154	2998	Q92599|SEPT8_HUMAN	99.72	22	22	10400000	8	3	11	Carbamidomethylation	55756	Septin-8 OS=Homo sapiens OX=9606 GN=SEPT8 PE=1 SV=4
1449	952	Q12872|SFSWA_HUMAN	99.67	8	8	12000000	6	6	7	Carbamidomethylation	104821	Splicing factor suppressor of white-apricot homolog OS=Homo sapiens OX=9606 GN=SFSWAP PE=1 SV=3
1335	5395	Q15058|KIF14_HUMAN	99.6	6	6	3610000	7	7	8	Carbamidomethylation; Deamidation (NQ)	186490	Kinesin-like protein KIF14 OS=Homo sapiens OX=9606 GN=KIF14 PE=1 SV=1
1341	4489	Q92833|JARD2_HUMAN	99.39	9	9	2270000	7	7	8	Deamidation (NQ)	138734	Protein Jumonji OS=Homo sapiens OX=9606 GN=JARID2 PE=1 SV=2
1476	64307	Q8WUY9|DEP1B_HUMAN	99.3	12	12	16700000	6	6	7	Carbamidomethylation	61771	DEP domain-containing protein 1B OS=Homo sapiens OX=9606 GN=DEPDC1B PE=1 SV=2
1315	1910	Q99417|MYCBP_HUMAN	99.2	65	65	28000000	5	5	9		11967	c-Myc-binding protein OS=Homo sapiens OX=9606 GN=MYCBP PE=1 SV=3
1247	2190	Q96RY5|CRML_HUMAN	98.95	10	10	5260000	8	8	9	Carbamidomethylation	134718	Protein cramped-like OS=Homo sapiens OX=9606 GN=CRAMP1 PE=1 SV=3
1524	2608	Q52LA3|LIN52_HUMAN	98.92	44	44	54900000	4	4	7		13001	Protein lin-52 homolog OS=Homo sapiens OX=9606 GN=LIN52 PE=1 SV=1
1458	972	Q9BUH6|PAXX_HUMAN	98.74	36	36	18400000	6	6	7	Carbamidomethylation	21640	Protein PAXX OS=Homo sapiens OX=9606 GN=PAXX PE=1 SV=2
1543	1612	P62829|RL23_HUMAN	98.7	44	44	107000000	5	5	6	Carbamidomethylation	14865	60S ribosomal protein L23 OS=Homo sapiens OX=9606 GN=RPL23 PE=1 SV=1
1640	1934	Q04637|IF4G1_HUMAN	98.54	5	5	2000000	5	5	5	Carbamidomethylation	175490	Eukaryotic translation initiation factor 4 gamma 1 OS=Homo sapiens OX=9606 GN=EIF4G1 PE=1 SV=4
1464	1250	O43167|ZBT24_HUMAN	98.46	11	11	4790000	6	6	7	Carbamidomethylation	78282	Zinc finger and BTB domain-containing protein 24 OS=Homo sapiens OX=9606 GN=ZBTB24 PE=1 SV=2
1402	1280	Q8WYA6|CTBL1_HUMAN	98.34	14	14	8060000	7	7	8		65173	Beta-catenin-like protein 1 OS=Homo sapiens OX=9606 GN=CTNNBL1 PE=1 SV=1
1343	2613	Q86US8|EST1A_HUMAN	98.22	9	9	10100000	8	8	8	Carbamidomethylation	160461	Telomerase-binding protein EST1A OS=Homo sapiens OX=9606 GN=SMG6 PE=1 SV=2
1496	2144	P35226|BMI1_HUMAN	98.21	25	25	13800000	6	6	7	Carbamidomethylation; Deamidation (NQ)	36949	Polycomb complex protein BMI-1 OS=Homo sapiens OX=9606 GN=BMI1 PE=1 SV=2
1513	1019	P55055|NR1H2_HUMAN	98.17	15	15	5530000	5	5	7	Carbamidomethylation	50974	Oxysterols receptor LXR-beta OS=Homo sapiens OX=9606 GN=NR1H2 PE=1 SV=2
1439	746	P54278|PMS2_HUMAN	98.06	12	12	9830000	7	7	7	Carbamidomethylation	95797	Mismatch repair endonuclease PMS2 OS=Homo sapiens OX=9606 GN=PMS2 PE=1 SV=2
1340	8489	Q9P2K5|MYEF2_HUMAN	98.04	12	12	10900000	5	5	8	Carbamidomethylation	64122	Myelin expression factor 2 OS=Homo sapiens OX=9606 GN=MYEF2 PE=1 SV=3
1356	2394	Q9H1B7|I2BPL_HUMAN	97.87	10	10	1220000	6	3	8	Carbamidomethylation	82659	Interferon regulatory factor 2-binding protein-like OS=Homo sapiens OX=9606 GN=IRF2BPL PE=1 SV=1
1701	1521	Q02543|RL18A_HUMAN	97.78	31	31	69900000	5	5	5	Carbamidomethylation	20762	60S ribosomal protein L18a OS=Homo sapiens OX=9606 GN=RPL18A PE=1 SV=2
1626	31970	Q86TG7|PEG10_HUMAN	97.76	10	10	10400000	5	5	6	Carbamidomethylation	80173	Retrotransposon-derived protein PEG10 OS=Homo sapiens OX=9606 GN=PEG10 PE=1 SV=2
1444	958	Q5BKZ1|ZN326_HUMAN	97.73	15	15	5670000	6	6	7	Carbamidomethylation	65654	DBIRD complex subunit ZNF326 OS=Homo sapiens OX=9606 GN=ZNF326 PE=1 SV=2
1567	1856	Q9HCI7|MSL2_HUMAN	97.72	15	15	13000000	6	6	6	Carbamidomethylation; Deamidation (NQ)	62541	E3 ubiquitin-protein ligase MSL2 OS=Homo sapiens OX=9606 GN=MSL2 PE=1 SV=2
1307	1712	P84090|ERH_HUMAN	97.7	38	38	173000000	5	5	9	Carbamidomethylation; Deamidation (NQ)	12259	Enhancer of rudimentary homolog OS=Homo sapiens OX=9606 GN=ERH PE=1 SV=1
1512	2153	Q9Y2D9|ZN652_HUMAN	97.69	13	13	7130000	5	5	7	Carbamidomethylation	69744	Zinc finger protein 652 OS=Homo sapiens OX=9606 GN=ZNF652 PE=1 SV=3
1390	1756	Q99081|HTF4_HUMAN	97.66	16	16	5830000	6	6	8		72965	Transcription factor 12 OS=Homo sapiens OX=9606 GN=TCF12 PE=1 SV=1
1327	1210	Q8WUZ0|BCL7C_HUMAN	97.6	46	46	32600000	5	4	9		23468	B-cell CLL/lymphoma 7 protein family member C OS=Homo sapiens OX=9606 GN=BCL7C PE=1 SV=3
1396	2097	Q969F1|TF3C6_HUMAN	97.55	22	22	105000000	4	4	8	Carbamidomethylation	24049	General transcription factor 3C polypeptide 6 OS=Homo sapiens OX=9606 GN=GTF3C6 PE=1 SV=1
1477	1221	Q12778|FOXO1_HUMAN	97.53	17	17	9610000	7	6	7	Carbamidomethylation; Deamidation (NQ); Oxidation (M)	69662	Forkhead box protein O1 OS=Homo sapiens OX=9606 GN=FOXO1 PE=1 SV=2
1294	1575	Q15370|ELOB_HUMAN	97.5	65	65	109000000	7	7	9	Carbamidomethylation	13133	Elongin-B OS=Homo sapiens OX=9606 GN=ELOB PE=1 SV=1
1568	1254	Q9NPD3|EXOS4_HUMAN	97.47	29	29	8700000	5	5	6	Carbamidomethylation	26383	Exosome complex component RRP41 OS=Homo sapiens OX=9606 GN=EXOSC4 PE=1 SV=3
1127	1512	P62280|RS11_HUMAN	97.47	47	47	75900000	8	8	11	Carbamidomethylation	18431	40S ribosomal protein S11 OS=Homo sapiens OX=9606 GN=RPS11 PE=1 SV=3
1537	1392	Q02078|MEF2A_HUMAN	97.45	15	15	9000000	5	3	6	Carbamidomethylation; Deamidation (NQ)	54811	Myocyte-specific enhancer factor 2A OS=Homo sapiens OX=9606 GN=MEF2A PE=1 SV=1
1365	4350	Q8N1G4|LRC47_HUMAN	97.39	16	16	8110000	7	7	8	Carbamidomethylation	63473	Leucine-rich repeat-containing protein 47 OS=Homo sapiens OX=9606 GN=LRRC47 PE=1 SV=1
1787	2789	O15409|FOXP2_HUMAN	97.31	9	9	1370000	4	3	4	Carbamidomethylation	79919	Forkhead box protein P2 OS=Homo sapiens OX=9606 GN=FOXP2 PE=1 SV=2
1312	2457	Q6DKI1|RL7L_HUMAN	97.28	28	28	29200000	6	6	9		28661	60S ribosomal protein L7-like 1 OS=Homo sapiens OX=9606 GN=RPL7L1 PE=1 SV=1
1143	1674	P26373|RL13_HUMAN	97.25	30	30	116000000	6	6	11	Deamidation (NQ)	24261	60S ribosomal protein L13 OS=Homo sapiens OX=9606 GN=RPL13 PE=1 SV=4
1368	1635	Q96DY7|MTBP_HUMAN	97.21	11	11	3640000	5	5	8	Carbamidomethylation; Deamidation (NQ)	102193	Mdm2-binding protein OS=Homo sapiens OX=9606 GN=MTBP PE=1 SV=1
1351	894	Q9BVQ7|SPA5L_HUMAN	97.12	13	13	13000000	7	7	8	Carbamidomethylation	80710	Spermatogenesis-associated protein 5-like protein 1 OS=Homo sapiens OX=9606 GN=SPATA5L1 PE=1 SV=2
1551	11341	Q86X10|RLGPB_HUMAN	97.12	6	6	3310000	5	5	6	Deamidation (NQ)	166798	Ral GTPase-activating protein subunit beta OS=Homo sapiens OX=9606 GN=RALGAPB PE=1 SV=1
1522	3492	Q9Y4X4|KLF12_HUMAN	97.07	18	18	11900000	4	4	7		44240	Krueppel-like factor 12 OS=Homo sapiens OX=9606 GN=KLF12 PE=1 SV=2
1206	458	Q8N6H7|ARFG2_HUMAN	97.04	30	30	10000000	9	8	10		56720	ADP-ribosylation factor GTPase-activating protein 2 OS=Homo sapiens OX=9606 GN=ARFGAP2 PE=1 SV=1
1301	1806	Q13243|SRSF5_HUMAN	96.99	23	23	37600000	6	5	9		31264	Serine/arginine-rich splicing factor 5 OS=Homo sapiens OX=9606 GN=SRSF5 PE=1 SV=1
1478	1456	Q14677|EPN4_HUMAN	96.98	12	12	11900000	6	6	7		68259	Clathrin interactor 1 OS=Homo sapiens OX=9606 GN=CLINT1 PE=1 SV=1
1255	2583	Q92831|KAT2B_HUMAN	96.98	11	11	13700000	8	6	9	Carbamidomethylation	93013	Histone acetyltransferase KAT2B OS=Homo sapiens OX=9606 GN=KAT2B PE=1 SV=3
1271	2403	Q8NG08|HELB_HUMAN	96.93	11	11	7990000	8	8	9	Carbamidomethylation	123252	DNA helicase B OS=Homo sapiens OX=9606 GN=HELB PE=1 SV=2
1673	1279	Q9Y4Z0|LSM4_HUMAN	96.93	35	35	23900000	4	4	5	Carbamidomethylation; Deamidation (NQ)	15350	U6 snRNA-associated Sm-like protein LSm4 OS=Homo sapiens OX=9606 GN=LSM4 PE=1 SV=1
1142	3109	Q15147|PLCB4_HUMAN	96.83	12	12	7380000	11	10	11	Carbamidomethylation	134463	1-phosphatidylinositol 4 5-bisphosphate phosphodiesterase beta-4 OS=Homo sapiens OX=9606 GN=PLCB4 PE=1 SV=3
1759	20301	Q00688|FKBP3_HUMAN	96.81	29	29	11400000	4	4	5	Carbamidomethylation	25177	Peptidyl-prolyl cis-trans isomerase FKBP3 OS=Homo sapiens OX=9606 GN=FKBP3 PE=1 SV=1
1570	2325	Q9H875|PKRI1_HUMAN	96.79	30	30	23500000	5	5	6		20997	PRKR-interacting protein 1 OS=Homo sapiens OX=9606 GN=PRKRIP1 PE=1 SV=1
1465	1180	P55735|SEC13_HUMAN	96.77	41	41	9390000	6	6	7	Carbamidomethylation; Deamidation (NQ)	35541	Protein SEC13 homolog OS=Homo sapiens OX=9606 GN=SEC13 PE=1 SV=3
1230	13577	P17509|HXB6_HUMAN	96.71	51	51	10300000	10	9	10	Carbamidomethylation	25432	Homeobox protein Hox-B6 OS=Homo sapiens OX=9606 GN=HOXB6 PE=1 SV=4
1295	2357	P17040|ZSC20_HUMAN	96.71	9	9	2720000	7	5	9	Carbamidomethylation	117541	Zinc finger and SCAN domain-containing protein 20 OS=Homo sapiens OX=9606 GN=ZSCAN20 PE=1 SV=3
1755	64310	Q9UMX1|SUFU_HUMAN	96.55	17	17	4900000	5	5	5		53947	Suppressor of fused homolog OS=Homo sapiens OX=9606 GN=SUFU PE=1 SV=2
1521	1722	P46778|RL21_HUMAN	96.52	36	36	58600000	5	5	7		18565	60S ribosomal protein L21 OS=Homo sapiens OX=9606 GN=RPL21 PE=1 SV=2
1766	1773	P62847|RS24_HUMAN	96.48	29	29	37400000	4	4	5		15423	40S ribosomal protein S24 OS=Homo sapiens OX=9606 GN=RPS24 PE=1 SV=1
1533	3340	Q8N1G1|REXO1_HUMAN	96.44	6	6	5470000	5	5	6	Carbamidomethylation	131509	RNA exonuclease 1 homolog OS=Homo sapiens OX=9606 GN=REXO1 PE=1 SV=3
1386	2833	Q9NRA8|4ET_HUMAN	96.12	11	11	5710000	7	7	8		108201	Eukaryotic translation initiation factor 4E transporter OS=Homo sapiens OX=9606 GN=EIF4ENIF1 PE=1 SV=2
1823	1730	Q9H8G2|CAAP1_HUMAN	96.12	22	22	4070000	4	4	4	Carbamidomethylation	38368	Caspase activity and apoptosis inhibitor 1 OS=Homo sapiens OX=9606 GN=CAAP1 PE=1 SV=2
1539	1793	Q9UQ84|EXO1_HUMAN	96.04	11	11	9140000	6	6	6	Carbamidomethylation	94103	Exonuclease 1 OS=Homo sapiens OX=9606 GN=EXO1 PE=1 SV=2
1366	1303	Q4G0J3|LARP7_HUMAN	95.94	17	17	8040000	7	7	8		66899	La-related protein 7 OS=Homo sapiens OX=9606 GN=LARP7 PE=1 SV=1
1702	1697	P62495|ERF1_HUMAN	95.91	13	13	10200000	5	5	5	Carbamidomethylation	49031	Eukaryotic peptide chain release factor subunit 1 OS=Homo sapiens OX=9606 GN=ETF1 PE=1 SV=3
1283	4363	Q9Y620|RA54B_HUMAN	95.67	12	12	17300000	9	9	9	Carbamidomethylation	102967	DNA repair and recombination protein RAD54B OS=Homo sapiens OX=9606 GN=RAD54B PE=1 SV=1
1552	1266	Q8IXK0|PHC2_HUMAN	95.67	8	8	11300000	5	5	6		90713	Polyhomeotic-like protein 2 OS=Homo sapiens OX=9606 GN=PHC2 PE=1 SV=1
1428	1315	Q8NCA5|FA98A_HUMAN	95.43	19	19	6750000	6	5	8		55401	Protein FAM98A OS=Homo sapiens OX=9606 GN=FAM98A PE=1 SV=1
1526	4067	P35613|BASI_HUMAN	95.4	16	16	7540000	4	4	7	Carbamidomethylation	42200	Basigin OS=Homo sapiens OX=9606 GN=BSG PE=1 SV=2
1581	2173	Q86U06|RBM23_HUMAN	95.39	20	20	4060000	6	3	6	Carbamidomethylation; Deamidation (NQ)	48731	Probable RNA-binding protein 23 OS=Homo sapiens OX=9606 GN=RBM23 PE=1 SV=1
1597	2170	Q96DF8|ESS2_HUMAN	95.39	16	16	2450000	4	4	6	Deamidation (NQ)	52568	Splicing factor ESS-2 homolog OS=Homo sapiens OX=9606 GN=ESS2 PE=1 SV=1
1514	1134	Q13595|TRA2A_HUMAN	95.37	21	21	22300000	6	4	7	Carbamidomethylation; Deamidation (NQ)	32689	Transformer-2 protein homolog alpha OS=Homo sapiens OX=9606 GN=TRA2A PE=1 SV=1
1456	896	Q96IZ7|RSRC1_HUMAN	95.31	20	20	58100000	4	4	7	Deamidation (NQ)	38677	Serine/Arginine-related protein 53 OS=Homo sapiens OX=9606 GN=RSRC1 PE=1 SV=1
1392	1228	Q02446|SP4_HUMAN	95.2	16	16	4810000	6	6	8	Carbamidomethylation; Deamidation (NQ)	81985	Transcription factor Sp4 OS=Homo sapiens OX=9606 GN=SP4 PE=1 SV=2
1792	1261	Q6BDS2|URFB1_HUMAN	95.15	5	5	1920000	4	4	4		159484	UHRF1-binding protein 1 OS=Homo sapiens OX=9606 GN=UHRF1BP1 PE=1 SV=1
1352	1586	P62249|RS16_HUMAN	95.1	38	38	97400000	6	6	8		16445	40S ribosomal protein S16 OS=Homo sapiens OX=9606 GN=RPS16 PE=1 SV=2
1338	2376	Q9UHB9|SRP68_HUMAN	94.97	15	15	8120000	8	8	8	Carbamidomethylation; Deamidation (NQ)	70730	Signal recognition particle subunit SRP68 OS=Homo sapiens OX=9606 GN=SRP68 PE=1 SV=2
1708	660	O15156|ZBT7B_HUMAN	94.86	12	12	16400000	4	4	5	Carbamidomethylation	58027	Zinc finger and BTB domain-containing protein 7B OS=Homo sapiens OX=9606 GN=ZBTB7B PE=1 SV=2
1407	1380	P17029|ZKSC1_HUMAN	94.85	16	16	5350000	6	5	8	Carbamidomethylation; Deamidation (NQ)	63630	Zinc finger protein with KRAB and SCAN domains 1 OS=Homo sapiens OX=9606 GN=ZKSCAN1 PE=1 SV=3
1178	5	Q09666|AHNK_HUMAN	94.67	2	2	18300000	9	9	10		629114	Neuroblast differentiation-associated protein AHNAK OS=Homo sapiens OX=9606 GN=AHNAK PE=1 SV=2
1622	1343	P62318|SMD3_HUMAN	94.67	40	40	195000000	3	3	6	Carbamidomethylation	13916	Small nuclear ribonucleoprotein Sm D3 OS=Homo sapiens OX=9606 GN=SNRPD3 PE=1 SV=1
1548	707	Q13105|ZBT17_HUMAN	94.57	10	10	2330000	6	6	6	Carbamidomethylation	87928	Zinc finger and BTB domain-containing protein 17 OS=Homo sapiens OX=9606 GN=ZBTB17 PE=1 SV=3
1453	3581	Q03112|MECOM_HUMAN	94.45	7	7	4370000	7	4	7	Carbamidomethylation	138135	MDS1 and EVI1 complex locus protein OS=Homo sapiens OX=9606 GN=MECOM PE=1 SV=3
1558	2129	Q01094|E2F1_HUMAN	94.26	17	17	8560000	5	5	6	Carbamidomethylation	46920	Transcription factor E2F1 OS=Homo sapiens OX=9606 GN=E2F1 PE=1 SV=1
1586	1653	Q9Y6M1|IF2B2_HUMAN	94.26	15	15	4510000	6	4	6	Carbamidomethylation	66121	Insulin-like growth factor 2 mRNA-binding protein 2 OS=Homo sapiens OX=9606 GN=IGF2BP2 PE=1 SV=2
1746	2557	P63220|RS21_HUMAN	94.01	45	45	45500000	4	4	5	Carbamidomethylation	9111	40S ribosomal protein S21 OS=Homo sapiens OX=9606 GN=RPS21 PE=1 SV=1
1544	8714	Q7Z417|NUFP2_HUMAN	93.82	10	10	1750000	4	4	6		76121	Nuclear fragile X mental retardation-interacting protein 2 OS=Homo sapiens OX=9606 GN=NUFIP2 PE=1 SV=1
1549	24419	Q9UBP0|SPAST_HUMAN	93.82	12	12	3730000	5	5	6	Carbamidomethylation	67197	Spastin OS=Homo sapiens OX=9606 GN=SPAST PE=1 SV=1
1494	64308	Q14469|HES1_HUMAN	93.79	29	29	16400000	6	6	7	Carbamidomethylation	29541	Transcription factor HES-1 OS=Homo sapiens OX=9606 GN=HES1 PE=1 SV=1
1623	1309	P0C1Z6|TFPT_HUMAN	93.7	19	19	36000000	5	5	6		28278	TCF3 fusion partner OS=Homo sapiens OX=9606 GN=TFPT PE=1 SV=1
1272	342	Q5SVZ6|ZMYM1_HUMAN	93.7	8	8	4790000	7	7	9	Carbamidomethylation; Deamidation (NQ)	128717	Zinc finger MYM-type protein 1 OS=Homo sapiens OX=9606 GN=ZMYM1 PE=1 SV=1
1584	1808	Q969X6|UTP4_HUMAN	93.66	13	13	12600000	6	6	6	Carbamidomethylation	76890	U3 small nucleolar RNA-associated protein 4 homolog OS=Homo sapiens OX=9606 GN=UTP4 PE=1 SV=1
1573	1189	O75446|SAP30_HUMAN	93.53	22	22	43500000	5	5	6	Carbamidomethylation	23306	Histone deacetylase complex subunit SAP30 OS=Homo sapiens OX=9606 GN=SAP30 PE=1 SV=1
1431	1255	Q9H204|MED28_HUMAN	93.51	37	37	80500000	5	5	8	Carbamidomethylation	19520	Mediator of RNA polymerase II transcription subunit 28 OS=Homo sapiens OX=9606 GN=MED28 PE=1 SV=1
1511	1661	P78345|RPP38_HUMAN	93.4	25	25	22000000	6	6	7		31834	Ribonuclease P protein subunit p38 OS=Homo sapiens OX=9606 GN=RPP38 PE=1 SV=2
1389	21108	Q7Z7A4|PXK_HUMAN	93.28	15	15	12900000	6	6	8	Carbamidomethylation; Deamidation (NQ)	64950	PX domain-containing protein kinase-like protein OS=Homo sapiens OX=9606 GN=PXK PE=1 SV=1
1470	965	Q7L2J0|MEPCE_HUMAN	93.25	10	10	52300000	5	5	7	Carbamidomethylation	74355	7SK snRNA methylphosphate capping enzyme OS=Homo sapiens OX=9606 GN=MEPCE PE=1 SV=1
1266	993	Q8NHQ9|DDX55_HUMAN	93.21	12	12	30600000	6	6	9	Carbamidomethylation	68547	ATP-dependent RNA helicase DDX55 OS=Homo sapiens OX=9606 GN=DDX55 PE=1 SV=3
1376	1316	Q8TAF3|WDR48_HUMAN	93.18	16	16	11600000	7	7	8	Carbamidomethylation	76211	WD repeat-containing protein 48 OS=Homo sapiens OX=9606 GN=WDR48 PE=1 SV=1
1410	3188	Q9NY12|GAR1_HUMAN	93.07	30	30	38900000	5	5	8	Carbamidomethylation	22348	H/ACA ribonucleoprotein complex subunit 1 OS=Homo sapiens OX=9606 GN=GAR1 PE=1 SV=1
1451	1222	Q04721|NOTC2_HUMAN	93.01	4	4	7000000	6	6	7	Carbamidomethylation	265403	Neurogenic locus notch homolog protein 2 OS=Homo sapiens OX=9606 GN=NOTCH2 PE=1 SV=3
1661	3671	P20248|CCNA2_HUMAN	92.97	15	15	10500000	5	5	5		48551	Cyclin-A2 OS=Homo sapiens OX=9606 GN=CCNA2 PE=1 SV=2
1491	13094	Q13561|DCTN2_HUMAN	92.89	20	20	8210000	6	6	7		44231	Dynactin subunit 2 OS=Homo sapiens OX=9606 GN=DCTN2 PE=1 SV=4
1715	1532	Q9P2W1|HOP2_HUMAN	92.77	27	27	19700000	4	4	5		24906	Homologous-pairing protein 2 homolog OS=Homo sapiens OX=9606 GN=PSMC3IP PE=1 SV=1
1432	20079	Q8N488|RYBP_HUMAN	92.75	35	35	16800000	6	5	8	Carbamidomethylation; Deamidation (NQ)	24822	RING1 and YY1-binding protein OS=Homo sapiens OX=9606 GN=RYBP PE=1 SV=2
1413	1342	P55769|NH2L1_HUMAN	92.74	31	31	26400000	5	5	8	Carbamidomethylation	14174	NHP2-like protein 1 OS=Homo sapiens OX=9606 GN=SNU13 PE=1 SV=3
1297	938	P28340|DPOD1_HUMAN	92.69	11	11	8100000	9	9	9	Carbamidomethylation	123631	DNA polymerase delta catalytic subunit OS=Homo sapiens OX=9606 GN=POLD1 PE=1 SV=2
1393	1084	P78406|RAE1L_HUMAN	92.59	27	27	8320000	5	5	8	Carbamidomethylation	40968	mRNA export factor OS=Homo sapiens OX=9606 GN=RAE1 PE=1 SV=1
1684	1407	P62910|RL32_HUMAN	92.5	33	33	51500000	4	4	5	Carbamidomethylation	15860	60S ribosomal protein L32 OS=Homo sapiens OX=9606 GN=RPL32 PE=1 SV=2
1574	968	P54274|TERF1_HUMAN	92.5	15	15	11900000	5	5	6	Carbamidomethylation	50246	Telomeric repeat-binding factor 1 OS=Homo sapiens OX=9606 GN=TERF1 PE=1 SV=3
1423	3546	O14519|CDKA1_HUMAN	92.44	64	64	87100000	4	4	8	Carbamidomethylation; Deamidation (NQ)	12365	Cyclin-dependent kinase 2-associated protein 1 OS=Homo sapiens OX=9606 GN=CDK2AP1 PE=1 SV=1
1729	2599	Q9NWT1|PK1IP_HUMAN	92.38	17	17	6890000	5	5	5	Carbamidomethylation	43964	p21-activated protein kinase-interacting protein 1 OS=Homo sapiens OX=9606 GN=PAK1IP1 PE=1 SV=2
1744	64322	O95147|DUS14_HUMAN	92.32	25	25	5880000	4	4	5	Carbamidomethylation	22255	Dual specificity protein phosphatase 14 OS=Homo sapiens OX=9606 GN=DUSP14 PE=1 SV=1
1588	386	Q6NZY4|ZCHC8_HUMAN	92.19	12	12	4030000	5	5	6	Carbamidomethylation	78577	Zinc finger CCHC domain-containing protein 8 OS=Homo sapiens OX=9606 GN=ZCCHC8 PE=1 SV=2
1603	2065	P62854|RS26_HUMAN	92.14	44	44	50600000	4	4	6	Carbamidomethylation	13015	40S ribosomal protein S26 OS=Homo sapiens OX=9606 GN=RPS26 PE=1 SV=3
1591	10748	Q9P035|HACD3_HUMAN	92.09	19	19	20200000	4	4	6		43160	Very-long-chain (3R)-3-hydroxyacyl-CoA dehydratase 3 OS=Homo sapiens OX=9606 GN=HACD3 PE=1 SV=2
1250	1270	P29375|KDM5A_HUMAN	91.91	8	8	13100000	9	9	9	Carbamidomethylation; Deamidation (NQ)	192094	Lysine-specific demethylase 5A OS=Homo sapiens OX=9606 GN=KDM5A PE=1 SV=3
1733	3723	P30533|AMRP_HUMAN	91.82	18	18	10900000	5	5	5		41466	Alpha-2-macroglobulin receptor-associated protein OS=Homo sapiens OX=9606 GN=LRPAP1 PE=1 SV=1
1839	1371	Q92879|CELF1_HUMAN	91.68	13	13	11500000	4	4	4	Carbamidomethylation	52063	CUGBP Elav-like family member 1 OS=Homo sapiens OX=9606 GN=CELF1 PE=1 SV=2
1007	1414	Q15651|HMGN3_HUMAN	91.66	40	40	4980000	4	3	13	Deamidation (NQ)	10666	High mobility group nucleosome-binding domain-containing protein 3 OS=Homo sapiens OX=9606 GN=HMGN3 PE=1 SV=2
1565	1208	Q15532|SSXT_HUMAN	91.52	12	12	49600000	4	3	6	Carbamidomethylation	45929	Protein SSXT OS=Homo sapiens OX=9606 GN=SS18 PE=1 SV=3
1902	1036	Q8TBF4|ZCRB1_HUMAN	91.42	23	23	6990000	4	4	4	Carbamidomethylation	24592	Zinc finger CCHC-type and RNA-binding motif-containing protein 1 OS=Homo sapiens OX=9606 GN=ZCRB1 PE=1 SV=2
1644	831	Q99832|TCPH_HUMAN	91.21	10	10	17600000	4	4	5	Carbamidomethylation	59367	T-complex protein 1 subunit eta OS=Homo sapiens OX=9606 GN=CCT7 PE=1 SV=2
1408	1511	O75478|TAD2A_HUMAN	91.08	25	25	10300000	8	8	8	Carbamidomethylation	51506	Transcriptional adapter 2-alpha OS=Homo sapiens OX=9606 GN=TADA2A PE=1 SV=3
1615	3230	P31269|HXA9_HUMAN	90.97	38	38	13200000	5	4	6	Carbamidomethylation; Deamidation (NQ)	30172	Homeobox protein Hox-A9 OS=Homo sapiens OX=9606 GN=HOXA9 PE=1 SV=4
1319	1633	Q9HAJ7|SP30L_HUMAN	90.89	37	37	16700000	5	5	9	Carbamidomethylation; Deamidation (NQ)	20877	Histone deacetylase complex subunit SAP30L OS=Homo sapiens OX=9606 GN=SAP30L PE=1 SV=1
1611	8961	Q15678|PTN14_HUMAN	90.72	9	9	4340000	5	5	6		135261	Tyrosine-protein phosphatase non-receptor type 14 OS=Homo sapiens OX=9606 GN=PTPN14 PE=1 SV=2
1455	882	Q13427|PPIG_HUMAN	90.69	8	8	13500000	5	5	7	Carbamidomethylation; Deamidation (NQ)	88617	Peptidyl-prolyl cis-trans isomerase G OS=Homo sapiens OX=9606 GN=PPIG PE=1 SV=2
1754	2994	Q01196|RUNX1_HUMAN	90.67	22	22	5410000	5	5	5		48737	Runt-related transcription factor 1 OS=Homo sapiens OX=9606 GN=RUNX1 PE=1 SV=3
1015	1263	P61254|RL26_HUMAN	90.66	46	46	77600000	8	8	13		17258	60S ribosomal protein L26 OS=Homo sapiens OX=9606 GN=RPL26 PE=1 SV=1
1620	1119	O60828|PQBP1_HUMAN	90.47	29	29	21400000	5	5	6		30472	Polyglutamine-binding protein 1 OS=Homo sapiens OX=9606 GN=PQBP1 PE=1 SV=1
1601	1851	Q9Y237|PIN4_HUMAN	90.43	48	48	156000000	4	4	6		13810	Peptidyl-prolyl cis-trans isomerase NIMA-interacting 4 OS=Homo sapiens OX=9606 GN=PIN4 PE=1 SV=1
1757	1603	P50914|RL14_HUMAN	90.41	21	21	82900000	4	4	5	Carbamidomethylation	23432	60S ribosomal protein L14 OS=Homo sapiens OX=9606 GN=RPL14 PE=1 SV=4
1353	1694	Q8IUF8|RIOX2_HUMAN	90.41	15	15	18000000	6	6	8	Carbamidomethylation	52800	Ribosomal oxygenase 2 OS=Homo sapiens OX=9606 GN=RIOX2 PE=1 SV=1
1794	943	Q7RTV0|PHF5A_HUMAN	90.32	42	42	18500000	4	4	4	Carbamidomethylation	12405	PHD finger-like domain-containing protein 5A OS=Homo sapiens OX=9606 GN=PHF5A PE=1 SV=1
1846	15067	Q49MG5|MAP9_HUMAN	90.3	10	10	1300000	4	4	4	Carbamidomethylation	74234	Microtubule-associated protein 9 OS=Homo sapiens OX=9606 GN=MAP9 PE=1 SV=3
1355	969	Q08AD1|CAMP2_HUMAN	90.29	7	7	3760000	7	7	8	Carbamidomethylation; Deamidation (NQ)	168088	Calmodulin-regulated spectrin-associated protein 2 OS=Homo sapiens OX=9606 GN=CAMSAP2 PE=1 SV=3
1643	607	Q1KMD3|HNRL2_HUMAN	90.03	9	9	9100000	5	5	5	Carbamidomethylation	85105	Heterogeneous nuclear ribonucleoprotein U-like protein 2 OS=Homo sapiens OX=9606 GN=HNRNPUL2 PE=1 SV=1
1377	1814	O75190|DNJB6_HUMAN	90.03	31	31	12800000	7	7	8	Deamidation (NQ)	36087	DnaJ homolog subfamily B member 6 OS=Homo sapiens OX=9606 GN=DNAJB6 PE=1 SV=2
1488	1420	Q96SL8|FIZ1_HUMAN	90.01	23	23	9180000	7	7	7	Carbamidomethylation	51996	Flt3-interacting zinc finger protein 1 OS=Homo sapiens OX=9606 GN=FIZ1 PE=1 SV=2
1504	1820	P61353|RL27_HUMAN	89.88	30	30	107000000	4	4	7		15798	60S ribosomal protein L27 OS=Homo sapiens OX=9606 GN=RPL27 PE=1 SV=2
1435	5939	Q6DCA0|AMERL_HUMAN	89.83	22	22	7680000	3	3	8	Deamidation (NQ)	34499	AMMECR1-like protein OS=Homo sapiens OX=9606 GN=AMMECR1L PE=1 SV=1
1440	177	O60293|ZC3H1_HUMAN	89.65	5	5	3060000	7	7	7	Carbamidomethylation	226354	Zinc finger C3H1 domain-containing protein OS=Homo sapiens OX=9606 GN=ZFC3H1 PE=1 SV=3
1685	2030	Q8WW12|PCNP_HUMAN	89.58	24	24	3260000	3	3	5		18925	PEST proteolytic signal-containing nuclear protein OS=Homo sapiens OX=9606 GN=PCNP PE=1 SV=2
1467	2774	Q8N720|ZN655_HUMAN	89.49	17	17	3560000	6	5	7	Carbamidomethylation	57407	Zinc finger protein 655 OS=Homo sapiens OX=9606 GN=ZNF655 PE=1 SV=3
1635	3133	E9PAV3|NACAM_HUMAN	89.34	4	4	28200000	5	5	5		205419	Nascent polypeptide-associated complex subunit alpha muscle-specific form OS=Homo sapiens OX=9606 GN=NACA PE=1 SV=1
1613	1473	O75937|DNJC8_HUMAN	89.15	32	32	22800000	6	6	6		29842	DnaJ homolog subfamily C member 8 OS=Homo sapiens OX=9606 GN=DNAJC8 PE=1 SV=2
1600	1273	Q4KMP7|TB10B_HUMAN	89.07	11	11	10600000	4	4	6	Carbamidomethylation	87199	TBC1 domain family member 10B OS=Homo sapiens OX=9606 GN=TBC1D10B PE=1 SV=3
1417	8802	Q13045|FLII_HUMAN	89.02	7	7	4910000	7	7	8	Carbamidomethylation	144751	Protein flightless-1 homolog OS=Homo sapiens OX=9606 GN=FLII PE=1 SV=2
1627	2187	Q9BRR0|ZKSC3_HUMAN	88.96	14	14	1020000	5	3	6	Carbamidomethylation	60641	Zinc finger protein with KRAB and SCAN domains 3 OS=Homo sapiens OX=9606 GN=ZKSCAN3 PE=1 SV=2
1590	3514	P41214|EIF2D_HUMAN	88.92	14	14	3670000	5	5	6		64707	Eukaryotic translation initiation factor 2D OS=Homo sapiens OX=9606 GN=EIF2D PE=1 SV=3
1625	3392	Q9UKD2|MRT4_HUMAN	88.83	34	34	20800000	6	6	6		27560	mRNA turnover protein 4 homolog OS=Homo sapiens OX=9606 GN=MRTO4 PE=1 SV=2
1596	1211	Q8NDX6|ZN740_HUMAN	88.82	23	23	8110000	5	5	6	Carbamidomethylation	21857	Zinc finger protein 740 OS=Homo sapiens OX=9606 GN=ZNF740 PE=1 SV=1
1594	947	O14646|CHD1_HUMAN	88.73	5	5	2630000	6	3	6	Carbamidomethylation	196687	Chromodomain-helicase-DNA-binding protein 1 OS=Homo sapiens OX=9606 GN=CHD1 PE=1 SV=2
1498	871	Q8WV22|NSE1_HUMAN	88.62	24	24	17200000	4	4	7	Carbamidomethylation	30855	Non-structural maintenance of chromosomes element 1 homolog OS=Homo sapiens OX=9606 GN=NSMCE1 PE=1 SV=5
1575	786	P53621|COPA_HUMAN	88.38	6	6	1230000	5	5	6	Carbamidomethylation; Deamidation (NQ)	138345	Coatomer subunit alpha OS=Homo sapiens OX=9606 GN=COPA PE=1 SV=2
1898	64315	Q9NY43|BARH2_HUMAN	88.36	21	21	3030000	4	4	4	Carbamidomethylation	41981	BarH-like 2 homeobox protein OS=Homo sapiens OX=9606 GN=BARHL2 PE=1 SV=2
1632	1201	Q9BQE9|BCL7B_HUMAN	88.25	38	38	4680000	5	3	6	Carbamidomethylation; Deamidation (NQ)	22195	B-cell CLL/lymphoma 7 protein family member B OS=Homo sapiens OX=9606 GN=BCL7B PE=1 SV=1
1756	2274	P62899|RL31_HUMAN	88.04	38	38	111000000	5	5	5		14463	60S ribosomal protein L31 OS=Homo sapiens OX=9606 GN=RPL31 PE=1 SV=1
1452	1052	O95402|MED26_HUMAN	88.01	25	25	40300000	7	7	7	Carbamidomethylation	65447	Mediator of RNA polymerase II transcription subunit 26 OS=Homo sapiens OX=9606 GN=MED26 PE=1 SV=2
1354	1003	Q07864|DPOE1_HUMAN	87.94	5	5	7440000	8	8	8	Carbamidomethylation	261515	DNA polymerase epsilon catalytic subunit A OS=Homo sapiens OX=9606 GN=POLE PE=1 SV=5
1367	1631	O14802|RPC1_HUMAN	87.88	7	7	3880000	7	6	8	Carbamidomethylation	155641	DNA-directed RNA polymerase III subunit RPC1 OS=Homo sapiens OX=9606 GN=POLR3A PE=1 SV=2
1067	1892	Q8NB50|ZFP62_HUMAN	87.85	7	7	1580000	6	3	12	Carbamidomethylation	102511	Zinc finger protein 62 homolog OS=Homo sapiens OX=9606 GN=ZFP62 PE=1 SV=3
1422	1925	P49458|SRP09_HUMAN	87.8	45	45	586000000	4	4	8	Carbamidomethylation	10112	Signal recognition particle 9 kDa protein OS=Homo sapiens OX=9606 GN=SRP9 PE=1 SV=2
1563	879	P49761|CLK3_HUMAN	87.77	12	12	14100000	6	6	6	Carbamidomethylation	73515	Dual specificity protein kinase CLK3 OS=Homo sapiens OX=9606 GN=CLK3 PE=1 SV=3
1949	2435	Q04837|SSBP_HUMAN	87.63	28	28	11400000	3	3	3		17260	Single-stranded DNA-binding protein mitochondrial OS=Homo sapiens OX=9606 GN=SSBP1 PE=1 SV=1
1267	4432	Q9HAU0|PKHA5_HUMAN	87.61	9	9	8420000	7	7	9	Carbamidomethylation	127464	Pleckstrin homology domain-containing family A member 5 OS=Homo sapiens OX=9606 GN=PLEKHA5 PE=1 SV=1
1704	22405	P51114|FXR1_HUMAN	87.55	16	16	3230000	5	4	5		69721	Fragile X mental retardation syndrome-related protein 1 OS=Homo sapiens OX=9606 GN=FXR1 PE=1 SV=3
1236	2341	P63173|RL38_HUMAN	87.53	50	50	59500000	4	4	10		8218	60S ribosomal protein L38 OS=Homo sapiens OX=9606 GN=RPL38 PE=1 SV=2
1404	35128	Q8IZ69|TRM2A_HUMAN	87.48	16	16	11500000	8	8	8	Carbamidomethylation	68726	tRNA (uracil-5-)-methyltransferase homolog A OS=Homo sapiens OX=9606 GN=TRMT2A PE=1 SV=2
1873	1362	Q01085|TIAR_HUMAN	87.45	17	17	8900000	4	4	4		41591	Nucleolysin TIAR OS=Homo sapiens OX=9606 GN=TIAL1 PE=1 SV=1
1304	1239	Q9H4Z2|ZN335_HUMAN	87.34	9	9	6730000	6	6	9	Carbamidomethylation; Deamidation (NQ)	144892	Zinc finger protein 335 OS=Homo sapiens OX=9606 GN=ZNF335 PE=1 SV=1
1572	64311	Q13394|MB211_HUMAN	87.29	18	18	27900000	5	5	6		40956	Putative nucleotidyltransferase MAB21L1 OS=Homo sapiens OX=9606 GN=MAB21L1 PE=1 SV=1
1840	64312	P55145|MANF_HUMAN	87.23	34	34	16100000	4	4	4	Carbamidomethylation	20700	Mesencephalic astrocyte-derived neurotrophic factor OS=Homo sapiens OX=9606 GN=MANF PE=1 SV=3
1657	3186	Q9NUQ6|SPS2L_HUMAN	87.22	13	13	2570000	5	5	5	Carbamidomethylation	61729	SPATS2-like protein OS=Homo sapiens OX=9606 GN=SPATS2L PE=1 SV=2
1394	321	O14647|CHD2_HUMAN	87.06	5	5	1450000	6	3	8	Carbamidomethylation; Deamidation (NQ)	211342	Chromodomain-helicase-DNA-binding protein 2 OS=Homo sapiens OX=9606 GN=CHD2 PE=1 SV=2
1790	1363	Q53T94|TAF1B_HUMAN	87.03	9	9	3460000	3	3	4	Carbamidomethylation	68832	TATA box-binding protein-associated factor RNA polymerase I subunit B OS=Homo sapiens OX=9606 GN=TAF1B PE=1 SV=1
1944	10993	O95248|MTMR5_HUMAN	87.02	3	3	724000	3	3	3		208442	Myotubularin-related protein 5 OS=Homo sapiens OX=9606 GN=SBF1 PE=1 SV=4
1899	4569	Q9BQA1|MEP50_HUMAN	86.93	30	30	8520000	4	4	4	Carbamidomethylation	36724	Methylosome protein 50 OS=Homo sapiens OX=9606 GN=WDR77 PE=1 SV=1
1284	1775	Q03933|HSF2_HUMAN	86.91	14	14	6450000	7	5	9	Deamidation (NQ)	60349	Heat shock factor protein 2 OS=Homo sapiens OX=9606 GN=HSF2 PE=1 SV=1
1302	1600	Q9NZ01|TECR_HUMAN	86.78	22	22	27500000	7	7	9		36034	Very-long-chain enoyl-CoA reductase OS=Homo sapiens OX=9606 GN=TECR PE=1 SV=1
1636	4814	Q9P281|BAHC1_HUMAN	86.78	3	3	1640000	5	5	5	Carbamidomethylation	280014	BAH and coiled-coil domain-containing protein 1 OS=Homo sapiens OX=9606 GN=BAHCC1 PE=1 SV=4
1589	20451	Q9H6D7|HAUS4_HUMAN	86.72	18	18	10300000	6	6	6	Carbamidomethylation	42400	HAUS augmin-like complex subunit 4 OS=Homo sapiens OX=9606 GN=HAUS4 PE=1 SV=1
1847	2904	Q96BR9|ZBT8A_HUMAN	86.58	10	10	1950000	4	3	4		50141	Zinc finger and BTB domain-containing protein 8A OS=Homo sapiens OX=9606 GN=ZBTB8A PE=1 SV=2
1974	1649	P31270|HXA11_HUMAN	86.43	23	23	2560000	3	3	3	Carbamidomethylation	34486	Homeobox protein Hox-A11 OS=Homo sapiens OX=9606 GN=HOXA11 PE=2 SV=2
1605	1755	P62266|RS23_HUMAN	86.33	29	29	58500000	5	5	6		15808	40S ribosomal protein S23 OS=Homo sapiens OX=9606 GN=RPS23 PE=1 SV=3
1442	3988	O75369|FLNB_HUMAN	86.32	3	3	2890000	6	3	7		278162	Filamin-B OS=Homo sapiens OX=9606 GN=FLNB PE=1 SV=2
1545	1464	Q15645|PCH2_HUMAN	86.29	11	11	5070000	5	5	6	Carbamidomethylation	48551	Pachytene checkpoint protein 2 homolog OS=Homo sapiens OX=9606 GN=TRIP13 PE=1 SV=2
1725	1226	Q13503|MED21_HUMAN	86.28	35	35	42100000	3	3	5		15564	Mediator of RNA polymerase II transcription subunit 21 OS=Homo sapiens OX=9606 GN=MED21 PE=1 SV=1
1730	4088	Q9BWG6|SCNM1_HUMAN	86.21	38	38	5410000	5	5	5	Carbamidomethylation	25949	Sodium channel modifier 1 OS=Homo sapiens OX=9606 GN=SCNM1 PE=1 SV=1
1637	4009	O95714|HERC2_HUMAN	86.18	1	1	1580000	5	5	5		527234	E3 ubiquitin-protein ligase HERC2 OS=Homo sapiens OX=9606 GN=HERC2 PE=1 SV=2
1652	10180	P50219|MNX1_HUMAN	86.18	16	16	1980000	5	5	5		40569	Motor neuron and pancreas homeobox protein 1 OS=Homo sapiens OX=9606 GN=MNX1 PE=1 SV=3
1815	1248	Q02040|AK17A_HUMAN	86.15	7	7	5110000	4	4	4	Carbamidomethylation	80736	A-kinase anchor protein 17A OS=Homo sapiens OX=9606 GN=AKAP17A PE=1 SV=2
1801	12807	Q9NP08|HMX1_HUMAN	86.11	18	18	6540000	4	4	4		36155	Homeobox protein HMX1 OS=Homo sapiens OX=9606 GN=HMX1 PE=2 SV=2
1843	840	Q96B26|EXOS8_HUMAN	86.09	21	21	13100000	4	4	4	Carbamidomethylation	30040	Exosome complex component RRP43 OS=Homo sapiens OX=9606 GN=EXOSC8 PE=1 SV=1
1647	1296	Q92750|TAF4B_HUMAN	86.02	9	9	3920000	5	5	5		91090	Transcription initiation factor TFIID subunit 4B OS=Homo sapiens OX=9606 GN=TAF4B PE=1 SV=2
1497	33282	A0MZ66|SHOT1_HUMAN	86	19	19	2870000	7	7	7		71640	Shootin-1 OS=Homo sapiens OX=9606 GN=SHTN1 PE=1 SV=4
1405	21332	Q9UPS8|ANR26_HUMAN	85.97	6	6	3640000	8	8	8	Carbamidomethylation	196409	Ankyrin repeat domain-containing protein 26 OS=Homo sapiens OX=9606 GN=ANKRD26 PE=1 SV=4
1550	1547	Q9H8H0|NOL11_HUMAN	85.93	11	11	4360000	6	6	6		81124	Nucleolar protein 11 OS=Homo sapiens OX=9606 GN=NOL11 PE=1 SV=1
1529	20089	P55196|AFAD_HUMAN	85.91	3	3	2850000	4	4	6		206803	Afadin OS=Homo sapiens OX=9606 GN=AFDN PE=1 SV=3
1409	1553	Q8WUU5|GATD1_HUMAN	85.77	31	31	20700000	5	5	8	Carbamidomethylation	28690	GATA zinc finger domain-containing protein 1 OS=Homo sapiens OX=9606 GN=GATAD1 PE=1 SV=1
1619	2169	Q9P0L0|VAPA_HUMAN	85.75	25	25	6220000	4	4	6		27893	Vesicle-associated membrane protein-associated protein A OS=Homo sapiens OX=9606 GN=VAPA PE=1 SV=3
1527	1229	P09234|RU1C_HUMAN	85.67	30	30	172000000	4	4	7	Carbamidomethylation	17394	U1 small nuclear ribonucleoprotein C OS=Homo sapiens OX=9606 GN=SNRPC PE=1 SV=1
1531	3921	Q2NKX8|ERC6L_HUMAN	85.63	7	7	5900000	6	6	6	Carbamidomethylation	141103	DNA excision repair protein ERCC-6-like OS=Homo sapiens OX=9606 GN=ERCC6L PE=1 SV=1
1774	5855	O75461|E2F6_HUMAN	85.46	17	17	6320000	4	4	5	Deamidation (NQ)	31844	Transcription factor E2F6 OS=Homo sapiens OX=9606 GN=E2F6 PE=1 SV=1
1705	1983	Q6PI47|KCD18_HUMAN	85.43	16	16	3200000	5	5	5	Carbamidomethylation	46739	BTB/POZ domain-containing protein KCTD18 OS=Homo sapiens OX=9606 GN=KCTD18 PE=2 SV=2
1468	1746	Q96HR3|MED30_HUMAN	85.37	32	32	53500000	5	5	7	Carbamidomethylation; Deamidation (NQ)	20277	Mediator of RNA polymerase II transcription subunit 30 OS=Homo sapiens OX=9606 GN=MED30 PE=1 SV=1
2041	2564	Q9BVC4|LST8_HUMAN	85.18	15	15	2720000	3	3	3	Carbamidomethylation	35876	Target of rapamycin complex subunit LST8 OS=Homo sapiens OX=9606 GN=MLST8 PE=1 SV=1
1642	1561	O43896|KIF1C_HUMAN	84.9	6	6	1870000	5	3	5	Carbamidomethylation	122947	Kinesin-like protein KIF1C OS=Homo sapiens OX=9606 GN=KIF1C PE=1 SV=3
1680	1453	Q12834|CDC20_HUMAN	84.71	14	14	3750000	5	5	5	Carbamidomethylation	54723	Cell division cycle protein 20 homolog OS=Homo sapiens OX=9606 GN=CDC20 PE=1 SV=2
1560	1022	P14316|IRF2_HUMAN	84.69	23	23	11100000	5	5	6	Carbamidomethylation; Deamidation (NQ)	39354	Interferon regulatory factor 2 OS=Homo sapiens OX=9606 GN=IRF2 PE=1 SV=2
1628	3283	P82979|SARNP_HUMAN	84.64	43	43	31600000	5	5	6	Deamidation (NQ)	23671	SAP domain-containing ribonucleoprotein OS=Homo sapiens OX=9606 GN=SARNP PE=1 SV=3
1369	1564	Q9Y4B5|MTCL1_HUMAN	84.42	7	7	3770000	7	6	8	Carbamidomethylation; Deamidation (NQ)	209525	Microtubule cross-linking factor 1 OS=Homo sapiens OX=9606 GN=MTCL1 PE=1 SV=5
1959	64319	O75496|GEMI_HUMAN	84.36	26	26	7390000	3	3	3		23565	Geminin OS=Homo sapiens OX=9606 GN=GMNN PE=1 SV=1
1530	3189	Q9UQ13|SHOC2_HUMAN	84.34	14	14	11000000	5	5	6	Carbamidomethylation; Deamidation (NQ)	64888	Leucine-rich repeat protein SHOC-2 OS=Homo sapiens OX=9606 GN=SHOC2 PE=1 SV=2
1742	2315	O75177|CREST_HUMAN	84.26	11	11	8810000	3	3	5	Carbamidomethylation	42990	Calcium-responsive transactivator OS=Homo sapiens OX=9606 GN=SS18L1 PE=1 SV=2
1630	64314	Q9BST9|RTKN_HUMAN	84.21	15	15	5190000	5	5	6	Carbamidomethylation	62667	Rhotekin OS=Homo sapiens OX=9606 GN=RTKN PE=1 SV=2
2085	7367	Q9UJC3|HOOK1_HUMAN	84.04	6	6	1020000	3	3	3	Carbamidomethylation	84648	Protein Hook homolog 1 OS=Homo sapiens OX=9606 GN=HOOK1 PE=1 SV=2
1614	1809	Q52LJ0|FA98B_HUMAN	83.93	19	19	5630000	5	4	6	Carbamidomethylation	37191	Protein FAM98B OS=Homo sapiens OX=9606 GN=FAM98B PE=1 SV=1
1380	1227	Q149N8|SHPRH_HUMAN	83.89	6	6	2890000	7	7	8	Carbamidomethylation	193078	E3 ubiquitin-protein ligase SHPRH OS=Homo sapiens OX=9606 GN=SHPRH PE=1 SV=2
1734	1188	Q86XZ4|SPAS2_HUMAN	83.76	15	15	5100000	5	5	5	Carbamidomethylation	59545	Spermatogenesis-associated serine-rich protein 2 OS=Homo sapiens OX=9606 GN=SPATS2 PE=1 SV=1
1466	1282	Q9Y5Z7|HCFC2_HUMAN	83.73	11	11	3460000	7	6	7	Carbamidomethylation	86779	Host cell factor 2 OS=Homo sapiens OX=9606 GN=HCFC2 PE=1 SV=1
1869	2013	P83916|CBX1_HUMAN	83.7	25	25	9610000	4	3	4	Carbamidomethylation	21418	Chromobox protein homolog 1 OS=Homo sapiens OX=9606 GN=CBX1 PE=1 SV=1
1977	939	Q9UI10|EI2BD_HUMAN	83.69	11	11	4610000	3	3	3		57557	Translation initiation factor eIF-2B subunit delta OS=Homo sapiens OX=9606 GN=EIF2B4 PE=1 SV=2
1920	2387	Q03060|CREM_HUMAN	83.64	13	13	19400000	3	3	4		37006	cAMP-responsive element modulator OS=Homo sapiens OX=9606 GN=CREM PE=1 SV=6
1731	1559	Q8TF68|ZN384_HUMAN	83.57	12	12	603000	5	3	5		63219	Zinc finger protein 384 OS=Homo sapiens OX=9606 GN=ZNF384 PE=1 SV=2
1663	2076	Q15573|TAF1A_HUMAN	83.5	14	14	5580000	5	5	5		52676	TATA box-binding protein-associated factor RNA polymerase I subunit A OS=Homo sapiens OX=9606 GN=TAF1A PE=1 SV=1
1901	2297	P98177|FOXO4_HUMAN	83.44	12	12	1200000	4	3	4		53684	Forkhead box protein O4 OS=Homo sapiens OX=9606 GN=FOXO4 PE=1 SV=5
1735	657	Q9Y2K1|ZBTB1_HUMAN	83.43	10	10	1070000	5	5	5	Carbamidomethylation	82016	Zinc finger and BTB domain-containing protein 1 OS=Homo sapiens OX=9606 GN=ZBTB1 PE=1 SV=3
1561	2134	O00443|P3C2A_HUMAN	83.37	5	5	5090000	6	6	6		190678	Phosphatidylinositol 4-phosphate 3-kinase C2 domain-containing subunit alpha OS=Homo sapiens OX=9606 GN=PIK3C2A PE=1 SV=2
1707	35962	P85298|RHG08_HUMAN	83.31	15	15	10500000	5	5	5		53484	Rho GTPase-activating protein 8 OS=Homo sapiens OX=9606 GN=ARHGAP8 PE=1 SV=1
1358	1171	Q96R06|SPAG5_HUMAN	83.09	5	5	7770000	5	5	8		134422	Sperm-associated antigen 5 OS=Homo sapiens OX=9606 GN=SPAG5 PE=1 SV=2
1593	19909	Q9NXK8|FXL12_HUMAN	83.04	27	27	7380000	5	5	6	Carbamidomethylation	37026	F-box/LRR-repeat protein 12 OS=Homo sapiens OX=9606 GN=FBXL12 PE=1 SV=1
1796	20012	Q9NP66|HM20A_HUMAN	82.95	14	14	17600000	4	4	4		40144	High mobility group protein 20A OS=Homo sapiens OX=9606 GN=HMG20A PE=1 SV=1
1583	1792	Q8N5Y2|MS3L1_HUMAN	82.92	18	18	20200000	6	6	6	Carbamidomethylation	59824	Male-specific lethal 3 homolog OS=Homo sapiens OX=9606 GN=MSL3 PE=1 SV=1
1821	1447	Q69YH5|CDCA2_HUMAN	82.83	7	7	2320000	4	4	4	Carbamidomethylation	112676	Cell division cycle-associated protein 2 OS=Homo sapiens OX=9606 GN=CDCA2 PE=1 SV=2
1714	1880	P84098|RL19_HUMAN	82.83	22	22	57900000	4	4	5		23466	60S ribosomal protein L19 OS=Homo sapiens OX=9606 GN=RPL19 PE=1 SV=1
1656	13263	Q5M775|CYTSB_HUMAN	82.79	6	6	4840000	4	4	5		118585	Cytospin-B OS=Homo sapiens OX=9606 GN=SPECC1 PE=1 SV=1
1807	9588	P61011|SRP54_HUMAN	82.7	10	10	3770000	4	4	4		55705	Signal recognition particle 54 kDa protein OS=Homo sapiens OX=9606 GN=SRP54 PE=1 SV=1
1950	1733	Q8WUM0|NU133_HUMAN	82.62	5	5	972000	3	3	3	Carbamidomethylation	128979	Nuclear pore complex protein Nup133 OS=Homo sapiens OX=9606 GN=NUP133 PE=1 SV=2
1599	64313	Q9UKT9|IKZF3_HUMAN	82.53	15	15	3300000	5	4	6		58023	Zinc finger protein Aiolos OS=Homo sapiens OX=9606 GN=IKZF3 PE=1 SV=2
2042	2885	Q13951|PEBB_HUMAN	82.32	20	20	12300000	3	3	3	Carbamidomethylation	21508	Core-binding factor subunit beta OS=Homo sapiens OX=9606 GN=CBFB PE=1 SV=2
1874	2242	O43251|RFOX2_HUMAN	82.28	15	15	9460000	4	4	4		41374	RNA binding protein fox-1 homolog 2 OS=Homo sapiens OX=9606 GN=RBFOX2 PE=1 SV=3
1703	8906	Q969G2|LHX4_HUMAN	82.26	16	16	8570000	5	5	5	Carbamidomethylation	43124	LIM/homeobox protein Lhx4 OS=Homo sapiens OX=9606 GN=LHX4 PE=1 SV=2
1258	804	Q9UHL9|GT2D1_HUMAN	82.11	9	9	8040000	7	7	9	Carbamidomethylation	106057	General transcription factor II-I repeat domain-containing protein 1 OS=Homo sapiens OX=9606 GN=GTF2IRD1 PE=1 SV=1
1800	7062	P35998|PRS7_HUMAN	82.09	15	15	4950000	4	4	4	Carbamidomethylation; Deamidation (NQ)	48634	26S proteasome regulatory subunit 7 OS=Homo sapiens OX=9606 GN=PSMC2 PE=1 SV=3
1793	924	Q9BZJ0|CRNL1_HUMAN	81.98	6	6	5270000	4	4	4		100452	Crooked neck-like protein 1 OS=Homo sapiens OX=9606 GN=CRNKL1 PE=1 SV=4
2009	5394	Q96DN6|MBD6_HUMAN	81.77	5	5	12600000	3	3	3	Carbamidomethylation	101201	Methyl-CpG-binding domain protein 6 OS=Homo sapiens OX=9606 GN=MBD6 PE=1 SV=2
1760	1142	P61513|RL37A_HUMAN	81.75	51	51	25900000	4	4	5	Carbamidomethylation	10275	60S ribosomal protein L37a OS=Homo sapiens OX=9606 GN=RPL37A PE=1 SV=2
1678	1606	Q12986|NFX1_HUMAN	81.7	6	6	3490000	5	5	5	Carbamidomethylation	124395	Transcriptional repressor NF-X1 OS=Homo sapiens OX=9606 GN=NFX1 PE=1 SV=2
1791	1157	P0C7T5|ATX1L_HUMAN	81.37	9	9	6770000	4	4	4		73306	Ataxin-1-like OS=Homo sapiens OX=9606 GN=ATXN1L PE=1 SV=1
1975	1994	Q9Y448|SKAP_HUMAN	81.31	17	17	3250000	3	3	3	Carbamidomethylation	35438	Small kinetochore-associated protein OS=Homo sapiens OX=9606 GN=KNSTRN PE=1 SV=2
1917	64341	P13378|HXD8_HUMAN	81.3	19	19	3280000	3	3	4	Carbamidomethylation; Deamidation (NQ)	31911	Homeobox protein Hox-D8 OS=Homo sapiens OX=9606 GN=HOXD8 PE=2 SV=2
1848	3390	Q8NDF8|PAPD5_HUMAN	81.21	9	9	2330000	4	4	4		63267	Non-canonical poly(A) RNA polymerase PAPD5 OS=Homo sapiens OX=9606 GN=TENT4B PE=1 SV=2
1691	19904	Q0VDF9|HSP7E_HUMAN	81.14	12	12	6200000	4	4	5		54795	Heat shock 70 kDa protein 14 OS=Homo sapiens OX=9606 GN=HSPA14 PE=1 SV=1
1646	2324	P10398|ARAF_HUMAN	81.05	9	9	4150000	5	3	5	Carbamidomethylation	67585	Serine/threonine-protein kinase A-Raf OS=Homo sapiens OX=9606 GN=ARAF PE=1 SV=2
1664	6643	P04049|RAF1_HUMAN	80.83	11	11	3650000	5	3	5	Carbamidomethylation	73052	RAF proto-oncogene serine/threonine-protein kinase OS=Homo sapiens OX=9606 GN=RAF1 PE=1 SV=1
1571	1383	Q2TBE0|C19L2_HUMAN	80.82	8	8	3340000	5	5	6	Carbamidomethylation	103787	CWF19-like protein 2 OS=Homo sapiens OX=9606 GN=CWF19L2 PE=1 SV=4
1832	1719	Q5VWQ8|DAB2P_HUMAN	80.65	6	6	944000	4	3	4	Carbamidomethylation	131625	Disabled homolog 2-interacting protein OS=Homo sapiens OX=9606 GN=DAB2IP PE=1 SV=2
1665	2204	Q06413|MEF2C_HUMAN	80.36	19	19	18100000	5	3	5	Carbamidomethylation	51221	Myocyte-specific enhancer factor 2C OS=Homo sapiens OX=9606 GN=MEF2C PE=1 SV=1
1499	790	Q5H9F3|BCORL_HUMAN	80.23	5	5	3250000	6	6	7	Carbamidomethylation	182525	BCL-6 corepressor-like protein 1 OS=Homo sapiens OX=9606 GN=BCORL1 PE=1 SV=1
2006	1588	Q9BPX6|MICU1_HUMAN	80.21	10	10	3480000	3	3	3	Carbamidomethylation	54351	Calcium uptake protein 1 mitochondrial OS=Homo sapiens OX=9606 GN=MICU1 PE=1 SV=1
1686	2176	Q8IYL3|CA174_HUMAN	80.03	23	23	10200000	4	4	5	Carbamidomethylation	25977	UPF0688 protein C1orf174 OS=Homo sapiens OX=9606 GN=C1orf174 PE=1 SV=2
1592	384	Q9H8V3|ECT2_HUMAN	79.98	9	9	1770000	5	5	6		103505	Protein ECT2 OS=Homo sapiens OX=9606 GN=ECT2 PE=1 SV=4
1650	895	Q8TEW0|PARD3_HUMAN	79.93	5	5	4380000	5	5	5		151422	Partitioning defective 3 homolog OS=Homo sapiens OX=9606 GN=PARD3 PE=1 SV=2
1495	3024	Q8NDD1|CA131_HUMAN	79.84	30	30	14100000	6	6	7	Carbamidomethylation; Deamidation (NQ)	32610	Uncharacterized protein C1orf131 OS=Homo sapiens OX=9606 GN=C1orf131 PE=1 SV=4
1867	1865	P62308|RUXG_HUMAN	79.83	36	36	123000000	4	4	4		8496	Small nuclear ribonucleoprotein G OS=Homo sapiens OX=9606 GN=SNRPG PE=1 SV=1
1867	1866	A8MWD9|RUXGL_HUMAN	79.83	36	36	123000000	4	4	4		8544	Putative small nuclear ribonucleoprotein G-like protein 15 OS=Homo sapiens OX=9606 GN=SNRPGP15 PE=5 SV=2
1900	1767	Q9Y6A4|CFA20_HUMAN	79.74	21	21	20700000	4	4	4		22774	Cilia- and flagella-associated protein 20 OS=Homo sapiens OX=9606 GN=CFAP20 PE=1 SV=1
1610	1731	Q9Y4E1|WAC2C_HUMAN	79.71	7	7	4470000	6	6	6		144911	WASH complex subunit 2C OS=Homo sapiens OX=9606 GN=WASHC2C PE=1 SV=4
1610	1622	Q641Q2|WAC2A_HUMAN	79.71	7	7	4470000	6	6	6		147183	WASH complex subunit 2A OS=Homo sapiens OX=9606 GN=WASHC2A PE=1 SV=3
1830	1067	O60583|CCNT2_HUMAN	79.51	7	7	4420000	3	3	4		81029	Cyclin-T2 OS=Homo sapiens OX=9606 GN=CCNT2 PE=1 SV=2
1505	6606	Q69YQ0|CYTSA_HUMAN	79.19	7	7	2070000	5	5	7	Carbamidomethylation	124602	Cytospin-A OS=Homo sapiens OX=9606 GN=SPECC1L PE=1 SV=2
1876	1771	Q9UBS0|KS6B2_HUMAN	79.06	18	18	3500000	4	4	4		53455	Ribosomal protein S6 kinase beta-2 OS=Homo sapiens OX=9606 GN=RPS6KB2 PE=1 SV=2
1666	20604	Q96IZ0|PAWR_HUMAN	79.03	21	21	4700000	4	4	5		36568	PRKC apoptosis WT1 regulator protein OS=Homo sapiens OX=9606 GN=PAWR PE=1 SV=1
1769	2079	Q9Y605|MOFA1_HUMAN	78.91	33	33	18800000	3	3	5	Deamidation (NQ)	14650	MORF4 family-associated protein 1 OS=Homo sapiens OX=9606 GN=MRFAP1 PE=1 SV=1
1569	389	P13639|EF2_HUMAN	78.91	8	8	6590000	6	5	6	Carbamidomethylation	95338	Elongation factor 2 OS=Homo sapiens OX=9606 GN=EEF2 PE=1 SV=4
1716	11413	Q14190|SIM2_HUMAN	78.72	10	10	3810000	5	4	5		73219	Single-minded homolog 2 OS=Homo sapiens OX=9606 GN=SIM2 PE=1 SV=2
1711	34911	O14733|MP2K7_HUMAN	78.61	11	11	8280000	4	4	5		47485	Dual specificity mitogen-activated protein kinase kinase 7 OS=Homo sapiens OX=9606 GN=MAP2K7 PE=1 SV=2
1881	34885	P43250|GRK6_HUMAN	78.45	9	9	3390000	4	4	4	Carbamidomethylation	65991	G protein-coupled receptor kinase 6 OS=Homo sapiens OX=9606 GN=GRK6 PE=1 SV=2
1841	25444	P30622|CLIP1_HUMAN	78.43	4	4	2510000	4	4	4		162246	CAP-Gly domain-containing linker protein 1 OS=Homo sapiens OX=9606 GN=CLIP1 PE=1 SV=2
1668	4026	Q9HCM7|FBSL_HUMAN	78.42	9	9	1890000	4	4	5		110907	Fibrosin-1-like protein OS=Homo sapiens OX=9606 GN=FBRSL1 PE=1 SV=4
1461	1110	Q07157|ZO1_HUMAN	78.33	5	5	3550000	7	6	7		195457	Tight junction protein ZO-1 OS=Homo sapiens OX=9606 GN=TJP1 PE=1 SV=3
1819	1077	Q9BPX3|CND3_HUMAN	78.28	5	5	3020000	4	4	4	Carbamidomethylation	114334	Condensin complex subunit 3 OS=Homo sapiens OX=9606 GN=NCAPG PE=1 SV=1
1740	1758	Q8TED0|UTP15_HUMAN	78.23	9	9	5010000	4	4	5		58415	U3 small nucleolar RNA-associated protein 15 homolog OS=Homo sapiens OX=9606 GN=UTP15 PE=1 SV=3
1653	7655	Q96MX3|ZNF48_HUMAN	78.14	8	8	3500000	4	4	5	Carbamidomethylation	67820	Zinc finger protein 48 OS=Homo sapiens OX=9606 GN=ZNF48 PE=1 SV=2
1907	1846	P62841|RS15_HUMAN	78.14	36	36	20800000	3	3	4		17040	40S ribosomal protein S15 OS=Homo sapiens OX=9606 GN=RPS15 PE=1 SV=2
1806	64318	Q8N7W2|BEND7_HUMAN	77.87	12	12	4800000	4	4	4		57549	BEN domain-containing protein 7 OS=Homo sapiens OX=9606 GN=BEND7 PE=1 SV=2
2002	908	Q5RKV6|EXOS6_HUMAN	77.76	16	16	7670000	3	3	3		28235	Exosome complex component MTR3 OS=Homo sapiens OX=9606 GN=EXOSC6 PE=1 SV=1
1811	3552	Q14554|PDIA5_HUMAN	77.62	12	12	3760000	4	4	4	Carbamidomethylation	59594	Protein disulfide-isomerase A5 OS=Homo sapiens OX=9606 GN=PDIA5 PE=1 SV=1
2057	30954	Q9HC62|SENP2_HUMAN	77.52	8	8	1480000	3	3	3	Carbamidomethylation	67855	Sentrin-specific protease 2 OS=Homo sapiens OX=9606 GN=SENP2 PE=1 SV=3
1788	1478	Q8NEY8|PPHLN_HUMAN	77.49	10	10	7230000	4	4	4		52737	Periphilin-1 OS=Homo sapiens OX=9606 GN=PPHLN1 PE=1 SV=2
1483	5574	O43347|MSI1H_HUMAN	77.16	11	11	4500000	3	3	7		39125	RNA-binding protein Musashi homolog 1 OS=Homo sapiens OX=9606 GN=MSI1 PE=1 SV=1
1670	12424	P10070|GLI2_HUMAN	77.14	5	5	1030000	4	3	5	Deamidation (NQ)	167783	Zinc finger protein GLI2 OS=Homo sapiens OX=9606 GN=GLI2 PE=1 SV=4
1829	2470	Q53EZ4|CEP55_HUMAN	77.03	9	9	7360000	4	4	4	Carbamidomethylation	54178	Centrosomal protein of 55 kDa OS=Homo sapiens OX=9606 GN=CEP55 PE=1 SV=3
1822	2309	P40429|RL13A_HUMAN	76.9	21	21	37600000	4	4	4	Carbamidomethylation	23577	60S ribosomal protein L13a OS=Homo sapiens OX=9606 GN=RPL13A PE=1 SV=2
1469	3599	Q14573|ITPR3_HUMAN	76.75	4	4	2110000	7	7	7	Carbamidomethylation	304105	Inositol 1 4 5-trisphosphate receptor type 3 OS=Homo sapiens OX=9606 GN=ITPR3 PE=1 SV=2
1460	1736	Q96QD9|UIF_HUMAN	76.66	25	25	21000000	6	6	7	Carbamidomethylation	35818	UAP56-interacting factor OS=Homo sapiens OX=9606 GN=FYTTD1 PE=1 SV=3
1903	20617	O75340|PDCD6_HUMAN	76.53	33	33	7860000	4	4	4		21868	Programmed cell death protein 6 OS=Homo sapiens OX=9606 GN=PDCD6 PE=1 SV=1
1688	471	O43823|AKAP8_HUMAN	76.48	10	10	4550000	5	5	5		76108	A-kinase anchor protein 8 OS=Homo sapiens OX=9606 GN=AKAP8 PE=1 SV=1
1906	2816	P62304|RUXE_HUMAN	76.42	38	38	112000000	3	3	4		10804	Small nuclear ribonucleoprotein E OS=Homo sapiens OX=9606 GN=SNRPE PE=1 SV=1
1909	1340	O60220|TIM8A_HUMAN	76.3	38	38	22200000	3	3	4	Carbamidomethylation	10998	Mitochondrial import inner membrane translocase subunit Tim8 A OS=Homo sapiens OX=9606 GN=TIMM8A PE=1 SV=1
1738	2619	P46776|RL27A_HUMAN	76.26	28	28	94000000	5	5	5	Carbamidomethylation	16561	60S ribosomal protein L27a OS=Homo sapiens OX=9606 GN=RPL27A PE=1 SV=2
1639	22021	Q2M1K9|ZN423_HUMAN	76.25	5	5	1010000	5	3	5	Carbamidomethylation	144605	Zinc finger protein 423 OS=Homo sapiens OX=9606 GN=ZNF423 PE=1 SV=1
1679	1048	O00257|CBX4_HUMAN	76.23	13	13	9180000	5	5	5	Carbamidomethylation	61368	E3 SUMO-protein ligase CBX4 OS=Homo sapiens OX=9606 GN=CBX4 PE=1 SV=3
1554	34488	P09017|HXC4_HUMAN	76.19	37	37	2910000	4	4	6	Carbamidomethylation; Deamidation (NQ)	29811	Homeobox protein Hox-C4 OS=Homo sapiens OX=9606 GN=HOXC4 PE=1 SV=2
1694	6703	P53567|CEBPG_HUMAN	76.05	55	55	13400000	3	3	5	Deamidation (NQ)	16408	CCAAT/enhancer-binding protein gamma OS=Homo sapiens OX=9606 GN=CEBPG PE=1 SV=1
1502	884	Q9ULX6|AKP8L_HUMAN	76.01	11	11	9310000	4	4	7		71640	A-kinase anchor protein 8-like OS=Homo sapiens OX=9606 GN=AKAP8L PE=1 SV=4
1826	4104	Q9BZL4|PP12C_HUMAN	75.82	7	7	541000	4	4	4		84881	Protein phosphatase 1 regulatory subunit 12C OS=Homo sapiens OX=9606 GN=PPP1R12C PE=1 SV=1
1322	11817	P15923|TFE2_HUMAN	75.82	14	14	1060000	4	4	9	Deamidation (NQ)	67600	Transcription factor E2-alpha OS=Homo sapiens OX=9606 GN=TCF3 PE=1 SV=1
1921	2118	Q9P021|CRIPT_HUMAN	75.76	29	29	6680000	3	3	4	Carbamidomethylation	11216	Cysteine-rich PDZ-binding protein OS=Homo sapiens OX=9606 GN=CRIPT PE=1 SV=1
1412	1598	Q96NC0|ZMAT2_HUMAN	75.61	30	30	25700000	5	5	8	Carbamidomethylation; Deamidation (NQ)	23612	Zinc finger matrin-type protein 2 OS=Homo sapiens OX=9606 GN=ZMAT2 PE=1 SV=1
1536	1499	Q9NVU0|RPC5_HUMAN	75.6	15	15	6280000	6	6	6	Carbamidomethylation; Deamidation (NQ)	79898	DNA-directed RNA polymerase III subunit RPC5 OS=Homo sapiens OX=9606 GN=POLR3E PE=1 SV=1
1658	1492	P12757|SKIL_HUMAN	75.55	10	10	6900000	5	5	5	Carbamidomethylation	76976	Ski-like protein OS=Homo sapiens OX=9606 GN=SKIL PE=1 SV=2
1941	21057	Q8N8A6|DDX51_HUMAN	75.49	8	8	2140000	3	3	3	Carbamidomethylation	72457	ATP-dependent RNA helicase DDX51 OS=Homo sapiens OX=9606 GN=DDX51 PE=1 SV=3
1337	77	Q15149|PLEC_HUMAN	75.45	2	2	5550000	8	7	8		531796	Plectin OS=Homo sapiens OX=9606 GN=PLEC PE=1 SV=3
1803	21465	Q86W56|PARG_HUMAN	75.2	5	5	1900000	4	4	4	Carbamidomethylation	111110	Poly(ADP-ribose) glycohydrolase OS=Homo sapiens OX=9606 GN=PARG PE=1 SV=1
1842	1714	P46734|MP2K3_HUMAN	75.13	16	16	1420000	4	4	4	Carbamidomethylation	39318	Dual specificity mitogen-activated protein kinase kinase 3 OS=Homo sapiens OX=9606 GN=MAP2K3 PE=1 SV=2
1737	180	Q7Z2W4|ZCCHV_HUMAN	75.06	6	6	4020000	4	4	5		101431	Zinc finger CCCH-type antiviral protein 1 OS=Homo sapiens OX=9606 GN=ZC3HAV1 PE=1 SV=3
1662	10318	Q6GYQ0|RGPA1_HUMAN	75	3	3	4420000	5	5	5	Carbamidomethylation	229830	Ral GTPase-activating protein subunit alpha-1 OS=Homo sapiens OX=9606 GN=RALGAPA1 PE=1 SV=1
1713	2528	Q9H7E9|CH033_HUMAN	74.99	28	28	17500000	5	5	5	Carbamidomethylation; Deamidation (NQ)	24992	UPF0488 protein C8orf33 OS=Homo sapiens OX=9606 GN=C8orf33 PE=1 SV=1
1579	9130	Q15345|LRC41_HUMAN	74.87	6	6	3150000	3	3	6		88650	Leucine-rich repeat-containing protein 41 OS=Homo sapiens OX=9606 GN=LRRC41 PE=1 SV=3
2094	1139	Q9UNP9|PPIE_HUMAN	74.82	16	16	5030000	3	3	3		33431	Peptidyl-prolyl cis-trans isomerase E OS=Homo sapiens OX=9606 GN=PPIE PE=1 SV=1
1838	36661	Q96FI4|NEIL1_HUMAN	74.6	11	11	635000	3	3	4		43684	Endonuclease 8-like 1 OS=Homo sapiens OX=9606 GN=NEIL1 PE=1 SV=3
1479	31296	Q9Y4E5|ZN451_HUMAN	74.44	6	6	5020000	5	5	7	Carbamidomethylation; Deamidation (NQ)	121484	E3 SUMO-protein ligase ZNF451 OS=Homo sapiens OX=9606 GN=ZNF451 PE=1 SV=2
2050	42363	Q9H501|ESF1_HUMAN	74.43	5	5	1380000	3	3	3	Carbamidomethylation	98796	ESF1 homolog OS=Homo sapiens OX=9606 GN=ESF1 PE=1 SV=1
1576	5015	Q8IV48|ERI1_HUMAN	74.32	21	21	13100000	5	5	6	Carbamidomethylation	40064	3'-5' exoribonuclease 1 OS=Homo sapiens OX=9606 GN=ERI1 PE=1 SV=3
1878	10310	Q13724|MOGS_HUMAN	74.31	6	6	4330000	3	3	4		91918	Mannosyl-oligosaccharide glucosidase OS=Homo sapiens OX=9606 GN=MOGS PE=1 SV=5
2092	64334	Q15773|MLF2_HUMAN	74.2	16	16	6900000	3	3	3		28147	Myeloid leukemia factor 2 OS=Homo sapiens OX=9606 GN=MLF2 PE=1 SV=1
1812	9150	O94818|NOL4_HUMAN	74.15	8	8	2070000	4	3	4		71357	Nucleolar protein 4 OS=Homo sapiens OX=9606 GN=NOL4 PE=1 SV=2
1850	1105	Q9UER7|DAXX_HUMAN	74.13	9	9	4340000	3	3	4	Carbamidomethylation	81373	Death domain-associated protein 6 OS=Homo sapiens OX=9606 GN=DAXX PE=1 SV=2
2017	1655	Q9Y530|OARD1_HUMAN	74.1	20	20	3720000	3	3	3	Carbamidomethylation	17025	O-acetyl-ADP-ribose deacetylase 1 OS=Homo sapiens OX=9606 GN=OARD1 PE=1 SV=2
2052	47346	Q9ULW3|ABT1_HUMAN	73.91	19	19	1850000	3	3	3	Carbamidomethylation; Deamidation (NQ)	31079	Activator of basal transcription 1 OS=Homo sapiens OX=9606 GN=ABT1 PE=1 SV=1
1484	1684	P19419|ELK1_HUMAN	73.79	21	21	8210000	5	5	7		44888	ETS domain-containing protein Elk-1 OS=Homo sapiens OX=9606 GN=ELK1 PE=1 SV=2
1825	12799	P51826|AFF3_HUMAN	73.6	5	5	1230000	4	4	4	Carbamidomethylation; Deamidation (NQ)	133503	AF4/FMR2 family member 3 OS=Homo sapiens OX=9606 GN=AFF3 PE=1 SV=3
1471	1672	P50991|TCPD_HUMAN	73.47	14	14	4600000	6	6	7	Carbamidomethylation	57924	T-complex protein 1 subunit delta OS=Homo sapiens OX=9606 GN=CCT4 PE=1 SV=4
1693	1964	Q6ZSJ8|CA122_HUMAN	73.44	46	46	8340000	4	4	5	Carbamidomethylation	11471	Uncharacterized protein C1orf122 OS=Homo sapiens OX=9606 GN=C1orf122 PE=4 SV=2
1889	13537	O95319|CELF2_HUMAN	73.33	9	9	5500000	4	4	4	Carbamidomethylation	54285	CUGBP Elav-like family member 2 OS=Homo sapiens OX=9606 GN=CELF2 PE=1 SV=1
1810	897	Q8IWA0|WDR75_HUMAN	73.33	7	7	10200000	4	4	4		94499	WD repeat-containing protein 75 OS=Homo sapiens OX=9606 GN=WDR75 PE=1 SV=1
1645	2836	Q00587|BORG5_HUMAN	73.31	14	14	8500000	4	4	5		40295	Cdc42 effector protein 1 OS=Homo sapiens OX=9606 GN=CDC42EP1 PE=1 SV=1
1503	1311	P17987|TCPA_HUMAN	73.3	14	14	3080000	6	6	7	Carbamidomethylation	60344	T-complex protein 1 subunit alpha OS=Homo sapiens OX=9606 GN=TCP1 PE=1 SV=1
2083	3674	P43034|LIS1_HUMAN	73.26	11	11	7220000	3	3	3		46638	Platelet-activating factor acetylhydrolase IB subunit alpha OS=Homo sapiens OX=9606 GN=PAFAH1B1 PE=1 SV=2
1808	905	Q9Y2L1|RRP44_HUMAN	73.23	6	6	2720000	4	4	4		109003	Exosome complex exonuclease RRP44 OS=Homo sapiens OX=9606 GN=DIS3 PE=1 SV=2
1482	5969	Q6P1R3|MSD2_HUMAN	73.18	11	11	4770000	4	4	7		61319	Myb/SANT-like DNA-binding domain-containing protein 2 OS=Homo sapiens OX=9606 GN=MSANTD2 PE=1 SV=1
1845	2919	Q9P2B7|CFA97_HUMAN	73.17	9	9	2750000	4	4	4	Carbamidomethylation	59475	Cilia- and flagella-associated protein 97 OS=Homo sapiens OX=9606 GN=CFAP97 PE=1 SV=2
1761	1366	P57772|SELB_HUMAN	73	9	9	6850000	4	4	5	Carbamidomethylation	65305	Selenocysteine-specific elongation factor OS=Homo sapiens OX=9606 GN=EEFSEC PE=1 SV=4
1945	1683	P49790|NU153_HUMAN	72.99	3	3	2330000	3	3	3		153938	Nuclear pore complex protein Nup153 OS=Homo sapiens OX=9606 GN=NUP153 PE=1 SV=2
1669	14236	Q9BTV5|FSD1_HUMAN	72.97	15	15	2830000	4	4	5	Carbamidomethylation	55820	Fibronectin type III and SPRY domain-containing protein 1 OS=Homo sapiens OX=9606 GN=FSD1 PE=1 SV=1
1872	1522	O95789|ZMYM6_HUMAN	72.7	4	4	1040000	4	3	4	Carbamidomethylation	148088	Zinc finger MYM-type protein 6 OS=Homo sapiens OX=9606 GN=ZMYM6 PE=1 SV=2
1719	1304	Q96SB4|SRPK1_HUMAN	72.68	10	10	2930000	4	4	5		74325	SRSF protein kinase 1 OS=Homo sapiens OX=9606 GN=SRPK1 PE=1 SV=2
1518	1377	P62306|RUXF_HUMAN	72.6	41	41	87800000	3	3	7	Carbamidomethylation; Deamidation (NQ); Oxidation (M)	9725	Small nuclear ribonucleoprotein F OS=Homo sapiens OX=9606 GN=SNRPF PE=1 SV=1
1828	42228	O95684|FR1OP_HUMAN	72.52	16	16	3990000	4	4	4		43065	FGFR1 oncogene partner OS=Homo sapiens OX=9606 GN=FGFR1OP PE=1 SV=1
1683	7847	P51530|DNA2_HUMAN	72.21	5	5	4730000	5	5	5	Carbamidomethylation	120415	DNA replication ATP-dependent helicase/nuclease DNA2 OS=Homo sapiens OX=9606 GN=DNA2 PE=1 SV=3
1824	8323	O15063|K0355_HUMAN	72.09	6	6	2790000	4	4	4	Carbamidomethylation	116020	Uncharacterized protein KIAA0355 OS=Homo sapiens OX=9606 GN=KIAA0355 PE=1 SV=2
2053	64328	Q9UKT4|FBX5_HUMAN	71.96	10	10	3050000	3	3	3	Carbamidomethylation	50146	F-box only protein 5 OS=Homo sapiens OX=9606 GN=FBXO5 PE=1 SV=1
1882	3565	P62873|GBB1_HUMAN	71.91	15	15	2410000	3	3	4	Carbamidomethylation	37377	Guanine nucleotide-binding protein G(I)/G(S)/G(T) subunit beta-1 OS=Homo sapiens OX=9606 GN=GNB1 PE=1 SV=3
1712	7971	Q6PK04|CC137_HUMAN	71.76	20	20	12200000	5	5	5		33231	Coiled-coil domain-containing protein 137 OS=Homo sapiens OX=9606 GN=CCDC137 PE=1 SV=1
1951	3805	Q562F6|SGO2_HUMAN	71.75	4	4	606000	3	3	3		144739	Shugoshin 2 OS=Homo sapiens OX=9606 GN=SGO2 PE=1 SV=2
1546	12724	Q9Y330|ZBT12_HUMAN	71.45	15	15	6660000	5	5	6	Carbamidomethylation	49148	Zinc finger and BTB domain-containing protein 12 OS=Homo sapiens OX=9606 GN=ZBTB12 PE=1 SV=1
1772	809	O43719|HTSF1_HUMAN	71.27	8	8	1090000	3	3	5	Carbamidomethylation	85853	HIV Tat-specific factor 1 OS=Homo sapiens OX=9606 GN=HTATSF1 PE=1 SV=1
1710	10860	Q6DN90|IQEC1_HUMAN	71.07	7	7	3740000	5	5	5	Carbamidomethylation	108314	IQ motif and SEC7 domain-containing protein 1 OS=Homo sapiens OX=9606 GN=IQSEC1 PE=1 SV=1
1771	1873	Q9BYE7|PCGF6_HUMAN	71.05	15	15	4810000	3	3	5	Carbamidomethylation; Deamidation (NQ)	39047	Polycomb group RING finger protein 6 OS=Homo sapiens OX=9606 GN=PCGF6 PE=1 SV=2
2084	1578	Q92733|PRCC_HUMAN	71.03	10	10	5790000	3	3	3		52418	Proline-rich protein PRCC OS=Homo sapiens OX=9606 GN=PRCC PE=1 SV=1
1973	1805	Q5FWF5|ESCO1_HUMAN	70.86	5	5	876000	3	3	3		94983	N-acetyltransferase ESCO1 OS=Homo sapiens OX=9606 GN=ESCO1 PE=1 SV=3
1723	2438	Q96S55|WRIP1_HUMAN	70.76	9	9	3070000	4	4	5	Carbamidomethylation	72133	ATPase WRNIP1 OS=Homo sapiens OX=9606 GN=WRNIP1 PE=1 SV=2
1785	64316	O94761|RECQ4_HUMAN	70.75	5	5	1620000	4	4	4	Carbamidomethylation	133067	ATP-dependent DNA helicase Q4 OS=Homo sapiens OX=9606 GN=RECQL4 PE=1 SV=2
1722	985	Q8IZD2|KMT2E_HUMAN	70.54	3	3	1220000	4	4	5		204963	Inactive histone-lysine N-methyltransferase 2E OS=Homo sapiens OX=9606 GN=KMT2E PE=1 SV=1
1954	12543	P55198|AF17_HUMAN	70.37	5	5	1120000	3	3	3		112048	Protein AF-17 OS=Homo sapiens OX=9606 GN=MLLT6 PE=1 SV=3
1671	2228	Q96MU7|YTDC1_HUMAN	70.34	7	7	15000000	4	4	5		84700	YTH domain-containing protein 1 OS=Homo sapiens OX=9606 GN=YTHDC1 PE=1 SV=3
1860	5184	Q96K58|ZN668_HUMAN	70.29	9	9	1610000	4	4	4	Carbamidomethylation	67890	Zinc finger protein 668 OS=Homo sapiens OX=9606 GN=ZNF668 PE=1 SV=3
1852	2041	Q96MY1|NOL4L_HUMAN	70.2	13	13	5860000	4	3	4	Carbamidomethylation	47215	Nucleolar protein 4-like OS=Homo sapiens OX=9606 GN=NOL4L PE=1 SV=2
1739	1454	Q99575|POP1_HUMAN	70.13	5	5	2420000	4	4	5	Carbamidomethylation	114709	Ribonucleases P/MRP protein subunit POP1 OS=Homo sapiens OX=9606 GN=POP1 PE=1 SV=2
1849	3035	Q8WXD5|GEMI6_HUMAN	70.08	23	23	4920000	3	3	4	Carbamidomethylation	18824	Gem-associated protein 6 OS=Homo sapiens OX=9606 GN=GEMIN6 PE=1 SV=1
1877	2463	Q9UHR5|S30BP_HUMAN	69.96	18	18	8620000	4	4	4		33870	SAP30-binding protein OS=Homo sapiens OX=9606 GN=SAP30BP PE=1 SV=1
1984	1589	Q53F19|NCBP3_HUMAN	69.84	6	6	2930000	3	3	3		70593	Nuclear cap-binding protein subunit 3 OS=Homo sapiens OX=9606 GN=NCBP3 PE=1 SV=2
2060	20468	Q5BKY9|F133B_HUMAN	69.84	21	21	12500000	3	3	3		28385	Protein FAM133B OS=Homo sapiens OX=9606 GN=FAM133B PE=1 SV=1
1804	32152	Q96II8|LRCH3_HUMAN	69.7	7	7	2150000	4	4	4	Carbamidomethylation	86083	Leucine-rich repeat and calponin homology domain-containing protein 3 OS=Homo sapiens OX=9606 GN=LRCH3 PE=1 SV=2
1844	1224	P52756|RBM5_HUMAN	69.66	6	6	2410000	4	4	4	Carbamidomethylation	92154	RNA-binding protein 5 OS=Homo sapiens OX=9606 GN=RBM5 PE=1 SV=2
1956	1816	P62277|RS13_HUMAN	69.48	25	25	47000000	3	3	3		17222	40S ribosomal protein S13 OS=Homo sapiens OX=9606 GN=RPS13 PE=1 SV=2
2061	469	Q9H9L4|KANL2_HUMAN	69.35	10	10	4420000	3	3	3	Deamidation (NQ)	55042	KAT8 regulatory NSL complex subunit 2 OS=Homo sapiens OX=9606 GN=KANSL2 PE=1 SV=3
1360	2615	Q96L34|MARK4_HUMAN	69.25	7	7	512000	4	3	8	Deamidation (NQ)	82520	MAP/microtubule affinity-regulating kinase 4 OS=Homo sapiens OX=9606 GN=MARK4 PE=1 SV=1
1916	45484	Q8N5L8|RP25L_HUMAN	69.07	32	32	9730000	4	4	4	Carbamidomethylation	17631	Ribonuclease P protein subunit p25-like protein OS=Homo sapiens OX=9606 GN=RPP25L PE=1 SV=1
1875	1351	Q5TGY3|AHDC1_HUMAN	69	5	5	519000	4	4	4		168349	AT-hook DNA-binding motif-containing protein 1 OS=Homo sapiens OX=9606 GN=AHDC1 PE=1 SV=1
1813	5509	Q9ULD5|ZN777_HUMAN	68.66	8	8	4690000	4	4	4		85176	Zinc finger protein 777 OS=Homo sapiens OX=9606 GN=ZNF777 PE=1 SV=2
2008	34641	O14757|CHK1_HUMAN	68.65	10	10	2350000	3	3	3		54434	Serine/threonine-protein kinase Chk1 OS=Homo sapiens OX=9606 GN=CHEK1 PE=1 SV=2
2046	2020	Q9H3R5|CENPH_HUMAN	68.58	19	19	3200000	3	3	3	Carbamidomethylation	28481	Centromere protein H OS=Homo sapiens OX=9606 GN=CENPH PE=1 SV=1
1578	2566	P42766|RL35_HUMAN	68.47	33	33	68700000	4	4	6		14551	60S ribosomal protein L35 OS=Homo sapiens OX=9606 GN=RPL35 PE=1 SV=2
1690	966	Q8NG31|KNL1_HUMAN	68.36	3	3	2360000	5	5	5	Carbamidomethylation	265389	Kinetochore scaffold 1 OS=Homo sapiens OX=9606 GN=KNL1 PE=1 SV=3
1919	1327	Q9Y3B2|EXOS1_HUMAN	68.33	20	20	9810000	3	3	4	Carbamidomethylation	21452	Exosome complex component CSL4 OS=Homo sapiens OX=9606 GN=EXOSC1 PE=1 SV=1
2040	3017	Q9BUE0|MED18_HUMAN	68.28	16	16	28100000	3	3	3		23663	Mediator of RNA polymerase II transcription subunit 18 OS=Homo sapiens OX=9606 GN=MED18 PE=1 SV=1
2028	44362	Q9UHG0|DCDC2_HUMAN	68.03	8	8	1150000	3	3	3		52834	Doublecortin domain-containing protein 2 OS=Homo sapiens OX=9606 GN=DCDC2 PE=1 SV=2
1897	2136	Q9UNZ5|L10K_HUMAN	67.91	10	10	26000000	3	3	4		10577	Leydig cell tumor 10 kDa protein homolog OS=Homo sapiens OX=9606 GN=C19orf53 PE=1 SV=1
2043	1693	Q8N8K9|K1958_HUMAN	67.84	8	8	249000	3	3	3		79212	Uncharacterized protein KIAA1958 OS=Homo sapiens OX=9606 GN=KIAA1958 PE=1 SV=1
2086	2989	Q8NCN2|ZBT34_HUMAN	67.84	9	9	934000	3	3	3		55534	Zinc finger and BTB domain-containing protein 34 OS=Homo sapiens OX=9606 GN=ZBTB34 PE=1 SV=4
2010	1143	Q9HCD5|NCOA5_HUMAN	67.77	9	9	5470000	3	3	3		65536	Nuclear receptor coactivator 5 OS=Homo sapiens OX=9606 GN=NCOA5 PE=1 SV=2
2021	1218	Q96ME1|FXL18_HUMAN	67.77	6	6	1940000	3	3	3		88341	F-box/LRR-repeat protein 18 OS=Homo sapiens OX=9606 GN=FBXL18 PE=1 SV=2
1834	4138	Q8NB91|FANCB_HUMAN	67.58	6	6	1610000	4	4	4		97726	Fanconi anemia group B protein OS=Homo sapiens OX=9606 GN=FANCB PE=1 SV=1
2058	2262	Q9H444|CHM4B_HUMAN	67.45	22	22	6770000	3	3	3		24950	Charged multivesicular body protein 4b OS=Homo sapiens OX=9606 GN=CHMP4B PE=1 SV=1
1501	2312	P57682|KLF3_HUMAN	67.23	27	27	12900000	6	6	7		38829	Krueppel-like factor 3 OS=Homo sapiens OX=9606 GN=KLF3 PE=1 SV=1
2025	64335	Q9NP73|ALG13_HUMAN	67.15	4	4	879000	3	3	3		126056	Putative bifunctional UDP-N-acetylglucosamine transferase and deubiquitinase ALG13 OS=Homo sapiens OX=9606 GN=ALG13 PE=1 SV=2
2051	64326	Q9UN30|SCML1_HUMAN	67.03	16	16	3610000	3	3	3	Carbamidomethylation	37447	Sex comb on midleg-like protein 1 OS=Homo sapiens OX=9606 GN=SCML1 PE=1 SV=2
1697	2165	Q9C005|DPY30_HUMAN	66.99	22	22	211000000	3	3	5	Deamidation (NQ)	11250	Protein dpy-30 homolog OS=Homo sapiens OX=9606 GN=DPY30 PE=1 SV=1
1958	4573	Q86VI3|IQGA3_HUMAN	66.93	3	3	657000	3	3	3		184698	Ras GTPase-activating-like protein IQGAP3 OS=Homo sapiens OX=9606 GN=IQGAP3 PE=1 SV=2
1980	1032	Q8TDB6|DTX3L_HUMAN	66.87	6	6	202000	3	3	3		83554	E3 ubiquitin-protein ligase DTX3L OS=Homo sapiens OX=9606 GN=DTX3L PE=1 SV=1
1689	11492	Q96PN7|TREF1_HUMAN	66.84	8	8	7700000	5	5	5	Carbamidomethylation	132256	Transcriptional-regulating factor 1 OS=Homo sapiens OX=9606 GN=TRERF1 PE=1 SV=1
1978	64320	Q9Y608|LRRF2_HUMAN	66.79	6	6	2040000	3	3	3		82171	Leucine-rich repeat flightless-interacting protein 2 OS=Homo sapiens OX=9606 GN=LRRFIP2 PE=1 SV=1
1883	42221	Q8WVD3|RN138_HUMAN	66.77	18	18	2030000	3	3	4	Carbamidomethylation	28193	E3 ubiquitin-protein ligase RNF138 OS=Homo sapiens OX=9606 GN=RNF138 PE=1 SV=1
1724	8052	Q9P031|TAP26_HUMAN	66.71	39	39	4640000	5	5	5	Carbamidomethylation	28670	Thyroid transcription factor 1-associated protein 26 OS=Homo sapiens OX=9606 GN=CCDC59 PE=1 SV=2
1816	1652	Q5T3J3|LRIF1_HUMAN	66.44	6	6	1570000	4	4	4		84568	Ligand-dependent nuclear receptor-interacting factor 1 OS=Homo sapiens OX=9606 GN=LRIF1 PE=1 SV=1
1913	930	Q9Y580|RBM7_HUMAN	66.39	18	18	1550000	3	3	4		30504	RNA-binding protein 7 OS=Homo sapiens OX=9606 GN=RBM7 PE=1 SV=1
1918	47559	Q01543|FLI1_HUMAN	66.15	13	13	5570000	3	3	4	Deamidation (NQ)	50982	Friend leukemia integration 1 transcription factor OS=Homo sapiens OX=9606 GN=FLI1 PE=1 SV=1
1996	9047	Q13618|CUL3_HUMAN	65.91	4	4	1260000	3	3	3	Deamidation (NQ)	88930	Cullin-3 OS=Homo sapiens OX=9606 GN=CUL3 PE=1 SV=2
2007	14967	Q01101|INSM1_HUMAN	65.77	10	10	4940000	3	3	3	Carbamidomethylation	52923	Insulinoma-associated protein 1 OS=Homo sapiens OX=9606 GN=INSM1 PE=1 SV=1
1879	1493	O75398|DEAF1_HUMAN	65.7	7	7	5010000	3	3	4	Carbamidomethylation	59328	Deformed epidermal autoregulatory factor 1 homolog OS=Homo sapiens OX=9606 GN=DEAF1 PE=1 SV=1
1853	4419	Q9UNA1|RHG26_HUMAN	65.46	4	4	3480000	3	3	4		92235	Rho GTPase-activating protein 26 OS=Homo sapiens OX=9606 GN=ARHGAP26 PE=1 SV=1
1854	2197	Q96CW1|AP2M1_HUMAN	65.44	9	9	7940000	3	3	4		49655	AP-2 complex subunit mu OS=Homo sapiens OX=9606 GN=AP2M1 PE=1 SV=2
1986	8806	O60287|NPA1P_HUMAN	65.31	2	2	1070000	3	3	3		254386	Nucleolar pre-ribosomal-associated protein 1 OS=Homo sapiens OX=9606 GN=URB1 PE=1 SV=4
1871	775	Q00610|CLH1_HUMAN	65.03	4	4	1100000	4	4	4	Carbamidomethylation	191613	Clathrin heavy chain 1 OS=Homo sapiens OX=9606 GN=CLTC PE=1 SV=5
1660	3780	Q13627|DYR1A_HUMAN	64.99	3	3	1270000	3	3	5		85584	Dual specificity tyrosine-phosphorylation-regulated kinase 1A OS=Homo sapiens OX=9606 GN=DYRK1A PE=1 SV=2
1905	1165	Q86T24|KAISO_HUMAN	64.9	8	8	2290000	4	4	4		74485	Transcriptional regulator Kaiso OS=Homo sapiens OX=9606 GN=ZBTB33 PE=1 SV=2
1859	7981	Q9H211|CDT1_HUMAN	64.86	13	13	2950000	4	4	4	Carbamidomethylation	60390	DNA replication factor Cdt1 OS=Homo sapiens OX=9606 GN=CDT1 PE=1 SV=3
1953	766	Q08050|FOXM1_HUMAN	64.78	7	7	2150000	3	3	3		84283	Forkhead box protein M1 OS=Homo sapiens OX=9606 GN=FOXM1 PE=1 SV=3
1992	1236	Q13227|GPS2_HUMAN	64.31	13	13	8950000	3	3	3		36689	G protein pathway suppressor 2 OS=Homo sapiens OX=9606 GN=GPS2 PE=1 SV=3
1857	1823	Q86UE4|LYRIC_HUMAN	64.16	9	9	1930000	4	4	4		63837	Protein LYRIC OS=Homo sapiens OX=9606 GN=MTDH PE=1 SV=2
2044	1754	O60573|IF4E2_HUMAN	64.02	17	17	3630000	3	3	3		28362	Eukaryotic translation initiation factor 4E type 2 OS=Homo sapiens OX=9606 GN=EIF4E2 PE=1 SV=1
1783	3005	Q9Y4D8|HECD4_HUMAN	63.9	1	1	4650000	4	4	4	Carbamidomethylation	439348	Probable E3 ubiquitin-protein ligase HECTD4 OS=Homo sapiens OX=9606 GN=HECTD4 PE=1 SV=5
1649	11125	O00570|SOX1_HUMAN	63.59	19	19	0	5	3	5	Deamidation (NQ)	39023	Transcription factor SOX-1 OS=Homo sapiens OX=9606 GN=SOX1 PE=1 SV=2
1952	2757	Q9BRR8|GPTC1_HUMAN	63.58	5	5	1730000	3	3	3		103345	G patch domain-containing protein 1 OS=Homo sapiens OX=9606 GN=GPATCH1 PE=1 SV=1
1648	2057	Q9NSB2|KRT84_HUMAN	63.33	11	11	1510000	5	3	5	Carbamidomethylation	64842	Keratin type II cuticular Hb4 OS=Homo sapiens OX=9606 GN=KRT84 PE=2 SV=2
1773	2748	Q8NEM0|MCPH1_HUMAN	63.17	7	7	11700000	3	3	5	Carbamidomethylation; Deamidation (NQ)	92849	Microcephalin OS=Homo sapiens OX=9606 GN=MCPH1 PE=1 SV=4
1963	354	Q9BVI0|PHF20_HUMAN	63.16	5	5	1860000	3	3	3	Carbamidomethylation; Deamidation (NQ)	115386	PHD finger protein 20 OS=Homo sapiens OX=9606 GN=PHF20 PE=1 SV=2
1752	4186	P84101|SERF2_HUMAN	63	32	32	92000000	4	4	5		6900	Small EDRK-rich factor 2 OS=Homo sapiens OX=9606 GN=SERF2 PE=1 SV=1
1910	2598	Q9NVW2|RNF12_HUMAN	62.8	11	11	995000	4	4	4		68549	E3 ubiquitin-protein ligase RLIM OS=Homo sapiens OX=9606 GN=RLIM PE=1 SV=3
2018	1507	Q53TQ3|IN80D_HUMAN	62.65	7	7	2540000	3	3	3	Carbamidomethylation	98174	INO80 complex subunit D OS=Homo sapiens OX=9606 GN=INO80D PE=1 SV=2
2014	2493	Q9BRX9|WDR83_HUMAN	62.59	12	12	833000	3	3	3	Carbamidomethylation	34343	WD repeat domain-containing protein 83 OS=Homo sapiens OX=9606 GN=WDR83 PE=1 SV=1
1682	690	Q14562|DHX8_HUMAN	62.45	6	6	2180000	5	4	5	Deamidation (NQ)	139314	ATP-dependent RNA helicase DHX8 OS=Homo sapiens OX=9606 GN=DHX8 PE=1 SV=1
1886	2317	Q9Y388|RBMX2_HUMAN	62.39	11	11	7210000	3	3	4	Carbamidomethylation	37336	RNA-binding motif protein X-linked 2 OS=Homo sapiens OX=9606 GN=RBMX2 PE=1 SV=2
2019	64323	O43795|MYO1B_HUMAN	61.99	4	4	2440000	3	3	3	Carbamidomethylation	131985	Unconventional myosin-Ib OS=Homo sapiens OX=9606 GN=MYO1B PE=1 SV=3
1835	23182	O75165|DJC13_HUMAN	61.96	3	3	703000	4	4	4		254412	DnaJ homolog subfamily C member 13 OS=Homo sapiens OX=9606 GN=DNAJC13 PE=1 SV=5
1957	1341	O60508|PRP17_HUMAN	61.95	7	7	3270000	3	3	3	Carbamidomethylation	65521	Pre-mRNA-processing factor 17 OS=Homo sapiens OX=9606 GN=CDC40 PE=1 SV=1
2030	1769	Q9BSM1|PCGF1_HUMAN	61.82	12	12	10700000	3	3	3	Carbamidomethylation	30346	Polycomb group RING finger protein 1 OS=Homo sapiens OX=9606 GN=PCGF1 PE=1 SV=2
1786	914	Q5VT52|RPRD2_HUMAN	61.6	5	5	2640000	4	4	4		156019	Regulation of nuclear pre-mRNA domain-containing protein 2 OS=Homo sapiens OX=9606 GN=RPRD2 PE=1 SV=1
1962	1698	O15360|FANCA_HUMAN	61.58	4	4	973000	3	3	3		162774	Fanconi anemia group A protein OS=Homo sapiens OX=9606 GN=FANCA PE=1 SV=2
1865	1256	P62826|RAN_HUMAN	61.55	18	18	8620000	3	3	4	Carbamidomethylation	24423	GTP-binding nuclear protein Ran OS=Homo sapiens OX=9606 GN=RAN PE=1 SV=3
1866	8778	O14641|DVL2_HUMAN	61.49	8	8	4140000	4	4	4		78948	Segment polarity protein dishevelled homolog DVL-2 OS=Homo sapiens OX=9606 GN=DVL2 PE=1 SV=1
1967	11599	Q8IVT5|KSR1_HUMAN	61.39	9	9	191000	3	3	3	Deamidation (NQ)	102160	Kinase suppressor of Ras 1 OS=Homo sapiens OX=9606 GN=KSR1 PE=1 SV=3
1831	4555	O94964|SOGA1_HUMAN	61.22	3	3	1690000	4	3	4		159759	Protein SOGA1 OS=Homo sapiens OX=9606 GN=SOGA1 PE=1 SV=2
1606	2496	Q9HAU5|RENT2_HUMAN	60.86	4	4	3960000	5	5	6		147810	Regulator of nonsense transcripts 2 OS=Homo sapiens OX=9606 GN=UPF2 PE=1 SV=1
2048	2038	P61024|CKS1_HUMAN	60.43	59	59	16700000	3	3	3		9660	Cyclin-dependent kinases regulatory subunit 1 OS=Homo sapiens OX=9606 GN=CKS1B PE=1 SV=1
2093	1167	O15287|FANCG_HUMAN	60.4	7	7	978000	3	3	3	Carbamidomethylation; Deamidation (NQ)	68554	Fanconi anemia group G protein OS=Homo sapiens OX=9606 GN=FANCG PE=1 SV=1
2012	13825	Q9H116|GZF1_HUMAN	60.27	7	7	3390000	3	3	3		80492	GDNF-inducible zinc finger protein 1 OS=Homo sapiens OX=9606 GN=GZF1 PE=1 SV=1
2024	3077	Q03252|LMNB2_HUMAN	60.2	6	6	6340000	3	3	3		69948	Lamin-B2 OS=Homo sapiens OX=9606 GN=LMNB2 PE=1 SV=4
1672	2432	Q8IZ40|RCOR2_HUMAN	60.12	11	11	2300000	4	3	5		58012	REST corepressor 2 OS=Homo sapiens OX=9606 GN=RCOR2 PE=1 SV=2
1948	64317	Q9NUW8|TYDP1_HUMAN	59.95	8	8	4410000	3	3	3		68420	Tyrosyl-DNA phosphodiesterase 1 OS=Homo sapiens OX=9606 GN=TDP1 PE=1 SV=2
2054	5648	Q08380|LG3BP_HUMAN	59.64	6	6	2570000	3	3	3		65331	Galectin-3-binding protein OS=Homo sapiens OX=9606 GN=LGALS3BP PE=1 SV=1
1858	2439	Q9NSD9|SYFB_HUMAN	59.44	8	8	1500000	4	4	4		66116	Phenylalanine--tRNA ligase beta subunit OS=Homo sapiens OX=9606 GN=FARSB PE=1 SV=3
1797	1024	P49368|TCPG_HUMAN	59.33	6	6	5720000	3	3	4	Carbamidomethylation	60534	T-complex protein 1 subunit gamma OS=Homo sapiens OX=9606 GN=CCT3 PE=1 SV=4
1749	1232	O94992|HEXI1_HUMAN	59.05	14	14	5880000	3	3	5		40623	Protein HEXIM1 OS=Homo sapiens OX=9606 GN=HEXIM1 PE=1 SV=1
1767	43966	Q6NTE8|MRNIP_HUMAN	58.9	20	20	2500000	4	4	5		37743	MRN complex-interacting protein OS=Homo sapiens OX=9606 GN=MRNIP PE=1 SV=2
1896	2486	Q9Y2S6|TMA7_HUMAN	58.9	31	31	98800000	3	3	4	Oxidation (M)	7066	Translation machinery-associated protein 7 OS=Homo sapiens OX=9606 GN=TMA7 PE=1 SV=1
2047	20161	Q9H8W3|F204A_HUMAN	58.74	15	15	2660000	3	3	3		27021	Protein FAM204A OS=Homo sapiens OX=9606 GN=FAM204A PE=1 SV=1
1976	20539	P04843|RPN1_HUMAN	58.49	7	7	6410000	3	3	3		68569	Dolichyl-diphosphooligosaccharide--protein glycosyltransferase subunit 1 OS=Homo sapiens OX=9606 GN=RPN1 PE=1 SV=1
2045	2152	O43447|PPIH_HUMAN	58.34	19	19	12100000	3	3	3		19208	Peptidyl-prolyl cis-trans isomerase H OS=Homo sapiens OX=9606 GN=PPIH PE=1 SV=1
1979	1911	Q9Y2G9|SBNO2_HUMAN	58.34	3	3	2490000	3	3	3		150274	Protein strawberry notch homolog 2 OS=Homo sapiens OX=9606 GN=SBNO2 PE=2 SV=3
1979	1796	A3KN83|SBNO1_HUMAN	58.34	3	3	2490000	3	3	3		154312	Protein strawberry notch homolog 1 OS=Homo sapiens OX=9606 GN=SBNO1 PE=1 SV=1
1995	2420	Q9Y221|NIP7_HUMAN	58.21	24	24	4940000	3	3	3		20463	60S ribosome subunit biogenesis protein NIP7 homolog OS=Homo sapiens OX=9606 GN=NIP7 PE=1 SV=1
1795	1440	Q6R327|RICTR_HUMAN	57.97	3	3	1910000	4	4	4		192216	Rapamycin-insensitive companion of mTOR OS=Homo sapiens OX=9606 GN=RICTOR PE=1 SV=1
1674	2192	Q96F07|CYFP2_HUMAN	57.93	4	4	4710000	5	5	5		148398	Cytoplasmic FMR1-interacting protein 2 OS=Homo sapiens OX=9606 GN=CYFIP2 PE=1 SV=2
2087	1961	P62851|RS25_HUMAN	57.87	22	22	66300000	3	3	3		13742	40S ribosomal protein S25 OS=Homo sapiens OX=9606 GN=RPS25 PE=1 SV=1
1741	1155	O95816|BAG2_HUMAN	57.76	32	32	18100000	5	5	5	Carbamidomethylation	23772	BAG family molecular chaperone regulator 2 OS=Homo sapiens OX=9606 GN=BAG2 PE=1 SV=1
1580	2080	P18077|RL35A_HUMAN	57.66	32	32	53900000	4	4	6	Deamidation (NQ)	12538	60S ribosomal protein L35a OS=Homo sapiens OX=9606 GN=RPL35A PE=1 SV=2
1827	2111	Q8IZT6|ASPM_HUMAN	57.54	1	1	1990000	4	4	4	Carbamidomethylation	409801	Abnormal spindle-like microcephaly-associated protein OS=Homo sapiens OX=9606 GN=ASPM PE=1 SV=2
1855	19924	P53582|MAP11_HUMAN	57.45	10	10	5630000	3	3	4	Carbamidomethylation	43215	Methionine aminopeptidase 1 OS=Homo sapiens OX=9606 GN=METAP1 PE=1 SV=2
1987	3383	Q16514|TAF12_HUMAN	57.12	22	22	28300000	3	3	3		17924	Transcription initiation factor TFIID subunit 12 OS=Homo sapiens OX=9606 GN=TAF12 PE=1 SV=1
2011	2916	Q9UID6|ZN639_HUMAN	57.08	8	8	3240000	3	3	3	Carbamidomethylation	56055	Zinc finger protein 639 OS=Homo sapiens OX=9606 GN=ZNF639 PE=1 SV=1
2063	9594	O95373|IPO7_HUMAN	56.58	4	4	901000	3	3	3	Carbamidomethylation	119516	Importin-7 OS=Homo sapiens OX=9606 GN=IPO7 PE=1 SV=1
1864	3673	P55199|ELL_HUMAN	56.33	9	9	2630000	4	4	4	Carbamidomethylation	68265	RNA polymerase II elongation factor ELL OS=Homo sapiens OX=9606 GN=ELL PE=1 SV=1
2037	9019	Q96MN5|TEAN2_HUMAN	55.85	12	12	5330000	3	3	3		24150	Transcription elongation factor A N-terminal and central domain-containing protein 2 OS=Homo sapiens OX=9606 GN=TCEANC2 PE=1 SV=1
1805	20126	Q9H9A5|CNO10_HUMAN	55.84	8	8	2930000	4	4	4	Carbamidomethylation	82310	CCR4-NOT transcription complex subunit 10 OS=Homo sapiens OX=9606 GN=CNOT10 PE=1 SV=1
1940	6054	Q86XJ1|GA2L3_HUMAN	55.48	8	8	759000	3	3	3	Deamidation (NQ)	75214	GAS2-like protein 3 OS=Homo sapiens OX=9606 GN=GAS2L3 PE=1 SV=1
1915	1158	P13674|P4HA1_HUMAN	55.38	8	8	7360000	3	3	4		61049	Prolyl 4-hydroxylase subunit alpha-1 OS=Homo sapiens OX=9606 GN=P4HA1 PE=1 SV=2
1991	2782	P07992|ERCC1_HUMAN	55.35	12	12	4800000	3	3	3		32562	DNA excision repair protein ERCC-1 OS=Homo sapiens OX=9606 GN=ERCC1 PE=1 SV=1
2027	1097	Q8N7H5|PAF1_HUMAN	55.18	7	7	4400000	3	3	3		59976	RNA polymerase II-associated factor 1 homolog OS=Homo sapiens OX=9606 GN=PAF1 PE=1 SV=2
2089	1495	Q14919|NC2A_HUMAN	55.16	21	21	22500000	3	3	3		22350	Dr1-associated corepressor OS=Homo sapiens OX=9606 GN=DRAP1 PE=1 SV=3
1863	64331	Q8NA19|LMBL4_HUMAN	54.67	7	7	744000	3	3	4		71122	Lethal(3)malignant brain tumor-like protein 4 OS=Homo sapiens OX=9606 GN=L3MBTL4 PE=1 SV=2
1993	2279	P26367|PAX6_HUMAN	54.26	9	9	2950000	3	3	3	Carbamidomethylation	46683	Paired box protein Pax-6 OS=Homo sapiens OX=9606 GN=PAX6 PE=1 SV=2
2055	2409	P49207|RL34_HUMAN	54.25	21	21	30900000	3	3	3	Carbamidomethylation	13293	60S ribosomal protein L34 OS=Homo sapiens OX=9606 GN=RPL34 PE=1 SV=3
1985	3484	Q99959|PKP2_HUMAN	54.07	5	5	3250000	3	3	3		97415	Plakophilin-2 OS=Homo sapiens OX=9606 GN=PKP2 PE=1 SV=2
1751	64329	P32121|ARRB2_HUMAN	53.69	14	14	3470000	4	4	5	Carbamidomethylation	46106	Beta-arrestin-2 OS=Homo sapiens OX=9606 GN=ARRB2 PE=1 SV=2
2109	9256	P83881|RL36A_HUMAN	53.06	18	18	18300000	3	3	3	Carbamidomethylation	12441	60S ribosomal protein L36a OS=Homo sapiens OX=9606 GN=RPL36A PE=1 SV=2
2020	24831	Q92600|CNOT9_HUMAN	53.04	13	13	1520000	3	3	3	Carbamidomethylation	33631	CCR4-NOT transcription complex subunit 9 OS=Homo sapiens OX=9606 GN=CNOT9 PE=1 SV=1
2029	64342	O43257|ZNHI1_HUMAN	52.65	29	29	7150000	3	3	3	Carbamidomethylation	17536	Zinc finger HIT domain-containing protein 1 OS=Homo sapiens OX=9606 GN=ZNHIT1 PE=1 SV=1
1836	2399	Q14444|CAPR1_HUMAN	52.63	16	16	5350000	4	4	4		78366	Caprin-1 OS=Homo sapiens OX=9606 GN=CAPRIN1 PE=1 SV=2
2022	10437	Q14692|BMS1_HUMAN	51.7	3	3	1300000	3	3	3	Carbamidomethylation	145807	Ribosome biogenesis protein BMS1 homolog OS=Homo sapiens OX=9606 GN=BMS1 PE=1 SV=1
1885	3142	Q13895|BYST_HUMAN	51.43	12	12	7800000	4	4	4		49601	Bystin OS=Homo sapiens OX=9606 GN=BYSL PE=1 SV=3
2023	4170	Q96GX5|GWL_HUMAN	50.7	5	5	1300000	3	3	3		97319	Serine/threonine-protein kinase greatwall OS=Homo sapiens OX=9606 GN=MASTL PE=1 SV=1
1695	1353	Q9H8H2|DDX31_HUMAN	50.42	6	6	2900000	4	4	5		94087	Probable ATP-dependent RNA helicase DDX31 OS=Homo sapiens OX=9606 GN=DDX31 PE=1 SV=2
2096	1359	O95777|LSM8_HUMAN	50.37	52	52	10500000	3	3	3		10403	U6 snRNA-associated Sm-like protein LSm8 OS=Homo sapiens OX=9606 GN=LSM8 PE=1 SV=3
1942	46654	Q86VV8|RTTN_HUMAN	49.98	2	2	2090000	3	3	3		248628	Rotatin OS=Homo sapiens OX=9606 GN=RTTN PE=1 SV=3
1981	2505	Q9Y2A7|NCKP1_HUMAN	49.52	3	3	1760000	3	3	3	Carbamidomethylation	128790	Nck-associated protein 1 OS=Homo sapiens OX=9606 GN=NCKAP1 PE=1 SV=1
2032	1533	Q5THK1|PR14L_HUMAN	49.37	2	2	1910000	3	3	3	Carbamidomethylation	237297	Protein PRR14L OS=Homo sapiens OX=9606 GN=PRR14L PE=1 SV=1
2059	64333	Q15051|IQCB1_HUMAN	49.36	7	7	1410000	3	3	3		68929	IQ calmodulin-binding motif-containing protein 1 OS=Homo sapiens OX=9606 GN=IQCB1 PE=1 SV=1
1890	9422	O43237|DC1L2_HUMAN	47.99	10	10	1870000	3	3	4	Deamidation (NQ)	54099	Cytoplasmic dynein 1 light intermediate chain 2 OS=Homo sapiens OX=9606 GN=DYNC1LI2 PE=1 SV=1
1960	1496	Q9BZE4|NOG1_HUMAN	47.9	7	7	4150000	3	3	3		73965	Nucleolar GTP-binding protein 1 OS=Homo sapiens OX=9606 GN=GTPBP4 PE=1 SV=3
2090	1956	Q9Y5J9|TIM8B_HUMAN	47.8	36	36	26200000	3	3	3	Carbamidomethylation	9344	Mitochondrial import inner membrane translocase subunit Tim8 B OS=Homo sapiens OX=9606 GN=TIMM8B PE=1 SV=1
1982	9699	Q14203|DCTN1_HUMAN	46.89	3	3	1240000	3	3	3		141694	Dynactin subunit 1 OS=Homo sapiens OX=9606 GN=DCTN1 PE=1 SV=3
2091	7249	P10074|TZAP_HUMAN	46.81	5	5	868000	3	3	3	Carbamidomethylation	77054	Telomere zinc finger-associated protein OS=Homo sapiens OX=9606 GN=ZBTB48 PE=1 SV=2
2056	33740	O95935|TBX18_HUMAN	45.95	9	9	2040000	3	3	3		64753	T-box transcription factor TBX18 OS=Homo sapiens OX=9606 GN=TBX18 PE=1 SV=3
1989	7706	Q9BYV9|BACH2_HUMAN	45.86	5	5	3070000	3	3	3		92537	Transcription regulator protein BACH2 OS=Homo sapiens OX=9606 GN=BACH2 PE=1 SV=1
2064	1536	O43298|ZBT43_HUMAN	45.84	13	13	2500000	3	3	3		52631	Zinc finger and BTB domain-containing protein 43 OS=Homo sapiens OX=9606 GN=ZBTB43 PE=1 SV=1
1676	7198	Q86UD0|SAPC2_HUMAN	45.82	9	9	5160000	3	3	5		42637	Suppressor APC domain-containing protein 2 OS=Homo sapiens OX=9606 GN=SAPCD2 PE=1 SV=2
1961	1647	O95243|MBD4_HUMAN	45.38	7	7	2000000	3	3	3	Carbamidomethylation	66051	Methyl-CpG-binding domain protein 4 OS=Homo sapiens OX=9606 GN=MBD4 PE=1 SV=1
1837	3797	O15021|MAST4_HUMAN	45.18	2	2	1110000	4	3	4		284096	Microtubule-associated serine/threonine-protein kinase 4 OS=Homo sapiens OX=9606 GN=MAST4 PE=1 SV=4
1988	1626	Q56NI9|ESCO2_HUMAN	44.29	9	9	880000	3	3	3	Carbamidomethylation	68307	N-acetyltransferase ESCO2 OS=Homo sapiens OX=9606 GN=ESCO2 PE=1 SV=1
1997	13413	Q9UHI8|ATS1_HUMAN	43.7	4	4	266000	3	3	3	Carbamidomethylation	105358	A disintegrin and metalloproteinase with thrombospondin motifs 1 OS=Homo sapiens OX=9606 GN=ADAMTS1 PE=1 SV=4
2031	2655	P24863|CCNC_HUMAN	43.33	14	14	14600000	3	3	3	Carbamidomethylation	33243	Cyclin-C OS=Homo sapiens OX=9606 GN=CCNC PE=1 SV=2
1964	1587	P78344|IF4G2_HUMAN	42.44	6	6	1920000	3	3	3	Deamidation (NQ)	102362	Eukaryotic translation initiation factor 4 gamma 2 OS=Homo sapiens OX=9606 GN=EIF4G2 PE=1 SV=1
2026	2784	Q96PU4|UHRF2_HUMAN	41.49	7	7	1840000	3	3	3	Carbamidomethylation	89985	E3 ubiquitin-protein ligase UHRF2 OS=Homo sapiens OX=9606 GN=UHRF2 PE=1 SV=1
1965	15366	O75665|OFD1_HUMAN	40.68	4	4	1450000	3	3	3		116671	Oral-facial-digital syndrome 1 protein OS=Homo sapiens OX=9606 GN=OFD1 PE=1 SV=1
2062	9955	P42694|HELZ_HUMAN	40.54	2	2	537000	3	3	3	Carbamidomethylation	218968	Probable helicase with zinc finger domain OS=Homo sapiens OX=9606 GN=HELZ PE=1 SV=2
2097	4188	O14980|XPO1_HUMAN	39.96	4	4	1740000	3	3	3	Carbamidomethylation	123386	Exportin-1 OS=Homo sapiens OX=9606 GN=XPO1 PE=1 SV=1
1994	4755	Q99741|CDC6_HUMAN	37.85	6	6	3270000	3	3	3	Carbamidomethylation	62720	Cell division control protein 6 homolog OS=Homo sapiens OX=9606 GN=CDC6 PE=1 SV=1
2098	1313	P57740|NU107_HUMAN	36.98	4	4	2200000	3	3	3		106374	Nuclear pore complex protein Nup107 OS=Homo sapiens OX=9606 GN=NUP107 PE=1 SV=1

## Sheet: 1st template transcription
Protein Group	Protein ID	Accession	-10lgP	Coverage (%)	Coverage (%) 293_p300_1h	Area 293_p300_1h	#Peptides	#Unique	#Spec 293_p300_1h	PTM	Avg. Mass	Description
2	2	P78527|PRKDC_HUMAN	349.8	66	66	34000000000	354	352	809	Carbamidomethylation; Deamidation (NQ); Oxidation (M)	469093	DNA-dependent protein kinase catalytic subunit OS=Homo sapiens OX=9606 GN=PRKDC PE=1 SV=3
1	7	P09874|PARP1_HUMAN	326.57	81	81	86800000000	236	235	946	Carbamidomethylation; Deamidation (NQ); Oxidation (M)	113084	Poly [ADP-ribose] polymerase 1 OS=Homo sapiens OX=9606 GN=PARP1 PE=1 SV=4
5	3	Q9Y4A5|TRRAP_HUMAN	308.07	57	57	1790000000	179	179	259	Carbamidomethylation; Deamidation (NQ)	437603	Transformation/transcription domain-associated protein OS=Homo sapiens OX=9606 GN=TRRAP PE=1 SV=3
19	197	A6NHR9|SMHD1_HUMAN	282.32	62	62	2210000000	120	120	199	Carbamidomethylation; Deamidation (NQ); Oxidation (M)	226372	Structural maintenance of chromosomes flexible hinge domain-containing protein 1 OS=Homo sapiens OX=9606 GN=SMCHD1 PE=1 SV=2
23	765	O14686|KMT2D_HUMAN	280.43	34	34	591000000	117	114	184	Carbamidomethylation; Deamidation (NQ)	593399	Histone-lysine N-methyltransferase 2D OS=Homo sapiens OX=9606 GN=KMT2D PE=1 SV=2
9	34	P26358|DNMT1_HUMAN	279.21	66	66	3570000000	109	109	228	Carbamidomethylation; Deamidation (NQ); Oxidation (M)	183164	DNA (cytosine-5)-methyltransferase 1 OS=Homo sapiens OX=9606 GN=DNMT1 PE=1 SV=2
28	29	Q6P2Q9|PRP8_HUMAN	278.79	49	49	1320000000	105	104	171	Carbamidomethylation; Deamidation (NQ)	273599	Pre-mRNA-processing-splicing factor 8 OS=Homo sapiens OX=9606 GN=PRPF8 PE=1 SV=2
29	48	Q14676|MDC1_HUMAN	277.74	60	60	1390000000	86	86	170	Carbamidomethylation; Deamidation (NQ)	226664	Mediator of DNA damage checkpoint protein 1 OS=Homo sapiens OX=9606 GN=MDC1 PE=1 SV=3
15	262	P49916|DNLI3_HUMAN	277.49	66	66	4650000000	90	90	202	Carbamidomethylation; Deamidation (NQ); Oxidation (M)	112907	DNA ligase 3 OS=Homo sapiens OX=9606 GN=LIG3 PE=1 SV=2
17	52	Q14008|CKAP5_HUMAN	277.19	58	58	1900000000	121	121	201	Carbamidomethylation; Deamidation (NQ)	225493	Cytoskeleton-associated protein 5 OS=Homo sapiens OX=9606 GN=CKAP5 PE=1 SV=3
20	21	P46013|KI67_HUMAN	273.06	46	46	830000000	123	123	189	Carbamidomethylation; Deamidation (NQ)	358695	Proliferation marker protein Ki-67 OS=Homo sapiens OX=9606 GN=MKI67 PE=1 SV=2
25	15	Q96T58|MINT_HUMAN	272.42	47	47	594000000	114	114	180	Carbamidomethylation; Deamidation (NQ)	402251	Msx2-interacting protein OS=Homo sapiens OX=9606 GN=SPEN PE=1 SV=1
24	110	Q5UIP0|RIF1_HUMAN	272.19	56	56	1230000000	107	107	183	Carbamidomethylation; Deamidation (NQ)	274464	Telomere-associated protein RIF1 OS=Homo sapiens OX=9606 GN=RIF1 PE=1 SV=2
22	26	Q14839|CHD4_HUMAN	270.18	57	57	912000000	108	77	186	Carbamidomethylation; Deamidation (NQ); Oxidation (M)	218003	Chromodomain-helicase-DNA-binding protein 4 OS=Homo sapiens OX=9606 GN=CHD4 PE=1 SV=2
34	32	O75643|U520_HUMAN	269.13	52	52	1400000000	103	103	157	Carbamidomethylation; Deamidation (NQ); Oxidation (M)	244505	U5 small nuclear ribonucleoprotein 200 kDa helicase OS=Homo sapiens OX=9606 GN=SNRNP200 PE=1 SV=2
3	90	P68363|TBA1B_HUMAN	267.91	95	95	675000000	82	4	270	Carbamidomethylation; Deamidation (NQ); Oxidation (M)	50152	Tubulin alpha-1B chain OS=Homo sapiens OX=9606 GN=TUBA1B PE=1 SV=1
41	8	P51610|HCFC1_HUMAN	267.64	47	47	1860000000	73	72	143	Carbamidomethylation; Deamidation (NQ); Oxidation (M)	208730	Host cell factor 1 OS=Homo sapiens OX=9606 GN=HCFC1 PE=1 SV=2
7	51	P13010|XRCC5_HUMAN	267.06	77	77	9490000000	77	77	235	Carbamidomethylation; Deamidation (NQ); Oxidation (M)	82705	X-ray repair cross-complementing protein 5 OS=Homo sapiens OX=9606 GN=XRCC5 PE=1 SV=3
40	6	Q9HCK8|CHD8_HUMAN	266.91	47	47	633000000	94	75	145	Carbamidomethylation; Deamidation (NQ)	290518	Chromodomain-helicase-DNA-binding protein 8 OS=Homo sapiens OX=9606 GN=CHD8 PE=1 SV=5
32	60	Q02880|TOP2B_HUMAN	266.22	56	56	1020000000	92	71	167	Carbamidomethylation; Deamidation (NQ)	183266	DNA topoisomerase 2-beta OS=Homo sapiens OX=9606 GN=TOP2B PE=1 SV=3
36	36	Q9BTC0|DIDO1_HUMAN	263.75	53	53	1050000000	93	93	152	Carbamidomethylation; Deamidation (NQ)	243870	Death-inducer obliterator 1 OS=Homo sapiens OX=9606 GN=DIDO1 PE=1 SV=5
14	123	Q9BQE3|TBA1C_HUMAN	262.29	95	95	120000000	73	3	206	Carbamidomethylation; Deamidation (NQ); Oxidation (M)	49895	Tubulin alpha-1C chain OS=Homo sapiens OX=9606 GN=TUBA1C PE=1 SV=1
42	10	Q9UQE7|SMC3_HUMAN	261.95	64	64	1890000000	88	88	138	Carbamidomethylation; Deamidation (NQ); Oxidation (M)	141541	Structural maintenance of chromosomes protein 3 OS=Homo sapiens OX=9606 GN=SMC3 PE=1 SV=2
31	187	P11388|TOP2A_HUMAN	261.68	52	52	1400000000	96	75	168	Carbamidomethylation; Deamidation (NQ)	174384	DNA topoisomerase 2-alpha OS=Homo sapiens OX=9606 GN=TOP2A PE=1 SV=3
53	9777	P46821|MAP1B_HUMAN	259.79	44	44	597000000	82	82	122	Carbamidomethylation; Deamidation (NQ)	270632	Microtubule-associated protein 1B OS=Homo sapiens OX=9606 GN=MAP1B PE=1 SV=2
37	238	Q9NU22|MDN1_HUMAN	259.11	31	31	316000000	115	115	152	Carbamidomethylation; Deamidation (NQ)	632827	Midasin OS=Homo sapiens OX=9606 GN=MDN1 PE=1 SV=2
30	75	Q13428|TCOF_HUMAN	259.1	45	45	3430000000	78	78	168	Carbamidomethylation; Deamidation (NQ); Oxidation (M)	152105	Treacle protein OS=Homo sapiens OX=9606 GN=TCOF1 PE=1 SV=3
26	43	P78347|GTF2I_HUMAN	258.3	66	66	4800000000	72	68	179	Carbamidomethylation; Deamidation (NQ); Oxidation (M)	112416	General transcription factor II-I OS=Homo sapiens OX=9606 GN=GTF2I PE=1 SV=2
33	23	Q29RF7|PDS5A_HUMAN	258.2	60	60	1540000000	84	76	158	Carbamidomethylation; Deamidation (NQ); Oxidation (M)	150830	Sister chromatid cohesion protein PDS5 homolog A OS=Homo sapiens OX=9606 GN=PDS5A PE=1 SV=1
54	35	O95602|RPA1_HUMAN	257.9	65	65	756000000	81	80	121	Carbamidomethylation; Deamidation (NQ)	194810	DNA-directed RNA polymerase I subunit RPA1 OS=Homo sapiens OX=9606 GN=POLR1A PE=1 SV=2
6	46	P07437|TBB5_HUMAN	257.82	84	84	3140000000	67	9	256	Carbamidomethylation; Deamidation (NQ); Oxidation (M)	49671	Tubulin beta chain OS=Homo sapiens OX=9606 GN=TUBB PE=1 SV=2
35	251	Q14683|SMC1A_HUMAN	256.15	62	62	2210000000	97	97	153	Carbamidomethylation; Deamidation (NQ); Oxidation (M)	143233	Structural maintenance of chromosomes protein 1A OS=Homo sapiens OX=9606 GN=SMC1A PE=1 SV=2
8	116	P12956|XRCC6_HUMAN	256.02	78	78	9490000000	82	82	232	Carbamidomethylation; Deamidation (NQ); Oxidation (M)	69843	X-ray repair cross-complementing protein 6 OS=Homo sapiens OX=9606 GN=XRCC6 PE=1 SV=2
50	20	Q12789|TF3C1_HUMAN	254.18	48	48	641000000	88	88	126	Carbamidomethylation; Deamidation (NQ)	238873	General transcription factor 3C polypeptide 1 OS=Homo sapiens OX=9606 GN=GTF3C1 PE=1 SV=4
49	104	Q12830|BPTF_HUMAN	252.94	35	35	579000000	96	94	126	Carbamidomethylation; Deamidation (NQ)	338262	Nucleosome-remodeling factor subunit BPTF OS=Homo sapiens OX=9606 GN=BPTF PE=1 SV=3
51	14	Q96L91|EP400_HUMAN	250.85	41	41	481000000	81	80	123	Carbamidomethylation; Deamidation (NQ)	343487	E1A-binding protein p400 OS=Homo sapiens OX=9606 GN=EP400 PE=1 SV=4
71	78	P52701|MSH6_HUMAN	248.76	56	56	992000000	63	63	101	Carbamidomethylation; Deamidation (NQ)	152785	DNA mismatch repair protein Msh6 OS=Homo sapiens OX=9606 GN=MSH6 PE=1 SV=2
27	133	Q9NR30|DDX21_HUMAN	248.55	65	65	3160000000	69	65	174	Carbamidomethylation; Deamidation (NQ); Oxidation (M)	87344	Nucleolar RNA helicase 2 OS=Homo sapiens OX=9606 GN=DDX21 PE=1 SV=5
45	12	P46063|RECQ1_HUMAN	246.89	71	71	2590000000	55	53	132	Carbamidomethylation; Deamidation (NQ); Oxidation (M)	73457	ATP-dependent DNA helicase Q1 OS=Homo sapiens OX=9606 GN=RECQL PE=1 SV=3
61	281	Q9NVI1|FANCI_HUMAN	245.26	56	56	739000000	72	72	108	Carbamidomethylation; Deamidation (NQ)	149323	Fanconi anemia group I protein OS=Homo sapiens OX=9606 GN=FANCI PE=1 SV=4
56	136	P50570|DYN2_HUMAN	244.9	80	80	975000000	67	47	116	Carbamidomethylation; Deamidation (NQ); Oxidation (M)	98064	Dynamin-2 OS=Homo sapiens OX=9606 GN=DNM2 PE=1 SV=2
79	65	Q8N201|INT1_HUMAN	244.44	38	38	488000000	67	67	97	Carbamidomethylation; Deamidation (NQ); Oxidation (M)	244295	Integrator complex subunit 1 OS=Homo sapiens OX=9606 GN=INTS1 PE=1 SV=2
58	392	P15924|DESP_HUMAN	244.21	40	40	321000000	86	86	109	Carbamidomethylation; Deamidation (NQ)	331774	Desmoplakin OS=Homo sapiens OX=9606 GN=DSP PE=1 SV=3
69	58	Q9NTI5|PDS5B_HUMAN	244.19	46	46	516000000	63	55	103	Carbamidomethylation; Deamidation (NQ)	164666	Sister chromatid cohesion protein PDS5 homolog B OS=Homo sapiens OX=9606 GN=PDS5B PE=1 SV=1
60	95	Q9Y6X9|MORC2_HUMAN	243.78	54	54	874000000	57	56	108	Carbamidomethylation; Deamidation (NQ)	117823	MORC family CW-type zinc finger protein 2 OS=Homo sapiens OX=9606 GN=MORC2 PE=1 SV=2
44	17	Q9P2D1|CHD7_HUMAN	243.78	39	39	312000000	93	71	132	Carbamidomethylation; Deamidation (NQ); Oxidation (M)	335928	Chromodomain-helicase-DNA-binding protein 7 OS=Homo sapiens OX=9606 GN=CHD7 PE=1 SV=3
98	394	P20585|MSH3_HUMAN	243.7	65	65	531000000	60	60	85	Carbamidomethylation; Deamidation (NQ)	127412	DNA mismatch repair protein Msh3 OS=Homo sapiens OX=9606 GN=MSH3 PE=1 SV=4
62	4	Q6KC79|NIPBL_HUMAN	242.75	35	35	296000000	78	78	107	Carbamidomethylation; Deamidation (NQ)	316051	Nipped-B-like protein OS=Homo sapiens OX=9606 GN=NIPBL PE=1 SV=2
74	28	Q14980|NUMA1_HUMAN	242.67	41	41	260000000	69	69	99	Carbamidomethylation; Deamidation (NQ)	238257	Nuclear mitotic apparatus protein 1 OS=Homo sapiens OX=9606 GN=NUMA1 PE=1 SV=2
59	13	Q12873|CHD3_HUMAN	239.98	45	45	154000000	73	41	109	Carbamidomethylation; Deamidation (NQ)	226590	Chromodomain-helicase-DNA-binding protein 3 OS=Homo sapiens OX=9606 GN=CHD3 PE=1 SV=3
70	190	Q13535|ATR_HUMAN	239.89	38	38	260000000	77	77	101	Carbamidomethylation; Deamidation (NQ)	301365	Serine/threonine-protein kinase ATR OS=Homo sapiens OX=9606 GN=ATR PE=1 SV=3
68	16	Q15648|MED1_HUMAN	239.74	47	47	355000000	54	54	103	Carbamidomethylation; Deamidation (NQ)	168477	Mediator of RNA polymerase II transcription subunit 1 OS=Homo sapiens OX=9606 GN=MED1 PE=1 SV=4
65	98	P48634|PRC2A_HUMAN	239.73	45	45	282000000	64	60	106	Carbamidomethylation; Deamidation (NQ); Oxidation (M)	228861	Protein PRRC2A OS=Homo sapiens OX=9606 GN=PRRC2A PE=1 SV=3
78	257	Q8NI27|THOC2_HUMAN	238.67	41	41	534000000	59	59	98	Carbamidomethylation; Deamidation (NQ)	182774	THO complex subunit 2 OS=Homo sapiens OX=9606 GN=THOC2 PE=1 SV=2
75	130	O60264|SMCA5_HUMAN	238.47	54	54	532000000	64	47	98	Carbamidomethylation; Deamidation (NQ)	121905	SWI/SNF-related matrix-associated actin-dependent regulator of chromatin subfamily A member 5 OS=Homo sapiens OX=9606 GN=SMARCA5 PE=1 SV=1
77	49	Q16531|DDB1_HUMAN	237.76	54	54	1130000000	61	61	99	Carbamidomethylation; Deamidation (NQ); Oxidation (M)	126968	DNA damage-binding protein 1 OS=Homo sapiens OX=9606 GN=DDB1 PE=1 SV=1
82	185	P35251|RFC1_HUMAN	237.53	52	52	785000000	58	58	93	Carbamidomethylation; Deamidation (NQ)	128254	Replication factor C subunit 1 OS=Homo sapiens OX=9606 GN=RFC1 PE=1 SV=4
66	359	Q8NEZ4|KMT2C_HUMAN	236.74	25	25	142000000	80	77	105	Carbamidomethylation; Deamidation (NQ)	541376	Histone-lysine N-methyltransferase 2C OS=Homo sapiens OX=9606 GN=KMT2C PE=1 SV=3
87	64	Q15029|U5S1_HUMAN	236.22	67	67	809000000	54	53	91	Carbamidomethylation; Deamidation (NQ)	109436	116 kDa U5 small nuclear ribonucleoprotein component OS=Homo sapiens OX=9606 GN=EFTUD2 PE=1 SV=1
55	256	P52272|HNRPM_HUMAN	235.55	65	65	2220000000	51	51	120	Carbamidomethylation; Deamidation (NQ); Oxidation (M)	77516	Heterogeneous nuclear ribonucleoprotein M OS=Homo sapiens OX=9606 GN=HNRNPM PE=1 SV=3
16	11	P23246|SFPQ_HUMAN	235.07	56	56	5390000000	49	48	201	Carbamidomethylation; Deamidation (NQ); Oxidation (M)	76150	Splicing factor proline- and glutamine-rich OS=Homo sapiens OX=9606 GN=SFPQ PE=1 SV=2
108	287	Q6W2J9|BCOR_HUMAN	233.34	51	51	202000000	58	58	79	Carbamidomethylation; Deamidation (NQ)	192187	BCL-6 corepressor OS=Homo sapiens OX=9606 GN=BCOR PE=1 SV=1
21	391	O75475|PSIP1_HUMAN	233.23	63	63	3790000000	44	43	186	Carbamidomethylation; Deamidation (NQ); Oxidation (M)	60103	PC4 and SFRS1-interacting protein OS=Homo sapiens OX=9606 GN=PSIP1 PE=1 SV=1
146	125	P42166|LAP2A_HUMAN	232.82	76	76	467000000	39	29	66	Carbamidomethylation; Deamidation (NQ)	75492	Lamina-associated polypeptide 2 isoform alpha OS=Homo sapiens OX=9606 GN=TMPO PE=1 SV=2
93	263	P27694|RFA1_HUMAN	232.51	74	74	1540000000	43	43	86	Carbamidomethylation; Deamidation (NQ)	68138	Replication protein A 70 kDa DNA-binding subunit OS=Homo sapiens OX=9606 GN=RPA1 PE=1 SV=2
88	339	Q9UNY4|TTF2_HUMAN	232.32	58	58	442000000	58	58	90	Carbamidomethylation; Deamidation (NQ)	129588	Transcription termination factor 2 OS=Homo sapiens OX=9606 GN=TTF2 PE=1 SV=2
38	568	P08670|VIME_HUMAN	232.11	86	86	7130000000	54	51	151	Carbamidomethylation; Deamidation (NQ); Oxidation (M)	53652	Vimentin OS=Homo sapiens OX=9606 GN=VIM PE=1 SV=4
92	406	Q9UBW7|ZMYM2_HUMAN	231.9	52	52	379000000	52	52	86	Carbamidomethylation; Deamidation (NQ)	154910	Zinc finger MYM-type protein 2 OS=Homo sapiens OX=9606 GN=ZMYM2 PE=1 SV=1
101	430	Q8NFC6|BD1L1_HUMAN	231.76	29	29	179000000	64	64	82	Carbamidomethylation; Deamidation (NQ); Oxidation (M)	330467	Biorientation of chromosomes in cell division protein 1-like 1 OS=Homo sapiens OX=9606 GN=BOD1L1 PE=1 SV=2
115	365	Q9BXW9|FACD2_HUMAN	231.4	43	43	325000000	52	52	76	Carbamidomethylation; Deamidation (NQ)	164128	Fanconi anemia group D2 protein OS=Homo sapiens OX=9606 GN=FANCD2 PE=1 SV=2
80	68	Q9NRL2|BAZ1A_HUMAN	231.37	42	42	445000000	58	58	95	Carbamidomethylation; Deamidation (NQ)	178702	Bromodomain adjacent to zinc finger domain protein 1A OS=Homo sapiens OX=9606 GN=BAZ1A PE=1 SV=2
102	138	O95239|KIF4A_HUMAN	231.32	53	53	453000000	57	57	82	Carbamidomethylation; Deamidation (NQ)	139881	Chromosome-associated kinesin KIF4A OS=Homo sapiens OX=9606 GN=KIF4A PE=1 SV=3
83	50	Q93074|MED12_HUMAN	230.95	47	47	252000000	66	61	92	Carbamidomethylation; Deamidation (NQ)	243079	Mediator of RNA polymerase II transcription subunit 12 OS=Homo sapiens OX=9606 GN=MED12 PE=1 SV=4
85	88	Q92878|RAD50_HUMAN	230.88	51	51	559000000	68	68	92	Carbamidomethylation; Deamidation (NQ)	153892	DNA repair protein RAD50 OS=Homo sapiens OX=9606 GN=RAD50 PE=1 SV=1
99	24	Q14527|HLTF_HUMAN	230.79	54	54	384000000	51	51	84	Carbamidomethylation; Deamidation (NQ)	113928	Helicase-like transcription factor OS=Homo sapiens OX=9606 GN=HLTF PE=1 SV=2
120	380	O15550|KDM6A_HUMAN	230.7	51	51	270000000	46	46	75	Carbamidomethylation; Deamidation (NQ)	154176	Lysine-specific demethylase 6A OS=Homo sapiens OX=9606 GN=KDM6A PE=1 SV=2
76	100	Q9P258|RCC2_HUMAN	230.61	77	77	2490000000	38	38	99	Carbamidomethylation; Deamidation (NQ); Oxidation (M)	56085	Protein RCC2 OS=Homo sapiens OX=9606 GN=RCC2 PE=1 SV=2
95	1176	Q13315|ATM_HUMAN	229.41	29	29	158000000	70	70	85	Carbamidomethylation; Deamidation (NQ)	350687	Serine-protein kinase ATM OS=Homo sapiens OX=9606 GN=ATM PE=1 SV=4
111	18	Q92547|TOPB1_HUMAN	227.39	46	46	221000000	55	55	77	Carbamidomethylation; Deamidation (NQ)	170678	DNA topoisomerase 2-binding protein 1 OS=Homo sapiens OX=9606 GN=TOPBP1 PE=1 SV=3
96	206	O95347|SMC2_HUMAN	226.24	54	54	347000000	56	56	85	Carbamidomethylation; Deamidation (NQ)	135656	Structural maintenance of chromosomes protein 2 OS=Homo sapiens OX=9606 GN=SMC2 PE=1 SV=2
132	45	Q9UQ35|SRRM2_HUMAN	225.54	24	24	263000000	45	45	70	Carbamidomethylation; Deamidation (NQ); Oxidation (M)	299616	Serine/arginine repetitive matrix protein 2 OS=Homo sapiens OX=9606 GN=SRRM2 PE=1 SV=2
52	231	P11387|TOP1_HUMAN	225.45	56	56	4390000000	60	60	123	Carbamidomethylation; Deamidation (NQ); Oxidation (M)	90726	DNA topoisomerase 1 OS=Homo sapiens OX=9606 GN=TOP1 PE=1 SV=2
104	5364	Q15154|PCM1_HUMAN	225.42	38	38	199000000	54	53	82	Carbamidomethylation; Deamidation (NQ)	228542	Pericentriolar material 1 protein OS=Homo sapiens OX=9606 GN=PCM1 PE=1 SV=5
134	97	Q8N3U4|STAG2_HUMAN	225.34	45	45	348000000	51	40	70	Carbamidomethylation; Deamidation (NQ)	141326	Cohesin subunit SA-2 OS=Homo sapiens OX=9606 GN=STAG2 PE=1 SV=3
137	307	Q8N5C6|SRBD1_HUMAN	224.91	52	52	411000000	50	50	70	Carbamidomethylation	111776	S1 RNA-binding domain-containing protein 1 OS=Homo sapiens OX=9606 GN=SRBD1 PE=1 SV=2
153	66	Q08211|DHX9_HUMAN	224.83	45	45	313000000	47	47	64	Carbamidomethylation	140958	ATP-dependent RNA helicase A OS=Homo sapiens OX=9606 GN=DHX9 PE=1 SV=4
46	161	P68104|EF1A1_HUMAN	223.82	69	69	2370000000	46	35	132	Carbamidomethylation; Deamidation (NQ); Oxidation (M)	50141	Elongation factor 1-alpha 1 OS=Homo sapiens OX=9606 GN=EEF1A1 PE=1 SV=1
97	114	Q96ST3|SIN3A_HUMAN	223.76	58	58	386000000	52	51	85	Carbamidomethylation; Deamidation (NQ)	145175	Paired amphipathic helix protein Sin3a OS=Homo sapiens OX=9606 GN=SIN3A PE=1 SV=2
12	204	P09429|HMGB1_HUMAN	223.58	73	73	7070000000	46	36	210	Carbamidomethylation; Deamidation (NQ); Oxidation (M)	24894	High mobility group protein B1 OS=Homo sapiens OX=9606 GN=HMGB1 PE=1 SV=3
127	720	Q9BSJ2|GCP2_HUMAN	223.13	63	63	355000000	45	45	72	Carbamidomethylation; Deamidation (NQ)	102534	Gamma-tubulin complex component 2 OS=Homo sapiens OX=9606 GN=TUBGCP2 PE=1 SV=2
173	8728	O14654|IRS4_HUMAN	222.97	50	50	230000000	41	41	60	Carbamidomethylation; Deamidation (NQ)	133767	Insulin receptor substrate 4 OS=Homo sapiens OX=9606 GN=IRS4 PE=1 SV=1
145	266	Q96T88|UHRF1_HUMAN	222.18	59	59	545000000	38	38	66	Carbamidomethylation; Deamidation (NQ)	89814	E3 ubiquitin-protein ligase UHRF1 OS=Homo sapiens OX=9606 GN=UHRF1 PE=1 SV=1
126	111	O94906|PRP6_HUMAN	222.05	55	55	524000000	46	46	72	Carbamidomethylation; Deamidation (NQ)	106925	Pre-mRNA-processing factor 6 OS=Homo sapiens OX=9606 GN=PRPF6 PE=1 SV=1
139	555	Q96KM6|Z512B_HUMAN	221.88	53	53	323000000	43	43	69	Carbamidomethylation; Deamidation (NQ)	97264	Zinc finger protein 512B OS=Homo sapiens OX=9606 GN=ZNF512B PE=1 SV=1
110	235	P0DMV8|HS71A_HUMAN	221.42	64	64	643000000	39	15	78	Carbamidomethylation; Deamidation (NQ); Oxidation (M)	70052	Heat shock 70 kDa protein 1A OS=Homo sapiens OX=9606 GN=HSPA1A PE=1 SV=1
110	236	P0DMV9|HS71B_HUMAN	221.42	64	64	643000000	39	15	78	Carbamidomethylation; Deamidation (NQ); Oxidation (M)	70052	Heat shock 70 kDa protein 1B OS=Homo sapiens OX=9606 GN=HSPA1B PE=1 SV=1
118	693	Q5SW79|CE170_HUMAN	221.38	43	43	221000000	49	48	75	Carbamidomethylation; Deamidation (NQ)	175292	Centrosomal protein of 170 kDa OS=Homo sapiens OX=9606 GN=CEP170 PE=1 SV=1
131	103	P43246|MSH2_HUMAN	221.36	51	51	995000000	42	42	71	Carbamidomethylation; Deamidation (NQ)	104743	DNA mismatch repair protein Msh2 OS=Homo sapiens OX=9606 GN=MSH2 PE=1 SV=1
94	366	P11142|HSP7C_HUMAN	221.25	59	59	950000000	40	22	85	Carbamidomethylation; Deamidation (NQ); Oxidation (M)	70898	Heat shock cognate 71 kDa protein OS=Homo sapiens OX=9606 GN=HSPA8 PE=1 SV=1
91	866	Q09472|EP300_HUMAN	221.17	30	30	97100000	53	38	86	Carbamidomethylation; Deamidation (NQ); Oxidation (M)	264158	Histone acetyltransferase p300 OS=Homo sapiens OX=9606 GN=EP300 PE=1 SV=2
130	272	Q9NTJ3|SMC4_HUMAN	221.04	46	46	361000000	52	52	70	Carbamidomethylation; Deamidation (NQ)	147182	Structural maintenance of chromosomes protein 4 OS=Homo sapiens OX=9606 GN=SMC4 PE=1 SV=2
149	53	Q8TD26|CHD6_HUMAN	220.94	25	25	93600000	51	38	65	Carbamidomethylation; Deamidation (NQ)	305412	Chromodomain-helicase-DNA-binding protein 6 OS=Homo sapiens OX=9606 GN=CHD6 PE=1 SV=4
106	91	O60244|MED14_HUMAN	220.84	47	47	361000000	50	50	80	Carbamidomethylation; Deamidation (NQ)	160606	Mediator of RNA polymerase II transcription subunit 14 OS=Homo sapiens OX=9606 GN=MED14 PE=1 SV=2
198	825	Q7Z7L1|SLN11_HUMAN	220.68	46	46	915000000	38	36	56	Carbamidomethylation; Oxidation (M)	102836	Schlafen family member 11 OS=Homo sapiens OX=9606 GN=SLFN11 PE=1 SV=2
123	62	O60341|KDM1A_HUMAN	220.34	69	69	566000000	43	43	73	Carbamidomethylation; Deamidation (NQ); Oxidation (M)	92903	Lysine-specific histone demethylase 1A OS=Homo sapiens OX=9606 GN=KDM1A PE=1 SV=2
138	222	Q9BQG0|MBB1A_HUMAN	220.29	47	47	203000000	50	50	69	Carbamidomethylation; Deamidation (NQ)	148854	Myb-binding protein 1A OS=Homo sapiens OX=9606 GN=MYBBP1A PE=1 SV=2
67	162	P25490|TYY1_HUMAN	220.19	54	54	679000000	34	22	104	Carbamidomethylation; Deamidation (NQ)	44713	Transcriptional repressor protein YY1 OS=Homo sapiens OX=9606 GN=YY1 PE=1 SV=2
167	784	Q92793|CBP_HUMAN	219.82	26	26	45100000	44	29	61	Carbamidomethylation; Deamidation (NQ); Oxidation (M)	265348	CREB-binding protein OS=Homo sapiens OX=9606 GN=CREBBP PE=1 SV=3
133	385	Q13263|TIF1B_HUMAN	219.41	64	64	541000000	38	38	70	Carbamidomethylation; Deamidation (NQ)	88550	Transcription intermediary factor 1-beta OS=Homo sapiens OX=9606 GN=TRIM28 PE=1 SV=5
73	69	P22626|ROA2_HUMAN	219.01	88	88	2430000000	39	33	99	Carbamidomethylation; Deamidation (NQ); Oxidation (M)	37430	Heterogeneous nuclear ribonucleoproteins A2/B1 OS=Homo sapiens OX=9606 GN=HNRNPA2B1 PE=1 SV=2
140	152	Q00839|HNRPU_HUMAN	219.01	47	47	1300000000	39	39	68	Carbamidomethylation; Deamidation (NQ); Oxidation (M)	90585	Heterogeneous nuclear ribonucleoprotein U OS=Homo sapiens OX=9606 GN=HNRNPU PE=1 SV=6
112	47	Q8NE71|ABCF1_HUMAN	218.46	56	56	669000000	41	41	77	Carbamidomethylation; Deamidation (NQ)	95926	ATP-binding cassette sub-family F member 1 OS=Homo sapiens OX=9606 GN=ABCF1 PE=1 SV=2
117	470	Q9Y520|PRC2C_HUMAN	218.34	27	27	131000000	51	49	75	Carbamidomethylation; Deamidation (NQ)	316911	Protein PRRC2C OS=Homo sapiens OX=9606 GN=PRRC2C PE=1 SV=4
86	211	Q92841|DDX17_HUMAN	218.11	62	62	1320000000	52	39	92	Carbamidomethylation; Deamidation (NQ); Oxidation (M)	80273	Probable ATP-dependent RNA helicase DDX17 OS=Homo sapiens OX=9606 GN=DDX17 PE=1 SV=2
39	33	Q15233|NONO_HUMAN	218.09	70	70	4780000000	44	41	148	Carbamidomethylation; Deamidation (NQ); Oxidation (M)	54232	Non-POU domain-containing octamer-binding protein OS=Homo sapiens OX=9606 GN=NONO PE=1 SV=4
172	109	Q9Y265|RUVB1_HUMAN	217.78	68	68	964000000	29	28	61	Carbamidomethylation; Deamidation (NQ)	50228	RuvB-like 1 OS=Homo sapiens OX=9606 GN=RUVBL1 PE=1 SV=1
119	86	O95785|WIZ_HUMAN	217.59	30	30	317000000	42	42	75	Carbamidomethylation; Deamidation (NQ)	178673	Protein Wiz OS=Homo sapiens OX=9606 GN=WIZ PE=1 SV=2
109	27	Q86U86|PB1_HUMAN	217.55	42	42	245000000	58	58	77	Carbamidomethylation; Deamidation (NQ)	192946	Protein polybromo-1 OS=Homo sapiens OX=9606 GN=PBRM1 PE=1 SV=1
154	237	Q15393|SF3B3_HUMAN	217.55	45	45	455000000	40	40	64	Carbamidomethylation; Deamidation (NQ); Oxidation (M)	135577	Splicing factor 3B subunit 3 OS=Homo sapiens OX=9606 GN=SF3B3 PE=1 SV=4
122	39	Q9BY77|PDIP3_HUMAN	217.08	72	72	854000000	33	33	73	Carbamidomethylation; Deamidation (NQ)	46089	Polymerase delta-interacting protein 3 OS=Homo sapiens OX=9606 GN=POLDIP3 PE=1 SV=2
150	99	Q9ULK4|MED23_HUMAN	216.87	40	40	282000000	46	46	65	Carbamidomethylation; Deamidation (NQ)	156473	Mediator of RNA polymerase II transcription subunit 23 OS=Homo sapiens OX=9606 GN=MED23 PE=1 SV=2
175	351	Q7Z460|CLAP1_HUMAN	216.78	37	37	100000000	43	38	60	Carbamidomethylation; Deamidation (NQ)	169450	CLIP-associating protein 1 OS=Homo sapiens OX=9606 GN=CLASP1 PE=1 SV=1
57	73	P09651|ROA1_HUMAN	216.59	80	80	732000000	37	13	110	Carbamidomethylation; Deamidation (NQ); Oxidation (M)	38747	Heterogeneous nuclear ribonucleoprotein A1 OS=Homo sapiens OX=9606 GN=HNRNPA1 PE=1 SV=5
190	261	Q6P4R8|NFRKB_HUMAN	216.54	47	47	211000000	41	41	57	Carbamidomethylation; Deamidation (NQ)	139001	Nuclear factor related to kappa-B-binding protein OS=Homo sapiens OX=9606 GN=NFRKB PE=1 SV=2
129	1410	Q86UP3|ZFHX4_HUMAN	216.36	26	26	57500000	62	47	71	Carbamidomethylation; Deamidation (NQ); Oxidation (M)	393732	Zinc finger homeobox protein 4 OS=Homo sapiens OX=9606 GN=ZFHX4 PE=1 SV=1
105	293	P17844|DDX5_HUMAN	216.25	70	70	1240000000	43	29	80	Carbamidomethylation; Deamidation (NQ); Oxidation (M)	69148	Probable ATP-dependent RNA helicase DDX5 OS=Homo sapiens OX=9606 GN=DDX5 PE=1 SV=1
141	142	Q9UFC0|LRWD1_HUMAN	216.11	66	66	723000000	35	35	68	Carbamidomethylation; Oxidation (M)	70861	Leucine-rich repeat and WD repeat-containing protein 1 OS=Homo sapiens OX=9606 GN=LRWD1 PE=1 SV=2
114	480	Q9H0D6|XRN2_HUMAN	215.71	65	65	340000000	48	48	76	Carbamidomethylation; Deamidation (NQ)	108583	5'-3' exoribonuclease 2 OS=Homo sapiens OX=9606 GN=XRN2 PE=1 SV=1
84	134	O60885|BRD4_HUMAN	215.6	46	46	604000000	44	36	92	Carbamidomethylation; Deamidation (NQ)	152218	Bromodomain-containing protein 4 OS=Homo sapiens OX=9606 GN=BRD4 PE=1 SV=2
125	320	O43663|PRC1_HUMAN	215.04	68	68	596000000	40	39	72	Carbamidomethylation; Deamidation (NQ)	71607	Protein regulator of cytokinesis 1 OS=Homo sapiens OX=9606 GN=PRC1 PE=1 SV=2
72	102	Q9BUF5|TBB6_HUMAN	214.74	62	62	8950000	38	4	101	Carbamidomethylation; Deamidation (NQ); Oxidation (M)	49857	Tubulin beta-6 chain OS=Homo sapiens OX=9606 GN=TUBB6 PE=1 SV=1
203	153	P27695|APEX1_HUMAN	214.5	75	75	1040000000	31	31	56	Carbamidomethylation; Deamidation (NQ)	35555	DNA-(apurinic or apyrimidinic site) lyase OS=Homo sapiens OX=9606 GN=APEX1 PE=1 SV=2
211	137	O75448|MED24_HUMAN	213.45	52	52	242000000	38	38	54	Carbamidomethylation; Deamidation (NQ); Oxidation (M)	110305	Mediator of RNA polymerase II transcription subunit 24 OS=Homo sapiens OX=9606 GN=MED24 PE=1 SV=1
188	324	P54132|BLM_HUMAN	213.12	38	38	140000000	42	40	58	Carbamidomethylation	159000	Bloom syndrome protein OS=Homo sapiens OX=9606 GN=BLM PE=1 SV=1
162	275	Q9UMN6|KMT2B_HUMAN	213.06	25	25	110000000	46	45	62	Carbamidomethylation; Deamidation (NQ)	293513	Histone-lysine N-methyltransferase 2B OS=Homo sapiens OX=9606 GN=KMT2B PE=1 SV=1
113	117	O14776|TCRG1_HUMAN	213.03	39	39	689000000	48	47	77	Carbamidomethylation; Deamidation (NQ)	123901	Transcription elongation regulator 1 OS=Homo sapiens OX=9606 GN=TCERG1 PE=1 SV=2
220	9	Q99459|CDC5L_HUMAN	212.8	65	65	200000000	38	38	52	Carbamidomethylation; Deamidation (NQ)	92251	Cell division cycle 5-like protein OS=Homo sapiens OX=9606 GN=CDC5L PE=1 SV=2
170	63	Q92576|PHF3_HUMAN	212.68	34	34	113000000	47	47	61	Carbamidomethylation; Deamidation (NQ)	229479	PHD finger protein 3 OS=Homo sapiens OX=9606 GN=PHF3 PE=1 SV=3
103	350	P18887|XRCC1_HUMAN	212.67	47	47	2090000000	31	31	82	Carbamidomethylation; Deamidation (NQ)	69477	DNA repair protein XRCC1 OS=Homo sapiens OX=9606 GN=XRCC1 PE=1 SV=2
63	178	P14866|HNRPL_HUMAN	212.65	71	71	1050000000	34	33	107	Carbamidomethylation; Deamidation (NQ); Oxidation (M)	64133	Heterogeneous nuclear ribonucleoprotein L OS=Homo sapiens OX=9606 GN=HNRNPL PE=1 SV=2
152	558	Q9H583|HEAT1_HUMAN	212.29	31	31	136000000	52	51	64	Carbamidomethylation; Deamidation (NQ)	242368	HEAT repeat-containing protein 1 OS=Homo sapiens OX=9606 GN=HEATR1 PE=1 SV=3
121	174	Q09028|RBBP4_HUMAN	212.06	82	82	601000000	35	21	74	Carbamidomethylation; Deamidation (NQ)	47656	Histone-binding protein RBBP4 OS=Homo sapiens OX=9606 GN=RBBP4 PE=1 SV=3
107	84	P43243|MATR3_HUMAN	211.79	55	55	653000000	39	38	80	Carbamidomethylation; Deamidation (NQ)	94623	Matrin-3 OS=Homo sapiens OX=9606 GN=MATR3 PE=1 SV=2
158	72	Q8TAQ2|SMRC2_HUMAN	211.22	48	48	153000000	41	33	63	Carbamidomethylation; Deamidation (NQ)	132879	SWI/SNF complex subunit SMARCC2 OS=Homo sapiens OX=9606 GN=SMARCC2 PE=1 SV=1
199	349	Q02241|KIF23_HUMAN	211.14	47	47	237000000	35	35	56	Carbamidomethylation; Deamidation (NQ)	110059	Kinesin-like protein KIF23 OS=Homo sapiens OX=9606 GN=KIF23 PE=1 SV=3
144	70	O75533|SF3B1_HUMAN	211.1	43	43	142000000	42	42	65	Carbamidomethylation; Deamidation (NQ)	145830	Splicing factor 3B subunit 1 OS=Homo sapiens OX=9606 GN=SF3B1 PE=1 SV=3
156	1745	A5YKK6|CNOT1_HUMAN	210.9	30	30	98500000	53	53	63	Carbamidomethylation; Deamidation (NQ)	266937	CCR4-NOT transcription complex subunit 1 OS=Homo sapiens OX=9606 GN=CNOT1 PE=1 SV=2
204	93	Q9UBD5|ORC3_HUMAN	210.43	49	49	821000000	34	33	56	Carbamidomethylation; Deamidation (NQ)	82254	Origin recognition complex subunit 3 OS=Homo sapiens OX=9606 GN=ORC3 PE=1 SV=1
163	482	Q13330|MTA1_HUMAN	209.62	63	63	313000000	38	31	62	Carbamidomethylation; Deamidation (NQ)	80786	Metastasis-associated protein MTA1 OS=Homo sapiens OX=9606 GN=MTA1 PE=1 SV=2
168	129	O75376|NCOR1_HUMAN	209.4	32	32	110000000	51	49	61	Carbamidomethylation; Deamidation (NQ); Oxidation (M)	270207	Nuclear receptor corepressor 1 OS=Homo sapiens OX=9606 GN=NCOR1 PE=1 SV=2
186	186	Q9ULG1|INO80_HUMAN	209.11	32	32	147000000	40	40	58	Carbamidomethylation; Deamidation (NQ)	176752	Chromatin-remodeling ATPase INO80 OS=Homo sapiens OX=9606 GN=INO80 PE=1 SV=2
209	163	Q68E01|INT3_HUMAN	208.85	41	41	367000000	41	41	54	Carbamidomethylation	118070	Integrator complex subunit 3 OS=Homo sapiens OX=9606 GN=INTS3 PE=1 SV=1
231	179	Q9ULM3|YETS2_HUMAN	208.72	41	41	78100000	35	35	50	Carbamidomethylation; Deamidation (NQ)	150781	YEATS domain-containing protein 2 OS=Homo sapiens OX=9606 GN=YEATS2 PE=1 SV=2
177	42	P21675|TAF1_HUMAN	208.64	31	31	127000000	45	45	60	Carbamidomethylation; Deamidation (NQ)	212676	Transcription initiation factor TFIID subunit 1 OS=Homo sapiens OX=9606 GN=TAF1 PE=1 SV=2
226	269	Q9NYV4|CDK12_HUMAN	208.57	29	29	84200000	32	26	51	Carbamidomethylation; Deamidation (NQ)	164154	Cyclin-dependent kinase 12 OS=Homo sapiens OX=9606 GN=CDK12 PE=1 SV=2
191	318	Q14202|ZMYM3_HUMAN	208.53	42	42	157000000	40	39	57	Carbamidomethylation; Deamidation (NQ)	152379	Zinc finger MYM-type protein 3 OS=Homo sapiens OX=9606 GN=ZMYM3 PE=1 SV=2
81	221	Q96QC0|PP1RA_HUMAN	208.44	49	49	652000000	44	43	94	Carbamidomethylation; Deamidation (NQ); Oxidation (M)	99058	Serine/threonine-protein phosphatase 1 regulatory subunit 10 OS=Homo sapiens OX=9606 GN=PPP1R10 PE=1 SV=1
241	460	P40938|RFC3_HUMAN	208.34	77	77	635000000	27	27	50	Carbamidomethylation; Deamidation (NQ)	40556	Replication factor C subunit 3 OS=Homo sapiens OX=9606 GN=RFC3 PE=1 SV=2
216	2879	Q96Q89|KI20B_HUMAN	208.31	32	32	116000000	48	48	53	Carbamidomethylation	210628	Kinesin-like protein KIF20B OS=Homo sapiens OX=9606 GN=KIF20B PE=1 SV=3
221	112	Q15542|TAF5_HUMAN	208.1	60	60	191000000	32	32	52	Carbamidomethylation; Deamidation (NQ)	86830	Transcription initiation factor TFIID subunit 5 OS=Homo sapiens OX=9606 GN=TAF5 PE=1 SV=3
169	407	P26599|PTBP1_HUMAN	208.09	63	63	671000000	29	27	61	Carbamidomethylation; Deamidation (NQ); Oxidation (M)	57221	Polypyrimidine tract-binding protein 1 OS=Homo sapiens OX=9606 GN=PTBP1 PE=1 SV=1
90	649	Q6PJT7|ZC3HE_HUMAN	207.95	68	68	312000000	39	39	87	Carbamidomethylation; Deamidation (NQ); Oxidation (M)	82876	Zinc finger CCCH domain-containing protein 14 OS=Homo sapiens OX=9606 GN=ZC3H14 PE=1 SV=1
207	444	Q9H9Y6|RPA2_HUMAN	207.93	40	40	328000000	39	39	55	Carbamidomethylation; Deamidation (NQ)	128229	DNA-directed RNA polymerase I subunit RPA2 OS=Homo sapiens OX=9606 GN=POLR1B PE=1 SV=2
174	1089	Q8IU81|I2BP1_HUMAN	207.76	76	76	211000000	35	35	60	Carbamidomethylation; Deamidation (NQ)	61688	Interferon regulatory factor 2-binding protein 1 OS=Homo sapiens OX=9606 GN=IRF2BP1 PE=1 SV=1
147	663	Q9ULW0|TPX2_HUMAN	207.18	58	58	291000000	41	41	66	Carbamidomethylation; Deamidation (NQ)	85653	Targeting protein for Xklp2 OS=Homo sapiens OX=9606 GN=TPX2 PE=1 SV=2
302	207	Q9NVH2|INT7_HUMAN	206.61	46	46	188000000	29	29	43	Carbamidomethylation; Deamidation (NQ)	106834	Integrator complex subunit 7 OS=Homo sapiens OX=9606 GN=INTS7 PE=1 SV=1
43	363	P26583|HMGB2_HUMAN	206.6	71	71	11400000000	38	29	136	Carbamidomethylation; Deamidation (NQ); Oxidation (M)	24034	High mobility group protein B2 OS=Homo sapiens OX=9606 GN=HMGB2 PE=1 SV=2
184	122	P51532|SMCA4_HUMAN	206.54	33	33	123000000	46	31	59	Carbamidomethylation	184644	Transcription activator BRG1 OS=Homo sapiens OX=9606 GN=SMARCA4 PE=1 SV=2
223	463	Q9Y6J0|CABIN_HUMAN	206.46	27	27	84700000	40	40	51	Carbamidomethylation	246349	Calcineurin-binding protein cabin-1 OS=Homo sapiens OX=9606 GN=CABIN1 PE=1 SV=1
205	141	Q8NFW8|NEUA_HUMAN	206.27	64	64	550000000	29	29	56	Carbamidomethylation; Deamidation (NQ)	48379	N-acylneuraminate cytidylyltransferase OS=Homo sapiens OX=9606 GN=CMAS PE=1 SV=2
176	569	O15047|SET1A_HUMAN	206.15	27	27	197000000	38	38	60	Carbamidomethylation; Deamidation (NQ)	186033	Histone-lysine N-methyltransferase SETD1A OS=Homo sapiens OX=9606 GN=SETD1A PE=1 SV=3
181	417	Q9BW19|KIFC1_HUMAN	206.15	59	59	347000000	36	36	60	Carbamidomethylation; Deamidation (NQ)	73748	Kinesin-like protein KIFC1 OS=Homo sapiens OX=9606 GN=KIFC1 PE=1 SV=2
278	101	P49848|TAF6_HUMAN	205.96	60	60	210000000	29	29	45	Carbamidomethylation	72668	Transcription initiation factor TFIID subunit 6 OS=Homo sapiens OX=9606 GN=TAF6 PE=1 SV=1
219	55	Q9UKN8|TF3C4_HUMAN	205.78	60	60	271000000	35	35	52	Carbamidomethylation; Deamidation (NQ)	91982	General transcription factor 3C polypeptide 4 OS=Homo sapiens OX=9606 GN=GTF3C4 PE=1 SV=2
273	616	P05787|K2C8_HUMAN	205.47	64	64	692000000	35	27	46		53704	Keratin type II cytoskeletal 8 OS=Homo sapiens OX=9606 GN=KRT8 PE=1 SV=7
235	361	P54198|HIRA_HUMAN	205.45	46	46	189000000	33	33	50	Carbamidomethylation; Deamidation (NQ)	111835	Protein HIRA OS=Homo sapiens OX=9606 GN=HIRA PE=1 SV=2
297	252	O00268|TAF4_HUMAN	205.42	38	38	217000000	27	27	43	Carbamidomethylation; Deamidation (NQ)	110114	Transcription initiation factor TFIID subunit 4 OS=Homo sapiens OX=9606 GN=TAF4 PE=1 SV=2
124	454	P17480|UBF1_HUMAN	205.32	46	46	855000000	42	41	72	Carbamidomethylation; Deamidation (NQ)	89406	Nucleolar transcription factor 1 OS=Homo sapiens OX=9606 GN=UBTF PE=1 SV=1
299	140	P19447|ERCC3_HUMAN	205.31	60	60	264000000	33	33	42	Carbamidomethylation; Deamidation (NQ)	89278	General transcription and DNA repair factor IIH helicase subunit XPB OS=Homo sapiens OX=9606 GN=ERCC3 PE=1 SV=1
148	335	Q16576|RBBP7_HUMAN	205.18	73	73	380000000	31	17	66	Carbamidomethylation; Deamidation (NQ)	47820	Histone-binding protein RBBP7 OS=Homo sapiens OX=9606 GN=RBBP7 PE=1 SV=1
182	1080	Q9H6S0|YTDC2_HUMAN	205.04	36	36	151000000	40	39	59	Carbamidomethylation; Deamidation (NQ)	160248	3'-5' RNA helicase YTHDC2 OS=Homo sapiens OX=9606 GN=YTHDC2 PE=1 SV=2
233	415	Q2KHR3|QSER1_HUMAN	204.67	35	35	71600000	36	34	50	Carbamidomethylation; Deamidation (NQ)	189971	Glutamine and serine-rich protein 1 OS=Homo sapiens OX=9606 GN=QSER1 PE=1 SV=3
284	299	Q8WUA4|TF3C2_HUMAN	204.59	47	47	271000000	31	30	45	Carbamidomethylation; Deamidation (NQ); Oxidation (M)	100680	General transcription factor 3C polypeptide 2 OS=Homo sapiens OX=9606 GN=GTF3C2 PE=1 SV=2
161	8136	O95613|PCNT_HUMAN	204.25	23	23	62900000	53	53	62	Carbamidomethylation; Deamidation (NQ)	378039	Pericentrin OS=Homo sapiens OX=9606 GN=PCNT PE=1 SV=4
166	226	Q99661|KIF2C_HUMAN	204.24	55	55	555000000	33	30	62	Carbamidomethylation; Deamidation (NQ)	81313	Kinesin-like protein KIF2C OS=Homo sapiens OX=9606 GN=KIF2C PE=1 SV=2
262	461	P40692|MLH1_HUMAN	204.22	56	56	157000000	33	33	47	Carbamidomethylation; Deamidation (NQ)	84601	DNA mismatch repair protein Mlh1 OS=Homo sapiens OX=9606 GN=MLH1 PE=1 SV=1
290	357	Q92974|ARHG2_HUMAN	203.99	49	49	193000000	35	35	44	Carbamidomethylation; Deamidation (NQ)	111543	Rho guanine nucleotide exchange factor 2 OS=Homo sapiens OX=9606 GN=ARHGEF2 PE=1 SV=4
253	580	O15014|ZN609_HUMAN	203.96	35	35	125000000	33	32	48	Carbamidomethylation; Deamidation (NQ)	151191	Zinc finger protein 609 OS=Homo sapiens OX=9606 GN=ZNF609 PE=1 SV=2
183	4349	Q9UHF7|TRPS1_HUMAN	203.8	39	39	141000000	37	37	59	Carbamidomethylation; Deamidation (NQ)	141521	Zinc finger transcription factor Trps1 OS=Homo sapiens OX=9606 GN=TRPS1 PE=1 SV=2
143	14025	Q01826|SATB1_HUMAN	203.64	54	54	419000000	31	26	67	Carbamidomethylation; Deamidation (NQ); Oxidation (M)	85957	DNA-binding protein SATB1 OS=Homo sapiens OX=9606 GN=SATB1 PE=1 SV=1
218	195	P39880|CUX1_HUMAN	203.35	30	30	62500000	39	19	52	Carbamidomethylation; Deamidation (NQ)	164187	Homeobox protein cut-like 1 OS=Homo sapiens OX=9606 GN=CUX1 PE=1 SV=3
213	22	Q8IZL8|PELP1_HUMAN	203.35	41	41	180000000	28	27	54	Carbamidomethylation; Deamidation (NQ); Oxidation (M)	119700	Proline- glutamic acid- and leucine-rich protein 1 OS=Homo sapiens OX=9606 GN=PELP1 PE=1 SV=2
159	305	O60216|RAD21_HUMAN	203.33	51	51	397000000	31	31	63	Carbamidomethylation; Deamidation (NQ)	71690	Double-strand-break repair protein rad21 homolog OS=Homo sapiens OX=9606 GN=RAD21 PE=1 SV=2
201	326	Q13416|ORC2_HUMAN	203.09	53	53	499000000	29	28	56	Carbamidomethylation; Deamidation (NQ); Oxidation (M)	65972	Origin recognition complex subunit 2 OS=Homo sapiens OX=9606 GN=ORC2 PE=1 SV=2
178	935	Q9UHD8|SEPT9_HUMAN	202.66	66	66	373000000	38	37	60	Carbamidomethylation; Deamidation (NQ)	65402	Septin-9 OS=Homo sapiens OX=9606 GN=SEPT9 PE=1 SV=2
179	118	Q15059|BRD3_HUMAN	202.63	43	43	330000000	29	22	60	Carbamidomethylation; Oxidation (M)	79542	Bromodomain-containing protein 3 OS=Homo sapiens OX=9606 GN=BRD3 PE=1 SV=1
239	501	Q96HW7|INT4_HUMAN	202.63	52	52	173000000	36	36	50	Carbamidomethylation	108171	Integrator complex subunit 4 OS=Homo sapiens OX=9606 GN=INTS4 PE=1 SV=2
288	288	Q14669|TRIPC_HUMAN	202.42	25	25	80000000	36	36	44	Carbamidomethylation; Deamidation (NQ)	220432	E3 ubiquitin-protein ligase TRIP12 OS=Homo sapiens OX=9606 GN=TRIP12 PE=1 SV=1
208	338	Q96FV9|THOC1_HUMAN	202.27	60	60	336000000	37	37	55	Carbamidomethylation; Deamidation (NQ)	75666	THO complex subunit 1 OS=Homo sapiens OX=9606 GN=THOC1 PE=1 SV=1
202	442	O75152|ZC11A_HUMAN	202.12	49	49	213000000	36	36	56	Carbamidomethylation; Deamidation (NQ)	89131	Zinc finger CCCH domain-containing protein 11A OS=Homo sapiens OX=9606 GN=ZC3H11A PE=1 SV=3
229	449	Q96T60|PNKP_HUMAN	202.1	69	69	729000000	32	32	51	Carbamidomethylation; Deamidation (NQ); Oxidation (M)	57076	Bifunctional polynucleotide phosphatase/kinase OS=Homo sapiens OX=9606 GN=PNKP PE=1 SV=1
214	377	Q9UMS4|PRP19_HUMAN	201.66	78	78	654000000	26	26	54	Carbamidomethylation; Deamidation (NQ)	55181	Pre-mRNA-processing factor 19 OS=Homo sapiens OX=9606 GN=PRPF19 PE=1 SV=1
333	529	P42695|CNDD3_HUMAN	201.3	33	33	112000000	31	31	40	Carbamidomethylation; Deamidation (NQ); Oxidation (M)	168890	Condensin-2 complex subunit D3 OS=Homo sapiens OX=9606 GN=NCAPD3 PE=1 SV=2
286	381	P18074|ERCC2_HUMAN	201.3	50	50	193000000	31	31	45	Carbamidomethylation; Deamidation (NQ)	86909	General transcription and DNA repair factor IIH helicase subunit XPD OS=Homo sapiens OX=9606 GN=ERCC2 PE=1 SV=1
365	761	Q6ZW49|PAXI1_HUMAN	201.25	39	39	157000000	30	30	38	Carbamidomethylation; Deamidation (NQ)	121341	PAX-interacting protein 1 OS=Homo sapiens OX=9606 GN=PAXIP1 PE=1 SV=2
192	154	Q01831|XPC_HUMAN	201.01	39	39	186000000	33	33	57	Carbamidomethylation; Deamidation (NQ)	105953	DNA repair protein complementing XP-C cells OS=Homo sapiens OX=9606 GN=XPC PE=1 SV=4
275	273	Q12906|ILF3_HUMAN	200.9	58	58	202000000	31	28	45	Carbamidomethylation; Deamidation (NQ)	95339	Interleukin enhancer-binding factor 3 OS=Homo sapiens OX=9606 GN=ILF3 PE=1 SV=3
215	683	Q86UK7|ZN598_HUMAN	200.66	52	52	143000000	33	33	53	Carbamidomethylation; Deamidation (NQ)	98637	E3 ubiquitin-protein ligase ZNF598 OS=Homo sapiens OX=9606 GN=ZNF598 PE=1 SV=1
228	1352	Q15021|CND1_HUMAN	200.47	37	37	124000000	36	36	51	Carbamidomethylation; Deamidation (NQ)	157182	Condensin complex subunit 1 OS=Homo sapiens OX=9606 GN=NCAPD2 PE=1 SV=3
259	420	P11021|BIP_HUMAN	200.36	51	51	329000000	30	27	47	Carbamidomethylation	72333	Endoplasmic reticulum chaperone BiP OS=Homo sapiens OX=9606 GN=HSPA5 PE=1 SV=2
321	364	Q8N163|CCAR2_HUMAN	200.29	47	47	200000000	29	29	41	Carbamidomethylation; Deamidation (NQ)	102902	Cell cycle and apoptosis regulator protein 2 OS=Homo sapiens OX=9606 GN=CCAR2 PE=1 SV=2
316	388	Q96T37|RBM15_HUMAN	200.02	41	41	223000000	34	33	41		107188	RNA-binding protein 15 OS=Homo sapiens OX=9606 GN=RBM15 PE=1 SV=2
285	199	Q12788|TBL3_HUMAN	199.96	48	48	130000000	26	26	45	Carbamidomethylation; Deamidation (NQ)	89035	Transducin beta-like protein 3 OS=Homo sapiens OX=9606 GN=TBL3 PE=1 SV=2
300	400	P23258|TBG1_HUMAN	199.75	75	75	373000000	26	26	43	Carbamidomethylation; Deamidation (NQ)	51170	Tubulin gamma-1 chain OS=Homo sapiens OX=9606 GN=TUBG1 PE=1 SV=2
295	172	Q14157|UBP2L_HUMAN	199.72	42	42	166000000	26	26	44	Carbamidomethylation; Deamidation (NQ); Oxidation (M)	114534	Ubiquitin-associated protein 2-like OS=Homo sapiens OX=9606 GN=UBAP2L PE=1 SV=2
196	149	Q9Y230|RUVB2_HUMAN	199.28	64	64	934000000	32	31	57	Carbamidomethylation; Deamidation (NQ)	51157	RuvB-like 2 OS=Homo sapiens OX=9606 GN=RUVBL2 PE=1 SV=3
366	96	Q6MZP7|LIN54_HUMAN	199.02	55	55	140000000	27	27	38	Carbamidomethylation; Deamidation (NQ)	79494	Protein lin-54 homolog OS=Homo sapiens OX=9606 GN=LIN54 PE=1 SV=3
151	82	Q92616|GCN1_HUMAN	199	25	25	75100000	53	53	64	Carbamidomethylation; Deamidation (NQ)	292756	eIF-2-alpha kinase activator GCN1 OS=Homo sapiens OX=9606 GN=GCN1 PE=1 SV=6
272	428	P18583|SON_HUMAN	198.88	22	22	131000000	33	33	46	Carbamidomethylation; Deamidation (NQ)	263827	Protein SON OS=Homo sapiens OX=9606 GN=SON PE=1 SV=4
195	115	P60709|ACTB_HUMAN	198.8	61	61	590000000	22	12	57	Carbamidomethylation; Deamidation (NQ); Oxidation (M)	41737	Actin cytoplasmic 1 OS=Homo sapiens OX=9606 GN=ACTB PE=1 SV=1
195	113	P63261|ACTG_HUMAN	198.8	61	61	590000000	22	12	57	Carbamidomethylation; Deamidation (NQ); Oxidation (M)	41793	Actin cytoplasmic 2 OS=Homo sapiens OX=9606 GN=ACTG1 PE=1 SV=1
323	271	Q5T5X7|BEND3_HUMAN	198.55	47	47	139000000	32	32	41	Carbamidomethylation; Deamidation (NQ)	94475	BEN domain-containing protein 3 OS=Homo sapiens OX=9606 GN=BEND3 PE=1 SV=1
291	38	Q7L014|DDX46_HUMAN	198.5	40	40	222000000	35	35	44	Carbamidomethylation; Deamidation (NQ)	117362	Probable ATP-dependent RNA helicase DDX46 OS=Homo sapiens OX=9606 GN=DDX46 PE=1 SV=2
263	347	O43913|ORC5_HUMAN	198.49	61	61	523000000	27	27	47	Carbamidomethylation	50283	Origin recognition complex subunit 5 OS=Homo sapiens OX=9606 GN=ORC5 PE=1 SV=1
256	157	Q92797|SYMPK_HUMAN	198.29	39	39	90600000	35	35	47	Carbamidomethylation; Deamidation (NQ)	141148	Symplekin OS=Homo sapiens OX=9606 GN=SYMPK PE=1 SV=2
267	409	O75122|CLAP2_HUMAN	198.04	38	38	70700000	38	33	46	Carbamidomethylation; Deamidation (NQ)	141063	CLIP-associating protein 2 OS=Homo sapiens OX=9606 GN=CLASP2 PE=1 SV=3
461	253	Q9BZK7|TBL1R_HUMAN	197.96	62	62	131000000	24	17	31	Carbamidomethylation; Deamidation (NQ)	55595	F-box-like/WD repeat-containing protein TBL1XR1 OS=Homo sapiens OX=9606 GN=TBL1XR1 PE=1 SV=1
185	108	Q8IWS0|PHF6_HUMAN	197.79	70	70	453000000	24	23	59	Carbamidomethylation; Deamidation (NQ)	41290	PHD finger protein 6 OS=Homo sapiens OX=9606 GN=PHF6 PE=1 SV=1
224	94	P48382|RFX5_HUMAN	197.74	64	64	197000000	33	33	51	Carbamidomethylation; Deamidation (NQ)	65323	DNA-binding protein RFX5 OS=Homo sapiens OX=9606 GN=RFX5 PE=1 SV=1
243	341	O60506|HNRPQ_HUMAN	197.62	57	57	219000000	32	23	50	Carbamidomethylation; Deamidation (NQ)	69603	Heterogeneous nuclear ribonucleoprotein Q OS=Homo sapiens OX=9606 GN=SYNCRIP PE=1 SV=2
324	419	P35249|RFC4_HUMAN	197.52	72	72	621000000	24	24	41	Carbamidomethylation; Deamidation (NQ)	39682	Replication factor C subunit 4 OS=Homo sapiens OX=9606 GN=RFC4 PE=1 SV=2
281	723	Q9Y6X8|ZHX2_HUMAN	197.4	48	48	145000000	30	29	45	Carbamidomethylation; Deamidation (NQ)	92307	Zinc fingers and homeoboxes protein 2 OS=Homo sapiens OX=9606 GN=ZHX2 PE=1 SV=1
242	148	O43390|HNRPR_HUMAN	197.39	47	47	315000000	28	19	50	Carbamidomethylation	70943	Heterogeneous nuclear ribonucleoprotein R OS=Homo sapiens OX=9606 GN=HNRNPR PE=1 SV=1
289	150	Q92922|SMRC1_HUMAN	196.97	39	39	82300000	30	22	44	Carbamidomethylation; Deamidation (NQ)	122867	SWI/SNF complex subunit SMARCC1 OS=Homo sapiens OX=9606 GN=SMARCC1 PE=1 SV=3
311	1257	P26196|DDX6_HUMAN	196.48	65	65	178000000	24	24	42	Carbamidomethylation; Deamidation (NQ)	54417	Probable ATP-dependent RNA helicase DDX6 OS=Homo sapiens OX=9606 GN=DDX6 PE=1 SV=2
155	668	Q9UEG4|ZN629_HUMAN	196.28	53	53	175000000	32	28	64	Carbamidomethylation; Deamidation (NQ)	96620	Zinc finger protein 629 OS=Homo sapiens OX=9606 GN=ZNF629 PE=1 SV=2
230	9578	Q9UPW6|SATB2_HUMAN	196.15	45	45	307000000	30	25	51	Carbamidomethylation; Deamidation (NQ)	82555	DNA-binding protein SATB2 OS=Homo sapiens OX=9606 GN=SATB2 PE=1 SV=2
277	2213	O15090|ZN536_HUMAN	196.09	38	38	49400000	33	28	45	Carbamidomethylation; Deamidation (NQ); Oxidation (M)	141417	Zinc finger protein 536 OS=Homo sapiens OX=9606 GN=ZNF536 PE=1 SV=3
187	796	P28370|SMCA1_HUMAN	195.99	36	36	76800000	39	23	58	Carbamidomethylation	122605	Probable global transcription activator SNF2L1 OS=Homo sapiens OX=9606 GN=SMARCA1 PE=1 SV=2
100	486	O15347|HMGB3_HUMAN	195.88	71	71	4630000000	30	27	84	Carbamidomethylation; Deamidation (NQ); Oxidation (M)	22980	High mobility group protein B3 OS=Homo sapiens OX=9606 GN=HMGB3 PE=1 SV=4
268	613	Q14684|RRP1B_HUMAN	195.72	49	49	199000000	28	28	46	Carbamidomethylation; Deamidation (NQ)	84428	Ribosomal RNA processing protein 1 homolog B OS=Homo sapiens OX=9606 GN=RRP1B PE=1 SV=3
264	147	Q99986|VRK1_HUMAN	195.52	61	61	457000000	20	20	47	Carbamidomethylation; Deamidation (NQ); Oxidation (M)	45476	Serine/threonine-protein kinase VRK1 OS=Homo sapiens OX=9606 GN=VRK1 PE=1 SV=1
160	259	O94776|MTA2_HUMAN	195.29	64	64	373000000	36	31	63	Carbamidomethylation; Deamidation (NQ)	75023	Metastasis-associated protein MTA2 OS=Homo sapiens OX=9606 GN=MTA2 PE=1 SV=1
171	213	Q9BUQ8|DDX23_HUMAN	195.2	46	46	388000000	36	36	61	Carbamidomethylation; Deamidation (NQ)	95583	Probable ATP-dependent RNA helicase DDX23 OS=Homo sapiens OX=9606 GN=DDX23 PE=1 SV=3
128	340	P26368|U2AF2_HUMAN	195.18	64	64	1640000000	27	27	72	Carbamidomethylation; Deamidation (NQ); Oxidation (M)	53501	Splicing factor U2AF 65 kDa subunit OS=Homo sapiens OX=9606 GN=U2AF2 PE=1 SV=4
309	490	Q9UL03|INT6_HUMAN	195.02	50	50	148000000	34	28	42	Carbamidomethylation	100390	Integrator complex subunit 6 OS=Homo sapiens OX=9606 GN=INTS6 PE=1 SV=1
292	59	Q86YP4|P66A_HUMAN	194.86	57	57	136000000	26	24	44	Carbamidomethylation; Deamidation (NQ)	68063	Transcriptional repressor p66-alpha OS=Homo sapiens OX=9606 GN=GATAD2A PE=1 SV=1
269	239	Q7Z5K2|WAPL_HUMAN	194.79	38	38	120000000	34	34	46	Carbamidomethylation	132945	Wings apart-like protein homolog OS=Homo sapiens OX=9606 GN=WAPL PE=1 SV=1
265	4527	Q9ULD9|ZN608_HUMAN	194.78	32	32	61600000	30	29	46	Carbamidomethylation; Deamidation (NQ); Oxidation (M)	162208	Zinc finger protein 608 OS=Homo sapiens OX=9606 GN=ZNF608 PE=1 SV=4
376	146	P18754|RCC1_HUMAN	194.75	80	80	217000000	22	22	37	Carbamidomethylation; Deamidation (NQ)	44969	Regulator of chromosome condensation OS=Homo sapiens OX=9606 GN=RCC1 PE=1 SV=1
349	521	P11940|PABP1_HUMAN	194.7	43	43	113000000	25	16	39	Carbamidomethylation; Deamidation (NQ)	70671	Polyadenylate-binding protein 1 OS=Homo sapiens OX=9606 GN=PABPC1 PE=1 SV=2
249	250	P35269|T2FA_HUMAN	194.56	49	49	218000000	30	30	49	Carbamidomethylation; Deamidation (NQ)	58241	General transcription factor IIF subunit 1 OS=Homo sapiens OX=9606 GN=GTF2F1 PE=1 SV=2
282	1595	Q16181|SEPT7_HUMAN	194.54	55	55	226000000	24	23	45	Carbamidomethylation; Deamidation (NQ)	50680	Septin-7 OS=Homo sapiens OX=9606 GN=SEPT7 PE=1 SV=2
346	2106	P12755|SKI_HUMAN	194.47	51	51	131000000	29	29	39	Carbamidomethylation	80005	Ski oncogene OS=Homo sapiens OX=9606 GN=SKI PE=1 SV=1
337	40	Q9Y5Q9|TF3C3_HUMAN	194.43	45	45	127000000	28	28	40	Carbamidomethylation; Deamidation (NQ)	101272	General transcription factor 3C polypeptide 3 OS=Homo sapiens OX=9606 GN=GTF3C3 PE=1 SV=1
136	309	P56270|MAZ_HUMAN	194.07	55	55	944000000	23	21	70	Carbamidomethylation; Deamidation (NQ); Oxidation (M)	48608	Myc-associated zinc finger protein OS=Homo sapiens OX=9606 GN=MAZ PE=1 SV=1
271	686	Q6P6C2|ALKB5_HUMAN	194.01	71	71	402000000	26	25	46	Carbamidomethylation; Deamidation (NQ)	44256	RNA demethylase ALKBH5 OS=Homo sapiens OX=9606 GN=ALKBH5 PE=1 SV=2
258	1583	P08727|K1C19_HUMAN	193.95	72	72	290000000	32	25	47	Deamidation (NQ)	44106	Keratin type I cytoskeletal 19 OS=Homo sapiens OX=9606 GN=KRT19 PE=1 SV=4
164	165	O00139|KIF2A_HUMAN	193.91	48	48	484000000	31	26	62	Carbamidomethylation; Deamidation (NQ)	79955	Kinesin-like protein KIF2A OS=Homo sapiens OX=9606 GN=KIF2A PE=1 SV=3
254	310	Q7Z6E9|RBBP6_HUMAN	193.51	26	26	120000000	35	35	48	Carbamidomethylation; Deamidation (NQ)	201563	E3 ubiquitin-protein ligase RBBP6 OS=Homo sapiens OX=9606 GN=RBBP6 PE=1 SV=1
250	333	O94762|RECQ5_HUMAN	193.49	49	49	116000000	32	32	49	Carbamidomethylation; Deamidation (NQ)	108858	ATP-dependent DNA helicase Q5 OS=Homo sapiens OX=9606 GN=RECQL5 PE=1 SV=2
251	249	Q96DI7|SNR40_HUMAN	193.28	75	75	308000000	19	19	49	Carbamidomethylation; Deamidation (NQ)	39311	U5 small nuclear ribonucleoprotein 40 kDa protein OS=Homo sapiens OX=9606 GN=SNRNP40 PE=1 SV=1
89	822	Q86V81|THOC4_HUMAN	192.94	55	55	5680000000	25	25	87	Deamidation (NQ); Oxidation (M)	26888	THO complex subunit 4 OS=Homo sapiens OX=9606 GN=ALYREF PE=1 SV=3
357	228	Q2TAY7|SMU1_HUMAN	192.79	51	51	456000000	22	22	39	Carbamidomethylation; Deamidation (NQ)	57544	WD40 repeat-containing protein SMU1 OS=Homo sapiens OX=9606 GN=SMU1 PE=1 SV=2
252	515	Q8WXF1|PSPC1_HUMAN	192.54	62	62	541000000	27	25	48	Deamidation (NQ)	58744	Paraspeckle component 1 OS=Homo sapiens OX=9606 GN=PSPC1 PE=1 SV=1
334	429	Q92466|DDB2_HUMAN	192.51	61	61	493000000	22	22	40	Carbamidomethylation; Deamidation (NQ)	47864	DNA damage-binding protein 2 OS=Homo sapiens OX=9606 GN=DDB2 PE=1 SV=1
276	526	Q96QE3|ATAD5_HUMAN	192.46	27	27	86900000	40	40	45	Carbamidomethylation; Deamidation (NQ)	207569	ATPase family AAA domain-containing protein 5 OS=Homo sapiens OX=9606 GN=ATAD5 PE=1 SV=4
260	188	Q13547|HDAC1_HUMAN	192.43	58	58	308000000	24	15	47	Carbamidomethylation; Oxidation (M)	55103	Histone deacetylase 1 OS=Homo sapiens OX=9606 GN=HDAC1 PE=1 SV=1
392	311	Q13123|RED_HUMAN	192.3	54	54	214000000	27	26	36	Carbamidomethylation	65602	Protein Red OS=Homo sapiens OX=9606 GN=IK PE=1 SV=3
280	3355	Q92618|ZN516_HUMAN	192.12	38	38	70800000	35	33	45	Carbamidomethylation; Deamidation (NQ)	124289	Zinc finger protein 516 OS=Homo sapiens OX=9606 GN=ZNF516 PE=1 SV=1
315	223	Q9ULL5|PRR12_HUMAN	191.55	44	44	105000000	28	26	41	Carbamidomethylation; Deamidation (NQ)	129991	Proline-rich protein 12 OS=Homo sapiens OX=9606 GN=PRR12 PE=1 SV=2
322	901	Q96CW5|GCP3_HUMAN	191.46	45	45	151000000	30	30	41	Carbamidomethylation; Deamidation (NQ)	103571	Gamma-tubulin complex component 3 OS=Homo sapiens OX=9606 GN=TUBGCP3 PE=1 SV=2
293	248	Q15424|SAFB1_HUMAN	191.46	34	34	100000000	29	18	44	Carbamidomethylation; Deamidation (NQ)	102642	Scaffold attachment factor B1 OS=Homo sapiens OX=9606 GN=SAFB PE=1 SV=4
245	294	O00571|DDX3X_HUMAN	191.4	49	49	292000000	32	29	49	Carbamidomethylation; Oxidation (M)	73244	ATP-dependent RNA helicase DDX3X OS=Homo sapiens OX=9606 GN=DDX3X PE=1 SV=3
194	448	Q9NYF8|BCLF1_HUMAN	191.4	40	40	247000000	31	30	57	Carbamidomethylation; Deamidation (NQ)	106122	Bcl-2-associated transcription factor 1 OS=Homo sapiens OX=9606 GN=BCLAF1 PE=1 SV=2
344	446	P27816|MAP4_HUMAN	191.14	46	46	165000000	32	32	39	Carbamidomethylation	121005	Microtubule-associated protein 4 OS=Homo sapiens OX=9606 GN=MAP4 PE=1 SV=3
197	64296	P04637|P53_HUMAN	190.98	65	65	411000000	23	23	57	Carbamidomethylation; Deamidation (NQ)	43653	Cellular tumor antigen p53 OS=Homo sapiens OX=9606 GN=TP53 PE=1 SV=4
287	2874	P26641|EF1G_HUMAN	190.87	57	57	696000000	22	22	44	Carbamidomethylation; Deamidation (NQ); Oxidation (M)	50119	Elongation factor 1-gamma OS=Homo sapiens OX=9606 GN=EEF1G PE=1 SV=3
336	362	P13645|K1C10_HUMAN	190.8	49	49	151000000	25	19	40	Carbamidomethylation; Deamidation (NQ)	58827	Keratin type I cytoskeletal 10 OS=Homo sapiens OX=9606 GN=KRT10 PE=1 SV=6
308	713	Q96RK0|CIC_HUMAN	190.78	29	29	99200000	24	24	42	Carbamidomethylation; Deamidation (NQ)	163819	Protein capicua homolog OS=Homo sapiens OX=9606 GN=CIC PE=1 SV=2
244	155	Q6ZU65|UBN2_HUMAN	190.59	31	31	99000000	30	30	49	Carbamidomethylation; Deamidation (NQ)	146088	Ubinuclein-2 OS=Homo sapiens OX=9606 GN=UBN2 PE=1 SV=2
356	41	Q8WXI9|P66B_HUMAN	190.58	56	56	238000000	25	23	39	Carbamidomethylation; Deamidation (NQ)	65261	Transcriptional repressor p66-beta OS=Homo sapiens OX=9606 GN=GATAD2B PE=1 SV=1
467	372	P17858|PFKAL_HUMAN	190.43	39	39	57400000	21	17	30	Carbamidomethylation; Deamidation (NQ)	85018	ATP-dependent 6-phosphofructokinase liver type OS=Homo sapiens OX=9606 GN=PFKL PE=1 SV=6
234	481	Q3L8U1|CHD9_HUMAN	190.4	21	21	38900000	44	27	50	Carbamidomethylation; Deamidation (NQ)	326022	Chromodomain-helicase-DNA-binding protein 9 OS=Homo sapiens OX=9606 GN=CHD9 PE=1 SV=2
317	277	O94913|PCF11_HUMAN	190.33	30	30	106000000	29	29	41	Carbamidomethylation; Deamidation (NQ)	173050	Pre-mRNA cleavage complex 2 protein Pcf11 OS=Homo sapiens OX=9606 GN=PCF11 PE=1 SV=3
212	312	P51991|ROA3_HUMAN	190.32	43	43	571000000	23	19	54	Carbamidomethylation; Deamidation (NQ)	39595	Heterogeneous nuclear ribonucleoprotein A3 OS=Homo sapiens OX=9606 GN=HNRNPA3 PE=1 SV=2
227	408	Q9ULU4|PKCB1_HUMAN	190.29	39	39	117000000	34	34	51	Carbamidomethylation; Deamidation (NQ); Oxidation (M)	131692	Protein kinase C-binding protein 1 OS=Homo sapiens OX=9606 GN=ZMYND8 PE=1 SV=2
318	151	Q9UHV7|MED13_HUMAN	190.24	22	22	65600000	32	31	41	Carbamidomethylation; Deamidation (NQ)	239295	Mediator of RNA polymerase II transcription subunit 13 OS=Homo sapiens OX=9606 GN=MED13 PE=1 SV=3
236	730	Q7Z5L9|I2BP2_HUMAN	190.2	69	69	177000000	27	25	50	Carbamidomethylation; Deamidation (NQ)	61025	Interferon regulatory factor 2-binding protein 2 OS=Homo sapiens OX=9606 GN=IRF2BP2 PE=1 SV=2
327	348	P61964|WDR5_HUMAN	190.01	65	65	451000000	21	21	41	Carbamidomethylation; Deamidation (NQ)	36589	WD repeat-containing protein 5 OS=Homo sapiens OX=9606 GN=WDR5 PE=1 SV=1
314	1519	Q14674|ESPL1_HUMAN	189.99	24	24	70000000	34	34	41	Carbamidomethylation; Deamidation (NQ)	233173	Separin OS=Homo sapiens OX=9606 GN=ESPL1 PE=1 SV=3
246	230	Q9Y2W1|TR150_HUMAN	189.72	34	34	182000000	29	28	49	Deamidation (NQ)	108666	Thyroid hormone receptor-associated protein 3 OS=Homo sapiens OX=9606 GN=THRAP3 PE=1 SV=2
165	443	Q12948|FOXC1_HUMAN	189.47	75	75	290000000	23	23	62	Carbamidomethylation; Deamidation (NQ)	56789	Forkhead box protein C1 OS=Homo sapiens OX=9606 GN=FOXC1 PE=1 SV=3
338	553	Q13769|THOC5_HUMAN	189.41	52	52	193000000	28	28	40	Carbamidomethylation; Deamidation (NQ)	78508	THO complex subunit 5 homolog OS=Homo sapiens OX=9606 GN=THOC5 PE=1 SV=2
413	313	O43660|PLRG1_HUMAN	189.41	59	59	108000000	21	21	34	Carbamidomethylation	57194	Pleiotropic regulator 1 OS=Homo sapiens OX=9606 GN=PLRG1 PE=1 SV=1
325	627	Q06330|SUH_HUMAN	189.35	52	52	394000000	26	25	41	Carbamidomethylation; Deamidation (NQ); Oxidation (M)	55637	Recombining binding protein suppressor of hairless OS=Homo sapiens OX=9606 GN=RBPJ PE=1 SV=3
389	578	P35250|RFC2_HUMAN	189.11	69	69	573000000	21	21	36	Carbamidomethylation; Deamidation (NQ)	39157	Replication factor C subunit 2 OS=Homo sapiens OX=9606 GN=RFC2 PE=1 SV=3
225	246	Q9H2P0|ADNP_HUMAN	189.07	42	42	78200000	37	37	51	Carbamidomethylation; Deamidation (NQ)	123563	Activity-dependent neuroprotector homeobox protein OS=Homo sapiens OX=9606 GN=ADNP PE=1 SV=1
353	479	Q14103|HNRPD_HUMAN	189.06	53	53	548000000	22	19	39	Carbamidomethylation; Deamidation (NQ); Oxidation (M)	38434	Heterogeneous nuclear ribonucleoprotein D0 OS=Homo sapiens OX=9606 GN=HNRNPD PE=1 SV=1
440	772	O43929|ORC4_HUMAN	189.05	58	58	360000000	21	21	32	Carbamidomethylation	50377	Origin recognition complex subunit 4 OS=Homo sapiens OX=9606 GN=ORC4 PE=1 SV=2
142	229	P35659|DEK_HUMAN	189.03	51	51	2040000000	28	27	68	Carbamidomethylation; Oxidation (M)	42674	Protein DEK OS=Homo sapiens OX=9606 GN=DEK PE=1 SV=1
369	169	P40937|RFC5_HUMAN	188.97	70	70	567000000	21	21	38	Carbamidomethylation; Deamidation (NQ)	38497	Replication factor C subunit 5 OS=Homo sapiens OX=9606 GN=RFC5 PE=1 SV=1
247	1345	O96013|PAK4_HUMAN	188.9	49	49	306000000	24	24	49	Carbamidomethylation; Deamidation (NQ)	64072	Serine/threonine-protein kinase PAK 4 OS=Homo sapiens OX=9606 GN=PAK4 PE=1 SV=1
304	698	Q13151|ROA0_HUMAN	188.87	69	69	607000000	17	15	43	Carbamidomethylation; Deamidation (NQ)	30841	Heterogeneous nuclear ribonucleoprotein A0 OS=Homo sapiens OX=9606 GN=HNRNPA0 PE=1 SV=1
270	329	Q5VZL5|ZMYM4_HUMAN	188.85	30	30	95400000	34	32	46	Carbamidomethylation; Deamidation (NQ)	172787	Zinc finger MYM-type protein 4 OS=Homo sapiens OX=9606 GN=ZMYM4 PE=1 SV=1
319	697	O75150|BRE1B_HUMAN	188.8	36	36	77500000	30	28	41	Carbamidomethylation; Deamidation (NQ)	113678	E3 ubiquitin-protein ligase BRE1B OS=Homo sapiens OX=9606 GN=RNF40 PE=1 SV=5
257	196	Q6PJG2|EMSA1_HUMAN	188.77	48	48	81500000	29	29	47	Carbamidomethylation; Deamidation (NQ)	114989	ELM2 and SANT domain-containing protein 1 OS=Homo sapiens OX=9606 GN=ELMSAN1 PE=1 SV=2
410	485	Q9NXF1|TEX10_HUMAN	188.24	40	40	101000000	27	27	34	Carbamidomethylation; Deamidation (NQ)	105674	Testis-expressed protein 10 OS=Homo sapiens OX=9606 GN=TEX10 PE=1 SV=2
362	343	Q53GS9|SNUT2_HUMAN	188.21	52	52	224000000	24	24	38	Carbamidomethylation	65381	U4/U6.U5 tri-snRNP-associated protein 2 OS=Homo sapiens OX=9606 GN=USP39 PE=1 SV=2
458	588	Q9H0H0|INT2_HUMAN	188.2	26	26	120000000	24	24	31	Carbamidomethylation; Deamidation (NQ)	134323	Integrator complex subunit 2 OS=Homo sapiens OX=9606 GN=INTS2 PE=1 SV=2
352	823	P12004|PCNA_HUMAN	188.12	88	88	1210000000	20	20	39	Carbamidomethylation; Deamidation (NQ); Oxidation (M)	28769	Proliferating cell nuclear antigen OS=Homo sapiens OX=9606 GN=PCNA PE=1 SV=1
445	1147	P06746|DPOLB_HUMAN	187.98	68	68	436000000	24	24	32	Carbamidomethylation	38178	DNA polymerase beta OS=Homo sapiens OX=9606 GN=POLB PE=1 SV=3
232	278	Q9UKV3|ACINU_HUMAN	187.92	37	37	119000000	38	38	50	Carbamidomethylation; Deamidation (NQ)	151861	Apoptotic chromatin condensation inducer in the nucleus OS=Homo sapiens OX=9606 GN=ACIN1 PE=1 SV=2
408	71	Q03164|KMT2A_HUMAN	187.81	12	12	22400000	28	27	34	Carbamidomethylation; Deamidation (NQ)	431768	Histone-lysine N-methyltransferase 2A OS=Homo sapiens OX=9606 GN=KMT2A PE=1 SV=5
313	2306	Q15019|SEPT2_HUMAN	187.76	69	69	259000000	26	25	42	Carbamidomethylation; Deamidation (NQ)	41487	Septin-2 OS=Homo sapiens OX=9606 GN=SEPT2 PE=1 SV=1
359	327	Q92769|HDAC2_HUMAN	187.68	49	49	374000000	21	12	39	Carbamidomethylation; Deamidation (NQ)	55364	Histone deacetylase 2 OS=Homo sapiens OX=9606 GN=HDAC2 PE=1 SV=2
409	874	Q8IWZ3|ANKH1_HUMAN	187.52	14	14	27800000	28	20	34	Carbamidomethylation; Deamidation (NQ)	269455	Ankyrin repeat and KH domain-containing protein 1 OS=Homo sapiens OX=9606 GN=ANKHD1 PE=1 SV=1
266	494	Q15652|JHD2C_HUMAN	187.46	20	20	60500000	36	36	46	Carbamidomethylation; Deamidation (NQ)	284523	Probable JmjC domain-containing histone demethylation protein 2C OS=Homo sapiens OX=9606 GN=JMJD1C PE=1 SV=2
490	402	Q15554|TERF2_HUMAN	187.44	44	44	138000000	21	21	29	Carbamidomethylation	59594	Telomeric repeat-binding factor 2 OS=Homo sapiens OX=9606 GN=TERF2 PE=1 SV=3
310	523	Q96SB8|SMC6_HUMAN	187.23	37	37	107000000	31	31	42	Carbamidomethylation; Deamidation (NQ)	126325	Structural maintenance of chromosomes protein 6 OS=Homo sapiens OX=9606 GN=SMC6 PE=1 SV=2
345	524	P04264|K2C1_HUMAN	187.17	49	49	233000000	27	19	39	Carbamidomethylation; Oxidation (M)	66039	Keratin type II cytoskeletal 1 OS=Homo sapiens OX=9606 GN=KRT1 PE=1 SV=6
391	205	Q9H981|ARP8_HUMAN	186.6	57	57	101000000	28	28	36	Carbamidomethylation; Deamidation (NQ)	70484	Actin-related protein 8 OS=Homo sapiens OX=9606 GN=ACTR8 PE=1 SV=2
307	445	Q5VUA4|ZN318_HUMAN	186.29	21	21	57900000	33	33	42	Carbamidomethylation; Deamidation (NQ)	251110	Zinc finger protein 318 OS=Homo sapiens OX=9606 GN=ZNF318 PE=1 SV=2
339	667	P31689|DNJA1_HUMAN	186.08	58	58	392000000	20	20	40	Carbamidomethylation; Deamidation (NQ)	44868	DnaJ homolog subfamily A member 1 OS=Homo sapiens OX=9606 GN=DNAJA1 PE=1 SV=2
358	189	Q9UNX4|WDR3_HUMAN	186	36	36	74600000	26	26	39	Carbamidomethylation; Deamidation (NQ)	106099	WD repeat-containing protein 3 OS=Homo sapiens OX=9606 GN=WDR3 PE=1 SV=1
279	291	Q9NWH9|SLTM_HUMAN	185.97	28	28	78600000	29	29	45	Deamidation (NQ); Oxidation (M)	117149	SAFB-like transcription modulator OS=Homo sapiens OX=9606 GN=SLTM PE=1 SV=2
416	241	P22670|RFX1_HUMAN	185.95	37	37	161000000	24	21	34	Carbamidomethylation; Deamidation (NQ)	104758	MHC class II regulatory factor RFX1 OS=Homo sapiens OX=9606 GN=RFX1 PE=1 SV=2
331	1	P49792|RBP2_HUMAN	185.93	17	17	44100000	37	37	40	Carbamidomethylation; Deamidation (NQ)	358201	E3 SUMO-protein ligase RanBP2 OS=Homo sapiens OX=9606 GN=RANBP2 PE=1 SV=2
312	615	P53350|PLK1_HUMAN	185.92	54	54	173000000	25	25	42	Carbamidomethylation	68255	Serine/threonine-protein kinase PLK1 OS=Homo sapiens OX=9606 GN=PLK1 PE=1 SV=1
373	369	Q9Y5Q8|TF3C5_HUMAN	185.82	57	57	177000000	30	30	37	Carbamidomethylation	59571	General transcription factor 3C polypeptide 5 OS=Homo sapiens OX=9606 GN=GTF3C5 PE=1 SV=2
305	316	Q15291|RBBP5_HUMAN	185.73	56	56	237000000	25	24	43	Carbamidomethylation; Deamidation (NQ)	59153	Retinoblastoma-binding protein 5 OS=Homo sapiens OX=9606 GN=RBBP5 PE=1 SV=2
377	489	P10244|MYBB_HUMAN	185.71	48	48	98300000	27	27	37	Carbamidomethylation; Deamidation (NQ)	78764	Myb-related protein B OS=Homo sapiens OX=9606 GN=MYBL2 PE=1 SV=1
348	549	Q6P9B9|INT5_HUMAN	184.88	28	28	133000000	23	22	38	Carbamidomethylation	107995	Integrator complex subunit 5 OS=Homo sapiens OX=9606 GN=INTS5 PE=1 SV=1
340	56	P49756|RBM25_HUMAN	184.76	35	35	172000000	27	27	40	Carbamidomethylation; Deamidation (NQ)	100186	RNA-binding protein 25 OS=Homo sapiens OX=9606 GN=RBM25 PE=1 SV=3
444	218	Q9NVR2|INT10_HUMAN	184.72	44	44	168000000	26	26	32	Carbamidomethylation; Deamidation (NQ)	82236	Integrator complex subunit 10 OS=Homo sapiens OX=9606 GN=INTS10 PE=1 SV=2
448	512	Q76L83|ASXL2_HUMAN	184.67	31	31	42600000	23	21	31	Carbamidomethylation; Deamidation (NQ)	153819	Putative Polycomb group protein ASXL2 OS=Homo sapiens OX=9606 GN=ASXL2 PE=1 SV=1
283	143	Q8IY67|RAVR1_HUMAN	184.41	54	54	160000000	20	20	44	Carbamidomethylation; Deamidation (NQ)	63877	Ribonucleoprotein PTB-binding 1 OS=Homo sapiens OX=9606 GN=RAVER1 PE=1 SV=1
274	477	P22087|FBRL_HUMAN	184.36	61	61	582000000	21	18	46	Carbamidomethylation; Deamidation (NQ); Oxidation (M)	33784	rRNA 2'-O-methyltransferase fibrillarin OS=Homo sapiens OX=9606 GN=FBL PE=1 SV=2
361	300	O14497|ARI1A_HUMAN	184.34	24	24	36200000	30	28	38	Carbamidomethylation; Deamidation (NQ)	242042	AT-rich interactive domain-containing protein 1A OS=Homo sapiens OX=9606 GN=ARID1A PE=1 SV=3
432	427	Q6UXN9|WDR82_HUMAN	184.28	64	64	343000000	20	20	33	Carbamidomethylation; Deamidation (NQ); Oxidation (M)	35079	WD repeat-containing protein 82 OS=Homo sapiens OX=9606 GN=WDR82 PE=1 SV=1
116	603	P38159|RBMX_HUMAN	184.28	57	57	952000000	33	11	76	Deamidation (NQ); Oxidation (M)	42332	RNA-binding motif protein X chromosome OS=Homo sapiens OX=9606 GN=RBMX PE=1 SV=3
380	1073	P04406|G3P_HUMAN	184.25	63	63	437000000	16	16	37	Carbamidomethylation; Deamidation (NQ)	36053	Glyceraldehyde-3-phosphate dehydrogenase OS=Homo sapiens OX=9606 GN=GAPDH PE=1 SV=3
326	500	Q96P11|NSUN5_HUMAN	184	70	70	143000000	21	14	41	Carbamidomethylation	46692	Probable 28S rRNA (cytosine-C(5))-methyltransferase OS=Homo sapiens OX=9606 GN=NSUN5 PE=1 SV=2
294	315	Q9NVM9|INT13_HUMAN	183.9	45	45	185000000	29	29	44	Carbamidomethylation; Deamidation (NQ)	80225	Integrator complex subunit 13 OS=Homo sapiens OX=9606 GN=INTS13 PE=1 SV=2
370	1100	Q86XI2|CNDG2_HUMAN	183.75	34	34	115000000	30	30	38	Carbamidomethylation	130960	Condensin-2 complex subunit G2 OS=Homo sapiens OX=9606 GN=NCAPG2 PE=1 SV=1
189	403	Q9Y618|NCOR2_HUMAN	183.73	28	28	47000000	40	38	57	Carbamidomethylation; Deamidation (NQ)	273654	Nuclear receptor corepressor 2 OS=Homo sapiens OX=9606 GN=NCOR2 PE=1 SV=3
379	325	O00567|NOP56_HUMAN	183.67	58	58	119000000	26	26	37	Carbamidomethylation; Deamidation (NQ)	66050	Nucleolar protein 56 OS=Homo sapiens OX=9606 GN=NOP56 PE=1 SV=4
455	298	P28702|RXRB_HUMAN	183.42	49	49	68700000	21	14	31	Carbamidomethylation	56922	Retinoic acid receptor RXR-beta OS=Homo sapiens OX=9606 GN=RXRB PE=1 SV=2
405	450	P05783|K1C18_HUMAN	183.19	61	61	335000000	22	20	35	Deamidation (NQ)	48058	Keratin type I cytoskeletal 18 OS=Homo sapiens OX=9606 GN=KRT18 PE=1 SV=2
385	120	P51531|SMCA2_HUMAN	183.07	23	23	20700000	28	13	36	Carbamidomethylation	181278	Probable global transcription activator SNF2L2 OS=Homo sapiens OX=9606 GN=SMARCA2 PE=1 SV=2
367	437	Q9NVC6|MED17_HUMAN	182.91	56	56	199000000	25	25	38	Carbamidomethylation; Deamidation (NQ)	72890	Mediator of RNA polymerase II transcription subunit 17 OS=Homo sapiens OX=9606 GN=MED17 PE=1 SV=2
350	167	P49959|MRE11_HUMAN	182.78	43	43	216000000	26	26	39	Carbamidomethylation	80593	Double-strand break repair protein MRE11 OS=Homo sapiens OX=9606 GN=MRE11 PE=1 SV=3
330	201	Q8N1G0|ZN687_HUMAN	182.58	33	33	84100000	27	27	40	Carbamidomethylation; Deamidation (NQ)	129529	Zinc finger protein 687 OS=Homo sapiens OX=9606 GN=ZNF687 PE=1 SV=1
400	355	Q9UHX1|PUF60_HUMAN	182.56	57	57	213000000	20	20	35	Carbamidomethylation; Deamidation (NQ)	59876	Poly(U)-binding-splicing factor PUF60 OS=Homo sapiens OX=9606 GN=PUF60 PE=1 SV=1
558	158	Q12905|ILF2_HUMAN	182.41	63	63	203000000	17	17	26	Carbamidomethylation	43062	Interleukin enhancer-binding factor 2 OS=Homo sapiens OX=9606 GN=ILF2 PE=1 SV=2
372	938	P28340|DPOD1_HUMAN	182.37	40	40	63300000	29	29	37	Carbamidomethylation; Deamidation (NQ)	123631	DNA polymerase delta catalytic subunit OS=Homo sapiens OX=9606 GN=POLD1 PE=1 SV=2
396	642	Q15269|PWP2_HUMAN	182.32	35	35	79600000	25	25	35	Carbamidomethylation	102452	Periodic tryptophan protein 2 homolog OS=Homo sapiens OX=9606 GN=PWP2 PE=2 SV=2
420	181	Q9H0A0|NAT10_HUMAN	182.28	35	35	69600000	27	27	34	Carbamidomethylation	115730	RNA cytidine acetyltransferase OS=Homo sapiens OX=9606 GN=NAT10 PE=1 SV=2
193	539	Q16630|CPSF6_HUMAN	182.27	30	30	1320000000	20	20	57	Carbamidomethylation; Oxidation (M)	59210	Cleavage and polyadenylation specificity factor subunit 6 OS=Homo sapiens OX=9606 GN=CPSF6 PE=1 SV=2
320	19	Q68CP9|ARID2_HUMAN	182.25	28	28	71500000	32	32	41	Carbamidomethylation; Deamidation (NQ)	197390	AT-rich interactive domain-containing protein 2 OS=Homo sapiens OX=9606 GN=ARID2 PE=1 SV=2
393	483	O43684|BUB3_HUMAN	182.15	84	84	472000000	22	22	36	Carbamidomethylation; Deamidation (NQ)	37155	Mitotic checkpoint protein BUB3 OS=Homo sapiens OX=9606 GN=BUB3 PE=1 SV=1
383	128	Q10570|CPSF1_HUMAN	182.02	29	29	63000000	29	29	36	Carbamidomethylation; Deamidation (NQ)	160883	Cleavage and polyadenylation specificity factor subunit 1 OS=Homo sapiens OX=9606 GN=CPSF1 PE=1 SV=2
355	319	Q8IY18|SMC5_HUMAN	182	31	31	111000000	32	32	39	Carbamidomethylation	128806	Structural maintenance of chromosomes protein 5 OS=Homo sapiens OX=9606 GN=SMC5 PE=1 SV=2
395	505	Q9UBL3|ASH2L_HUMAN	181.71	45	45	309000000	21	21	35	Carbamidomethylation; Deamidation (NQ); Oxidation (M)	68723	Set1/Ash2 histone methyltransferase complex subunit ASH2 OS=Homo sapiens OX=9606 GN=ASH2L PE=1 SV=1
479	289	Q9Y2X0|MED16_HUMAN	181.37	38	38	123000000	22	21	30	Carbamidomethylation	96793	Mediator of RNA polymerase II transcription subunit 16 OS=Homo sapiens OX=9606 GN=MED16 PE=1 SV=2
368	216	O96019|ACL6A_HUMAN	181.31	52	52	427000000	17	17	38	Carbamidomethylation; Deamidation (NQ)	47461	Actin-like protein 6A OS=Homo sapiens OX=9606 GN=ACTL6A PE=1 SV=1
222	328	P39748|FEN1_HUMAN	181.28	52	52	952000000	17	17	52	Carbamidomethylation; Deamidation (NQ); Oxidation (M)	42593	Flap endonuclease 1 OS=Homo sapiens OX=9606 GN=FEN1 PE=1 SV=1
240	650	Q01844|EWS_HUMAN	181.05	23	23	1070000000	17	17	50	Carbamidomethylation; Deamidation (NQ)	68478	RNA-binding protein EWS OS=Homo sapiens OX=9606 GN=EWSR1 PE=1 SV=1
387	425	Q9H0H5|RGAP1_HUMAN	180.84	49	49	189000000	24	24	36	Carbamidomethylation; Deamidation (NQ)	71027	Rac GTPase-activating protein 1 OS=Homo sapiens OX=9606 GN=RACGAP1 PE=1 SV=1
446	243	P31943|HNRH1_HUMAN	180.78	51	51	152000000	18	11	32	Carbamidomethylation; Deamidation (NQ)	49229	Heterogeneous nuclear ribonucleoprotein H OS=Homo sapiens OX=9606 GN=HNRNPH1 PE=1 SV=4
475	274	O94842|TOX4_HUMAN	180.5	39	39	326000000	19	19	30	Carbamidomethylation; Deamidation (NQ)	66195	TOX high mobility group box family member 4 OS=Homo sapiens OX=9606 GN=TOX4 PE=1 SV=1
363	387	Q14241|ELOA1_HUMAN	180.29	41	41	141000000	26	26	38	Carbamidomethylation; Deamidation (NQ)	89909	Elongin-A OS=Homo sapiens OX=9606 GN=ELOA PE=1 SV=2
454	8503	Q6WCQ1|MPRIP_HUMAN	179.98	33	33	47000000	26	26	31	Carbamidomethylation	116533	Myosin phosphatase Rho-interacting protein OS=Homo sapiens OX=9606 GN=MPRIP PE=1 SV=3
303	670	O95232|LC7L3_HUMAN	179.83	49	49	298000000	24	24	43	Carbamidomethylation; Deamidation (NQ)	51466	Luc7-like protein 3 OS=Homo sapiens OX=9606 GN=LUC7L3 PE=1 SV=2
378	566	O15446|RPA34_HUMAN	179.76	69	69	270000000	18	18	37	Carbamidomethylation; Deamidation (NQ)	54986	DNA-directed RNA polymerase I subunit RPA34 OS=Homo sapiens OX=9606 GN=CD3EAP PE=1 SV=1
374	492	Q9NRZ9|HELLS_HUMAN	179.74	40	40	125000000	30	30	37	Carbamidomethylation; Deamidation (NQ)	97074	Lymphoid-specific helicase OS=Homo sapiens OX=9606 GN=HELLS PE=1 SV=1
298	676	Q8ND56|LS14A_HUMAN	179.62	68	68	357000000	22	22	43	Carbamidomethylation; Deamidation (NQ)	50530	Protein LSM14 homolog A OS=Homo sapiens OX=9606 GN=LSM14A PE=1 SV=3
390	1338	Q86UE8|TLK2_HUMAN	179.33	42	42	95900000	24	18	36	Carbamidomethylation; Deamidation (NQ)	87661	Serine/threonine-protein kinase tousled-like 2 OS=Homo sapiens OX=9606 GN=TLK2 PE=1 SV=2
539	923	O75529|TAF5L_HUMAN	179.26	48	48	157000000	20	20	27	Carbamidomethylation; Deamidation (NQ)	66155	TAF5-like RNA polymerase II p300/CBP-associated factor-associated factor 65 kDa subunit 5L OS=Homo sapiens OX=9606 GN=TAF5L PE=1 SV=1
434	764	P36578|RL4_HUMAN	179.12	46	46	310000000	21	21	33	Carbamidomethylation; Deamidation (NQ)	47697	60S ribosomal protein L4 OS=Homo sapiens OX=9606 GN=RPL4 PE=1 SV=5
401	297	Q14151|SAFB2_HUMAN	179	26	26	20700000	23	12	35	Carbamidomethylation	107474	Scaffold attachment factor B2 OS=Homo sapiens OX=9606 GN=SAFB2 PE=1 SV=1
206	751	Q8NC51|PAIRB_HUMAN	178.99	59	59	322000000	24	24	55	Carbamidomethylation; Deamidation (NQ)	44965	Plasminogen activator inhibitor 1 RNA-binding protein OS=Homo sapiens OX=9606 GN=SERBP1 PE=1 SV=2
451	254	Q9P2N5|RBM27_HUMAN	178.94	34	34	82400000	25	23	31	Carbamidomethylation; Deamidation (NQ)	118718	RNA-binding protein 27 OS=Homo sapiens OX=9606 GN=RBM27 PE=1 SV=2
296	745	Q15911|ZFHX3_HUMAN	178.94	13	13	19100000	35	19	43	Carbamidomethylation; Deamidation (NQ)	404422	Zinc finger homeobox protein 3 OS=Homo sapiens OX=9606 GN=ZFHX3 PE=1 SV=2
529	160	P41091|IF2G_HUMAN	178.57	52	52	155000000	20	20	27	Carbamidomethylation	51110	Eukaryotic translation initiation factor 2 subunit 3 OS=Homo sapiens OX=9606 GN=EIF2S3 PE=1 SV=3
402	375	Q9Y6D9|MD1L1_HUMAN	178.3	44	44	136000000	26	26	35	Carbamidomethylation; Deamidation (NQ)	83067	Mitotic spindle assembly checkpoint protein MAD1 OS=Homo sapiens OX=9606 GN=MAD1L1 PE=1 SV=2
375	572	O60884|DNJA2_HUMAN	178.21	54	54	275000000	20	20	37	Carbamidomethylation; Deamidation (NQ)	45746	DnaJ homolog subfamily A member 2 OS=Homo sapiens OX=9606 GN=DNAJA2 PE=1 SV=1
662	536	P63244|RACK1_HUMAN	178.15	67	67	161000000	16	16	21	Carbamidomethylation; Deamidation (NQ)	35077	Receptor of activated protein C kinase 1 OS=Homo sapiens OX=9606 GN=RACK1 PE=1 SV=3
487	542	P13984|T2FB_HUMAN	178.03	73	73	191000000	20	20	30	Carbamidomethylation; Deamidation (NQ)	28380	General transcription factor IIF subunit 2 OS=Homo sapiens OX=9606 GN=GTF2F2 PE=1 SV=2
435	435	Q96KR1|ZFR_HUMAN	178.03	36	36	42100000	23	23	32	Carbamidomethylation; Deamidation (NQ)	117012	Zinc finger RNA-binding protein OS=Homo sapiens OX=9606 GN=ZFR PE=1 SV=2
399	80	Q14966|ZN638_HUMAN	177.83	22	22	35000000	29	29	35	Carbamidomethylation; Deamidation (NQ)	220623	Zinc finger protein 638 OS=Homo sapiens OX=9606 GN=ZNF638 PE=1 SV=2
397	837	Q9NPG3|UBN1_HUMAN	177.69	35	35	47200000	24	23	35	Carbamidomethylation; Deamidation (NQ); Oxidation (M)	121520	Ubinuclein-1 OS=Homo sapiens OX=9606 GN=UBN1 PE=1 SV=2
407	596	O60832|DKC1_HUMAN	177.67	49	49	160000000	21	21	35	Carbamidomethylation	57674	H/ACA ribonucleoprotein complex subunit DKC1 OS=Homo sapiens OX=9606 GN=DKC1 PE=1 SV=3
571	678	Q9NXV6|CARF_HUMAN	177.65	48	48	671000000	20	20	25	Carbamidomethylation; Deamidation (NQ)	61125	CDKN2A-interacting protein OS=Homo sapiens OX=9606 GN=CDKN2AIP PE=1 SV=3
411	531	Q8IVH2|FOXP4_HUMAN	177.63	53	53	33700000	19	17	34	Carbamidomethylation; Deamidation (NQ)	73488	Forkhead box protein P4 OS=Homo sapiens OX=9606 GN=FOXP4 PE=1 SV=1
442	574	Q8NI36|WDR36_HUMAN	177.6	30	30	94100000	22	22	32	Carbamidomethylation; Deamidation (NQ)	105322	WD repeat-containing protein 36 OS=Homo sapiens OX=9606 GN=WDR36 PE=1 SV=1
415	757	Q96PK6|RBM14_HUMAN	177.34	44	44	231000000	23	23	33	Carbamidomethylation; Deamidation (NQ)	69492	RNA-binding protein 14 OS=Homo sapiens OX=9606 GN=RBM14 PE=1 SV=2
504	679	Q15061|WDR43_HUMAN	177.22	43	43	96000000	22	22	28	Carbamidomethylation	74891	WD repeat-containing protein 43 OS=Homo sapiens OX=9606 GN=WDR43 PE=1 SV=3
238	464	P61978|HNRPK_HUMAN	177.01	55	55	745000000	22	22	50	Carbamidomethylation; Deamidation (NQ)	50976	Heterogeneous nuclear ribonucleoprotein K OS=Homo sapiens OX=9606 GN=HNRNPK PE=1 SV=1
528	119	Q9H9F9|ARP5_HUMAN	176.99	44	44	79500000	16	16	27	Carbamidomethylation	68298	Actin-related protein 5 OS=Homo sapiens OX=9606 GN=ACTR5 PE=1 SV=2
486	677	Q86W42|THOC6_HUMAN	176.89	66	66	159000000	16	16	30	Carbamidomethylation	37535	THO complex subunit 6 homolog OS=Homo sapiens OX=9606 GN=THOC6 PE=1 SV=1
557	818	Q5TKA1|LIN9_HUMAN	176.57	51	51	114000000	20	20	26	Carbamidomethylation	61946	Protein lin-9 homolog OS=Homo sapiens OX=9606 GN=LIN9 PE=1 SV=1
430	737	Q9BUJ2|HNRL1_HUMAN	176.56	36	36	154000000	20	20	33	Carbamidomethylation; Deamidation (NQ)	95739	Heterogeneous nuclear ribonucleoprotein U-like protein 1 OS=Homo sapiens OX=9606 GN=HNRNPUL1 PE=1 SV=2
564	694	Q9Y3I0|RTCB_HUMAN	176.53	49	49	103000000	18	18	25	Carbamidomethylation	55210	tRNA-splicing ligase RtcB homolog OS=Homo sapiens OX=9606 GN=RTCB PE=1 SV=1
157	1056	Q14978|NOLC1_HUMAN	176.51	35	35	531000000	30	30	62	Deamidation (NQ)	73603	Nucleolar and coiled-body phosphoprotein 1 OS=Homo sapiens OX=9606 GN=NOLC1 PE=1 SV=2
388	518	Q92499|DDX1_HUMAN	176.41	41	41	90900000	25	25	36	Carbamidomethylation	82432	ATP-dependent RNA helicase DDX1 OS=Homo sapiens OX=9606 GN=DDX1 PE=1 SV=2
347	597	P16989|YBOX3_HUMAN	176.4	60	60	130000000	20	14	39	Deamidation (NQ)	40090	Y-box-binding protein 3 OS=Homo sapiens OX=9606 GN=YBX3 PE=1 SV=4
496	184	P36873|PP1G_HUMAN	176.18	70	70	50500000	17	4	29	Carbamidomethylation	36984	Serine/threonine-protein phosphatase PP1-gamma catalytic subunit OS=Homo sapiens OX=9606 GN=PPP1CC PE=1 SV=1
540	132	Q09161|NCBP1_HUMAN	176.18	35	35	50700000	19	19	27	Carbamidomethylation	91839	Nuclear cap-binding protein subunit 1 OS=Homo sapiens OX=9606 GN=NCBP1 PE=1 SV=1
341	33673	Q9P0K7|RAI14_HUMAN	176.15	42	42	77900000	32	32	40	Carbamidomethylation	110041	Ankycorbin OS=Homo sapiens OX=9606 GN=RAI14 PE=1 SV=2
449	1835	Q96N67|DOCK7_HUMAN	176.14	20	20	62500000	31	31	31	Carbamidomethylation; Deamidation (NQ)	242558	Dedicator of cytokinesis protein 7 OS=Homo sapiens OX=9606 GN=DOCK7 PE=1 SV=4
301	54	P49711|CTCF_HUMAN	175.94	32	32	117000000	22	22	43	Carbamidomethylation; Deamidation (NQ)	82785	Transcriptional repressor CTCF OS=Homo sapiens OX=9606 GN=CTCF PE=1 SV=1
506	851	Q96EV2|RBM33_HUMAN	175.88	24	24	62300000	20	20	28	Carbamidomethylation; Deamidation (NQ)	129986	RNA-binding protein 33 OS=Homo sapiens OX=9606 GN=RBM33 PE=1 SV=3
412	516	Q9NQW6|ANLN_HUMAN	175.39	29	29	60800000	27	27	34	Carbamidomethylation	124199	Anillin OS=Homo sapiens OX=9606 GN=ANLN PE=1 SV=2
261	849	O43809|CPSF5_HUMAN	175.31	72	72	1650000000	20	20	47	Carbamidomethylation	26227	Cleavage and polyadenylation specificity factor subunit 5 OS=Homo sapiens OX=9606 GN=NUDT21 PE=1 SV=1
371	2412	Q86V48|LUZP1_HUMAN	175.29	34	34	41300000	28	28	37	Carbamidomethylation; Deamidation (NQ)	120275	Leucine zipper protein 1 OS=Homo sapiens OX=9606 GN=LUZP1 PE=1 SV=2
498	434	P30153|2AAA_HUMAN	175.26	41	41	121000000	20	16	29	Carbamidomethylation	65309	Serine/threonine-protein phosphatase 2A 65 kDa regulatory subunit A alpha isoform OS=Homo sapiens OX=9606 GN=PPP2R1A PE=1 SV=4
398	599	O95104|SFR15_HUMAN	175.14	27	27	145000000	17	16	35	Carbamidomethylation; Deamidation (NQ)	125869	Splicing factor arginine/serine-rich 15 OS=Homo sapiens OX=9606 GN=SCAF4 PE=1 SV=3
450	2347	Q8NHV4|NEDD1_HUMAN	174.92	50	50	56600000	19	19	31	Carbamidomethylation; Deamidation (NQ); Oxidation (M)	71966	Protein NEDD1 OS=Homo sapiens OX=9606 GN=NEDD1 PE=1 SV=1
554	640	Q9Y4W2|LAS1L_HUMAN	174.86	45	45	73700000	22	22	26	Carbamidomethylation	83065	Ribosomal biogenesis protein LAS1L OS=Homo sapiens OX=9606 GN=LAS1L PE=1 SV=2
382	2995	Q9NVA2|SEP11_HUMAN	174.8	53	53	120000000	22	11	37	Carbamidomethylation	49398	Septin-11 OS=Homo sapiens OX=9606 GN=SEPT11 PE=1 SV=3
332	57	Q8IWI9|MGAP_HUMAN	174.76	17	17	35400000	35	35	40	Carbamidomethylation; Deamidation (NQ)	331836	MAX gene-associated protein OS=Homo sapiens OX=9606 GN=MGA PE=1 SV=3
404	1195	Q13616|CUL1_HUMAN	174.56	41	41	88500000	26	26	35	Carbamidomethylation	89678	Cullin-1 OS=Homo sapiens OX=9606 GN=CUL1 PE=1 SV=2
428	519	P35908|K22E_HUMAN	174.52	54	54	46500000	23	15	33	Carbamidomethylation; Deamidation (NQ)	65433	Keratin type II cytoskeletal 2 epidermal OS=Homo sapiens OX=9606 GN=KRT2 PE=1 SV=2
419	290	Q8IYB3|SRRM1_HUMAN	174.38	23	23	318000000	17	17	34	Carbamidomethylation; Deamidation (NQ); Oxidation (M)	102335	Serine/arginine repetitive matrix protein 1 OS=Homo sapiens OX=9606 GN=SRRM1 PE=1 SV=2
394	661	Q9P2E9|RRBP1_HUMAN	174.38	28	28	31000000	29	29	35	Carbamidomethylation; Deamidation (NQ)	152456	Ribosome-binding protein 1 OS=Homo sapiens OX=9606 GN=RRBP1 PE=1 SV=5
477	371	Q9UBU8|MO4L1_HUMAN	174.21	52	52	136000000	17	15	30	Carbamidomethylation; Deamidation (NQ)	41474	Mortality factor 4-like protein 1 OS=Homo sapiens OX=9606 GN=MORF4L1 PE=1 SV=2
547	701	Q5VTR2|BRE1A_HUMAN	174.21	28	28	47900000	22	20	26	Carbamidomethylation	113662	E3 ubiquitin-protein ligase BRE1A OS=Homo sapiens OX=9606 GN=RNF20 PE=1 SV=2
512	645	Q9H334|FOXP1_HUMAN	174.2	43	43	53400000	17	15	28	Carbamidomethylation; Deamidation (NQ)	75317	Forkhead box protein P1 OS=Homo sapiens OX=9606 GN=FOXP1 PE=1 SV=1
438	397	Q12800|TFCP2_HUMAN	174.08	40	40	159000000	18	13	32	Carbamidomethylation; Deamidation (NQ)	57256	Alpha-globin transcription factor CP2 OS=Homo sapiens OX=9606 GN=TFCP2 PE=1 SV=2
426	173	O43143|DHX15_HUMAN	174.07	39	39	150000000	25	24	33	Carbamidomethylation; Deamidation (NQ)	90933	Pre-mRNA-splicing factor ATP-dependent RNA helicase DHX15 OS=Homo sapiens OX=9606 GN=DHX15 PE=1 SV=2
485	280	Q13838|DX39B_HUMAN	174.07	55	55	70100000	19	7	30	Carbamidomethylation	48991	Spliceosome RNA helicase DDX39B OS=Homo sapiens OX=9606 GN=DDX39B PE=1 SV=1
471	495	Q6P1X5|TAF2_HUMAN	174.05	27	27	88900000	23	23	30	Carbamidomethylation; Deamidation (NQ)	136971	Transcription initiation factor TFIID subunit 2 OS=Homo sapiens OX=9606 GN=TAF2 PE=1 SV=3
425	303	Q9H9B1|EHMT1_HUMAN	173.29	28	28	51600000	24	24	33	Carbamidomethylation; Deamidation (NQ)	141466	Histone-lysine N-methyltransferase EHMT1 OS=Homo sapiens OX=9606 GN=EHMT1 PE=1 SV=4
542	171	P62136|PP1A_HUMAN	173.21	59	59	44900000	16	3	27	Carbamidomethylation	37512	Serine/threonine-protein phosphatase PP1-alpha catalytic subunit OS=Homo sapiens OX=9606 GN=PPP1CA PE=1 SV=1
329	77	Q15149|PLEC_HUMAN	173.19	8	8	26300000	32	32	40	Carbamidomethylation	531796	Plectin OS=Homo sapiens OX=9606 GN=PLEC PE=1 SV=3
437	87	P42285|MTREX_HUMAN	173.13	31	31	83400000	27	27	32	Carbamidomethylation; Deamidation (NQ)	117805	Exosome RNA helicase MTR4 OS=Homo sapiens OX=9606 GN=MTREX PE=1 SV=3
463	64297	Q6NSI4|RADX_HUMAN	173.13	40	40	85400000	27	27	31	Carbamidomethylation	97554	RPA-related protein RADX OS=Homo sapiens OX=9606 GN=RADX PE=1 SV=2
422	323	O15042|SR140_HUMAN	173.06	30	30	58600000	25	25	32	Carbamidomethylation	118292	U2 snRNP-associated SURP motif-containing protein OS=Homo sapiens OX=9606 GN=U2SURP PE=1 SV=2
505	592	Q9UPP1|PHF8_HUMAN	172.93	28	28	65700000	22	21	28	Carbamidomethylation; Deamidation (NQ); Oxidation (M)	117864	Histone lysine demethylase PHF8 OS=Homo sapiens OX=9606 GN=PHF8 PE=1 SV=3
580	696	P39023|RL3_HUMAN	172.79	38	38	280000000	15	15	24	Carbamidomethylation; Deamidation (NQ)	46109	60S ribosomal protein L3 OS=Homo sapiens OX=9606 GN=RPL3 PE=1 SV=2
560	496	Q9UKL0|RCOR1_HUMAN	172.76	55	55	91600000	17	13	25	Carbamidomethylation; Deamidation (NQ)	53327	REST corepressor 1 OS=Homo sapiens OX=9606 GN=RCOR1 PE=1 SV=2
521	210	P62140|PP1B_HUMAN	172.75	62	62	55400000	15	5	28	Carbamidomethylation	37187	Serine/threonine-protein phosphatase PP1-beta catalytic subunit OS=Homo sapiens OX=9606 GN=PPP1CB PE=1 SV=3
200	736	Q96E39|RMXL1_HUMAN	172.57	47	47	20600000	25	4	56	Carbamidomethylation; Deamidation (NQ); Oxidation (M)	42142	RNA binding motif protein X-linked-like-1 OS=Homo sapiens OX=9606 GN=RBMXL1 PE=1 SV=1
561	5570	Q07065|CKAP4_HUMAN	172.47	43	43	37300000	18	18	25	Carbamidomethylation; Deamidation (NQ)	66023	Cytoskeleton-associated protein 4 OS=Homo sapiens OX=9606 GN=CKAP4 PE=1 SV=2
575	609	Q7Z589|EMSY_HUMAN	172.43	24	24	47100000	22	22	24	Carbamidomethylation	141467	BRCA2-interacting transcriptional repressor EMSY OS=Homo sapiens OX=9606 GN=EMSY PE=1 SV=2
421	432	P06493|CDK1_HUMAN	172.42	69	69	333000000	20	18	34	Deamidation (NQ)	34095	Cyclin-dependent kinase 1 OS=Homo sapiens OX=9606 GN=CDK1 PE=1 SV=3
491	255	P98175|RBM10_HUMAN	172.3	30	30	69400000	23	23	29	Deamidation (NQ)	103533	RNA-binding protein 10 OS=Homo sapiens OX=9606 GN=RBM10 PE=1 SV=3
579	637	Q13310|PABP4_HUMAN	172.27	30	30	30700000	18	9	24	Carbamidomethylation	70783	Polyadenylate-binding protein 4 OS=Homo sapiens OX=9606 GN=PABPC4 PE=1 SV=1
237	220	Q96JM3|CHAP1_HUMAN	172.24	47	47	95100000	31	31	49	Carbamidomethylation; Deamidation (NQ)	89099	Chromosome alignment-maintaining phosphoprotein 1 OS=Homo sapiens OX=9606 GN=CHAMP1 PE=1 SV=2
507	585	Q96SY0|INT14_HUMAN	172.14	60	60	87600000	19	19	28	Carbamidomethylation	57471	Integrator complex subunit 14 OS=Homo sapiens OX=9606 GN=INTS14 PE=1 SV=2
516	561	Q75QN2|INT8_HUMAN	172.12	30	30	103000000	22	22	28	Carbamidomethylation; Deamidation (NQ)	113088	Integrator complex subunit 8 OS=Homo sapiens OX=9606 GN=INTS8 PE=1 SV=1
483	447	O75528|TADA3_HUMAN	171.88	53	53	118000000	18	18	30	Carbamidomethylation; Deamidation (NQ)	48902	Transcriptional adapter 3 OS=Homo sapiens OX=9606 GN=TADA3 PE=1 SV=1
532	76	Q9UQR1|ZN148_HUMAN	171.6	40	40	38000000	20	19	27	Carbamidomethylation; Deamidation (NQ)	88976	Zinc finger protein 148 OS=Homo sapiens OX=9606 GN=ZNF148 PE=1 SV=2
364	3025	P42356|PI4KA_HUMAN	171.51	20	20	29000000	31	31	38	Carbamidomethylation	236828	Phosphatidylinositol 4-kinase alpha OS=Homo sapiens OX=9606 GN=PI4KA PE=1 SV=4
581	182	O43290|SNUT1_HUMAN	171.45	32	32	54600000	22	22	24	Carbamidomethylation	90255	U4/U6.U5 tri-snRNP-associated protein 1 OS=Homo sapiens OX=9606 GN=SART1 PE=1 SV=1
306	1144	Q14204|DYHC1_HUMAN	171.42	11	11	38600000	38	38	42	Carbamidomethylation; Deamidation (NQ)	532412	Cytoplasmic dynein 1 heavy chain 1 OS=Homo sapiens OX=9606 GN=DYNC1H1 PE=1 SV=5
459	1000	Q14191|WRN_HUMAN	171.36	22	22	32000000	24	24	31	Carbamidomethylation; Deamidation (NQ)	162460	Werner syndrome ATP-dependent helicase OS=Homo sapiens OX=9606 GN=WRN PE=1 SV=2
541	909	Q8WVV9|HNRLL_HUMAN	171.27	55	55	68900000	20	19	27	Carbamidomethylation; Deamidation (NQ)	60083	Heterogeneous nuclear ribonucleoprotein L-like OS=Homo sapiens OX=9606 GN=HNRNPLL PE=1 SV=1
384	633	P40222|TXLNA_HUMAN	171.04	51	51	93700000	23	22	36	Carbamidomethylation; Deamidation (NQ)	61891	Alpha-taxilin OS=Homo sapiens OX=9606 GN=TXLNA PE=1 SV=3
519	593	P52597|HNRPF_HUMAN	171	53	53	107000000	15	13	28	Carbamidomethylation; Deamidation (NQ)	45672	Heterogeneous nuclear ribonucleoprotein F OS=Homo sapiens OX=9606 GN=HNRNPF PE=1 SV=3
513	991	Q9UGN5|PARP2_HUMAN	170.61	42	42	75000000	18	17	28	Carbamidomethylation; Deamidation (NQ)	66206	Poly [ADP-ribose] polymerase 2 OS=Homo sapiens OX=9606 GN=PARP2 PE=1 SV=2
406	3489	Q14258|TRI25_HUMAN	170.38	50	50	107000000	24	24	35	Carbamidomethylation; Deamidation (NQ)	70974	E3 ubiquitin/ISG15 ligase TRIM25 OS=Homo sapiens OX=9606 GN=TRIM25 PE=1 SV=2
417	473	Q9Y383|LC7L2_HUMAN	170.36	42	42	272000000	19	12	34	Carbamidomethylation; Deamidation (NQ)	46514	Putative RNA-binding protein Luc7-like 2 OS=Homo sapiens OX=9606 GN=LUC7L2 PE=1 SV=2
592	21056	O14617|AP3D1_HUMAN	170.33	24	24	42000000	20	20	24	Carbamidomethylation; Deamidation (NQ)	130158	AP-3 complex subunit delta-1 OS=Homo sapiens OX=9606 GN=AP3D1 PE=1 SV=1
381	317	Q14498|RBM39_HUMAN	170.3	44	44	228000000	20	17	37	Carbamidomethylation; Deamidation (NQ)	59380	RNA-binding protein 39 OS=Homo sapiens OX=9606 GN=RBM39 PE=1 SV=2
616	794	Q9Y6V7|DDX49_HUMAN	170.26	45	45	139000000	17	16	23	Carbamidomethylation	54226	Probable ATP-dependent RNA helicase DDX49 OS=Homo sapiens OX=9606 GN=DDX49 PE=1 SV=1
585	183	P35527|K1C9_HUMAN	170.18	45	45	58700000	17	16	24	Deamidation (NQ)	62064	Keratin type I cytoskeletal 9 OS=Homo sapiens OX=9606 GN=KRT9 PE=1 SV=3
180	418	P07910|HNRPC_HUMAN	170.08	70	70	1450000000	24	23	60	Carbamidomethylation; Deamidation (NQ); Oxidation (M)	33670	Heterogeneous nuclear ribonucleoproteins C1/C2 OS=Homo sapiens OX=9606 GN=HNRNPC PE=1 SV=4
584	1463	Q96JM7|LMBL3_HUMAN	169.76	42	42	67900000	21	21	24	Carbamidomethylation; Deamidation (NQ)	88337	Lethal(3)malignant brain tumor-like protein 3 OS=Homo sapiens OX=9606 GN=L3MBTL3 PE=1 SV=2
427	121	P24928|RPB1_HUMAN	169.62	22	22	42100000	29	29	33	Carbamidomethylation; Deamidation (NQ)	217174	DNA-directed RNA polymerase II subunit RPB1 OS=Homo sapiens OX=9606 GN=POLR2A PE=1 SV=2
603	1006	Q9HBE1|PATZ1_HUMAN	169.61	38	38	47900000	18	17	23	Carbamidomethylation; Deamidation (NQ)	74060	POZ- AT hook- and zinc finger-containing protein 1 OS=Homo sapiens OX=9606 GN=PATZ1 PE=1 SV=1
537	1215	Q9NW64|RBM22_HUMAN	169.58	44	44	199000000	19	19	27	Carbamidomethylation; Oxidation (M)	46896	Pre-mRNA-splicing factor RBM22 OS=Homo sapiens OX=9606 GN=RBM22 PE=1 SV=1
474	792	P42167|LAP2B_HUMAN	169.24	47	47	10900000	16	6	30	Carbamidomethylation; Deamidation (NQ)	50670	Lamina-associated polypeptide 2 isoforms beta/gamma OS=Homo sapiens OX=9606 GN=TMPO PE=1 SV=2
433	763	Q9P0U4|CXXC1_HUMAN	169.21	44	44	96800000	24	24	32	Carbamidomethylation; Deamidation (NQ)	75712	CXXC-type zinc finger protein 1 OS=Homo sapiens OX=9606 GN=CXXC1 PE=1 SV=2
423	209	Q96KQ7|EHMT2_HUMAN	169.17	35	35	133000000	26	26	33	Carbamidomethylation; Deamidation (NQ)	132370	Histone-lysine N-methyltransferase EHMT2 OS=Homo sapiens OX=9606 GN=EHMT2 PE=1 SV=3
[truncated: 1,373 more rows]

## Sheet: 2nd template Recycling
Protein Group	Protein ID	Accession	-10lgP	Coverage (%)	Coverage (%) 293_p300_cycle	Area 293_p300_cycle	#Peptides	#Unique	#Spec 293_p300_cycle	PTM	Avg. Mass	Description
[truncated: 1,675 more rows]
